# Supplementary material for: Integrated host-microbe plasma metagenomics for sepsis diagnosis in a prospective cohort of critically ill adults
Source: Nat Microbiol. 2022 Oct 20;7(11):1805–16. doi: 10.1038/s41564-022-01237-2 (PMC9613463; doi:10.1038/s41564-022-01237-2)
Supplement: Supplementary file 3 — Supplementary Data 1–18. [file 41564_2022_1237_MOESM3_ESM.xlsx]

## Sheet: Data_1
ENSEMBL ID	Symbol	Log2 Fold Change	p value	p adj
ENSG00000120278	PLEKHG1	1.597	3.66e-21	1.29e-17
ENSG00000132357	CARD6	0.893	1.4e-21	1.29e-17
ENSG00000145431	PDGFC	1.622	1.7e-21	1.29e-17
ENSG00000167613	LAIR1	1.287	3.58e-21	1.29e-17
ENSG00000189127	ANKRD34B	1.927	2.33e-21	1.29e-17
ENSG00000257017	HP	1.967	2.15e-20	6.32e-17
ENSG00000156414	TDRD9	1.535	2.73e-19	6.88e-16
ENSG00000131018	SYNE1	0.902	4.38e-19	9.66e-16
ENSG00000157538	VPS26C	0.364	8.67e-19	1.7e-15
ENSG00000091106	NLRC4	0.997	1.2e-18	2.12e-15
ENSG00000186583	SPATC1	1.445	6.88e-18	1.1e-14
ENSG00000135424	ITGA7	1.704	9.36e-18	1.37e-14
ENSG00000145287	PLAC8	1.271	1.08e-17	1.44e-14
ENSG00000180316	PNPLA1	0.87	1.14e-17	1.44e-14
ENSG00000115459	ELMOD3	0.512	1.24e-17	1.46e-14
ENSG00000115425	PECR	0.901	3.12e-17	3.44e-14
ENSG00000103671	TRIP4	0.435	3.52e-17	3.59e-14
ENSG00000110079	MS4A4A	1.703	3.66e-17	3.59e-14
ENSG00000103723	AP3B2	1.527	5.34e-17	4.96e-14
ENSG00000188786	MTF1	0.689	8.26e-17	7.28e-14
ENSG00000177628	GBA	0.82	1.25e-16	1.05e-13
ENSG00000232125	DYTN	1.39	1.56e-16	1.25e-13
ENSG00000112367	FIG4	0.881	2e-16	1.47e-13
ENSG00000159200	RCAN1	0.816	1.99e-16	1.47e-13
ENSG00000164088	PPM1M	0.685	2.63e-16	1.78e-13
ENSG00000165490	DDIAS	1.122	2.59e-16	1.78e-13
ENSG00000137869	CYP19A1	1.896	2.82e-16	1.84e-13
ENSG00000189068	VSTM1	1.369	3.22e-16	2.03e-13
ENSG00000132205	EMILIN2	0.812	4.12e-16	2.5e-13
ENSG00000159216	RUNX1	0.757	4.54e-16	2.67e-13
ENSG00000107745	MICU1	0.486	6.08e-16	3.46e-13
ENSG00000143252	SDHC	0.553	1.48e-15	8.15e-13
ENSG00000172578	KLHL6	0.567	1.74e-15	9.32e-13
ENSG00000276644	DACH1	1.071	2.88e-15	1.49e-12
ENSG00000152380	FAM151B	0.965	5.3e-15	2.67e-12
ENSG00000014919	COX15	0.592	5.94e-15	2.91e-12
ENSG00000042493	CAPG	0.838	9.89e-15	4.4e-12
ENSG00000163110	PDLIM5	0.544	9.98e-15	4.4e-12
ENSG00000163710	PCOLCE2	1.76	9.46e-15	4.4e-12
ENSG00000169299	PGM2	0.69	9.98e-15	4.4e-12
ENSG00000085491	SLC25A24	0.821	1.21e-14	5.2e-12
ENSG00000155629	PIK3AP1	0.769	1.53e-14	6.42e-12
ENSG00000078124	ACER3	1.026	1.78e-14	7.31e-12
ENSG00000136048	DRAM1	0.756	1.87e-14	7.51e-12
ENSG00000143641	GALNT2	0.913	2.07e-14	8.11e-12
ENSG00000183621	ZNF438	0.728	3.37e-14	1.29e-11
ENSG00000188997	KCTD21	0.47	7.24e-14	2.71e-11
ENSG00000091490	SEL1L3	0.726	7.46e-14	2.74e-11
ENSG00000057757	PITHD1	-1.297	7.69e-14	2.77e-11
ENSG00000276289	KCNE1B	1.319	9.37e-14	3.3e-11
ENSG00000101188	NTSR1	1.233	9.67e-14	3.34e-11
ENSG00000010671	BTK	0.486	1.09e-13	3.69e-11
ENSG00000143110	C1orf162	0.763	1.13e-13	3.76e-11
ENSG00000047849	MAP4	0.647	1.21e-13	3.96e-11
ENSG00000163958	ZDHHC19	1.619	1.26e-13	3.99e-11
ENSG00000196074	SYCP2	1.14	1.27e-13	3.99e-11
ENSG00000228716	DHFR	0.711	1.74e-13	5.37e-11
ENSG00000163449	TMEM169	0.949	1.91e-13	5.79e-11
ENSG00000176871	WSB2	0.653	1.96e-13	5.87e-11
ENSG00000170439	METTL7B	1.868	2.69e-13	7.9e-11
ENSG00000147471	PLPBP	0.441	3.81e-13	1.1e-10
ENSG00000185897	FFAR3	1.356	3.97e-13	1.13e-10
ENSG00000101310	SEC23B	0.467	5.01e-13	1.4e-10
ENSG00000166265	CYYR1	1.365	5.78e-13	1.59e-10
ENSG00000117153	KLHL12	0.367	7.12e-13	1.93e-10
ENSG00000170340	B3GNT2	0.662	7.67e-13	2.05e-10
ENSG00000146476	ARMT1	0.674	8.37e-13	2.2e-10
ENSG00000164111	ANXA5	0.559	9.06e-13	2.35e-10
ENSG00000152684	PELO	0.521	9.93e-13	2.54e-10
ENSG00000205213	LGR4	1.496	1.01e-12	2.55e-10
ENSG00000124275	MTRR	0.697	1.17e-12	2.92e-10
ENSG00000085433	WDR47	0.469	1.2e-12	2.94e-10
ENSG00000172594	SMPDL3A	1.541	1.28e-12	3.08e-10
ENSG00000069869	NEDD4	1.001	1.55e-12	3.68e-10
ENSG00000160883	HK3	0.922	1.81e-12	4.25e-10
ENSG00000113384	GOLPH3	0.42	1.84e-12	4.27e-10
ENSG00000120992	LYPLA1	0.586	2.19e-12	4.9e-10
ENSG00000128923	MINDY2	0.672	2.17e-12	4.9e-10
ENSG00000197860	SGTB	0.638	2.2e-12	4.9e-10
ENSG00000121064	SCPEP1	0.818	2.49e-12	5.48e-10
ENSG00000142512	SIGLEC10	0.909	2.96e-12	6.45e-10
ENSG00000019991	HGF	1.437	3.27e-12	6.78e-10
ENSG00000104043	ATP8B4	0.939	3.2e-12	6.78e-10
ENSG00000138246	DNAJC13	0.662	3.27e-12	6.78e-10
ENSG00000272398	CD24	1.531	3.27e-12	6.78e-10
ENSG00000108984	MAP2K6	0.87	3.59e-12	7.36e-10
ENSG00000106789	CORO2A	0.692	3.97e-12	8.04e-10
ENSG00000187554	TLR5	0.78	4.02e-12	8.06e-10
ENSG00000109861	CTSC	0.724	4.21e-12	8.34e-10
ENSG00000227729	RD3L	1.42	4.29e-12	8.4e-10
ENSG00000135677	GNS	0.581	4.47e-12	8.66e-10
ENSG00000171155	C1GALT1C1	0.613	4.63e-12	8.88e-10
ENSG00000155085	AK9	0.641	4.89e-12	9.19e-10
ENSG00000213903	LTB4R	0.576	4.9e-12	9.19e-10
ENSG00000126216	TUBGCP3	0.408	5.01e-12	9.3e-10
ENSG00000183723	CMTM4	0.817	5.68e-12	1.04e-09
ENSG00000101608	MYL12A	0.619	7.43e-12	1.35e-09
ENSG00000156140	ADAMTS3	1.606	7.52e-12	1.35e-09
ENSG00000128294	TPST2	0.579	8.35e-12	1.49e-09
ENSG00000113615	SEC24A	0.641	8.62e-12	1.52e-09
ENSG00000173221	GLRX	0.489	8.68e-12	1.52e-09
ENSG00000204936	CD177	1.643	8.92e-12	1.54e-09
ENSG00000170653	ATF7	0.391	9.08e-12	1.55e-09
ENSG00000166035	LIPC	0.926	9.33e-12	1.58e-09
ENSG00000147202	DIAPH2	0.65	1.08e-11	1.81e-09
ENSG00000186074	CD300LF	0.625	1.37e-11	2.27e-09
ENSG00000136448	NMT1	0.404	1.48e-11	2.43e-09
ENSG00000100364	KIAA0930	0.588	1.5e-11	2.44e-09
ENSG00000183019	MCEMP1	1.13	1.55e-11	2.5e-09
ENSG00000280739	EIF1B-AS1	0.648	1.56e-11	2.5e-09
ENSG00000198216	CACNA1E	0.825	1.69e-11	2.68e-09
ENSG00000120265	PCMT1	0.588	1.75e-11	2.75e-09
ENSG00000100784	RPS6KA5	-0.873	1.87e-11	2.93e-09
ENSG00000123338	NCKAP1L	0.427	1.92e-11	2.97e-09
ENSG00000125149	C16orf70	0.414	1.95e-11	2.99e-09
ENSG00000144746	ARL6IP5	0.55	2.3e-11	3.49e-09
ENSG00000165672	PRDX3	0.454	2.34e-11	3.49e-09
ENSG00000170017	ALCAM	1.019	2.32e-11	3.49e-09
ENSG00000051382	PIK3CB	0.498	2.41e-11	3.58e-09
ENSG00000134627	PIWIL4	0.663	2.65e-11	3.86e-09
ENSG00000244482	LILRA6	0.699	2.65e-11	3.86e-09
ENSG00000131069	ACSS2	0.488	2.79e-11	4.03e-09
ENSG00000064999	ANKS1A	0.641	2.85e-11	4.05e-09
ENSG00000130309	COLGALT1	0.592	2.83e-11	4.05e-09
ENSG00000125633	CCDC93	0.375	2.9e-11	4.08e-09
ENSG00000173930	SLCO4C1	0.806	2.91e-11	4.08e-09
ENSG00000137509	PRCP	0.526	2.98e-11	4.11e-09
ENSG00000204277	LINC01993	0.896	2.97e-11	4.11e-09
ENSG00000167065	DUSP18	0.454	3.17e-11	4.33e-09
ENSG00000110002	VWA5A	0.834	3.23e-11	4.37e-09
ENSG00000163220	S100A9	0.999	3.4e-11	4.58e-09
ENSG00000163798	SLC4A1AP	0.359	3.43e-11	4.58e-09
ENSG00000128918	ALDH1A2	0.58	4.03e-11	5.34e-09
ENSG00000092931	MFSD11	0.371	4.16e-11	5.42e-09
ENSG00000112297	CRYBG1	0.401	4.18e-11	5.42e-09
ENSG00000118113	MMP8	2.183	4.22e-11	5.42e-09
ENSG00000233276	GPX1	-0.984	4.2e-11	5.42e-09
ENSG00000172005	MAL	-0.962	4.4e-11	5.62e-09
ENSG00000172123	SLFN12	0.717	4.58e-11	5.77e-09
ENSG00000204634	TBC1D8	0.748	4.58e-11	5.77e-09
ENSG00000169896	ITGAM	0.657	4.96e-11	6.21e-09
ENSG00000102897	LYRM1	0.51	5.04e-11	6.25e-09
ENSG00000175203	DCTN2	0.409	5.17e-11	6.38e-09
ENSG00000164512	ANKRD55	0.851	6.75e-11	8.26e-09
ENSG00000267194	NA	0.858	6.86e-11	8.35e-09
ENSG00000165025	SYK	0.409	6.95e-11	8.4e-09
ENSG00000257258		1.532	7.21e-11	8.64e-09
ENSG00000136827	TOR1A	0.359	7.34e-11	8.74e-09
ENSG00000073737	DHRS9	1.158	8.36e-11	9.89e-09
ENSG00000108389	MTMR4	0.33	8.67e-11	1.02e-08
ENSG00000115339	GALNT3	0.636	8.78e-11	1.02e-08
ENSG00000152804	HHEX	0.549	8.77e-11	1.02e-08
ENSG00000181523	SGSH	0.615	8.85e-11	1.02e-08
ENSG00000105058	FAM32A	0.322	9.87e-11	1.13e-08
ENSG00000125629	INSIG2	0.682	1.03e-10	1.17e-08
ENSG00000142657	PGD	0.67	1.09e-10	1.24e-08
ENSG00000182185	RAD51B	0.533	1.13e-10	1.27e-08
ENSG00000123119	NECAB1	1.181	1.15e-10	1.28e-08
ENSG00000224950		0.631	1.24e-10	1.38e-08
ENSG00000132581	SDF2	0.417	1.33e-10	1.46e-08
ENSG00000163221	S100A12	1.351	1.37e-10	1.5e-08
ENSG00000261218		0.597	1.43e-10	1.55e-08
ENSG00000119402	FBXW2	0.633	1.5e-10	1.62e-08
ENSG00000099377	HSD3B7	1.073	1.59e-10	1.71e-08
ENSG00000125871	MGME1	0.426	1.61e-10	1.72e-08
ENSG00000158089	GALNT14	0.887	1.63e-10	1.73e-08
ENSG00000113318	MSH3	0.564	1.74e-10	1.84e-08
ENSG00000100300	TSPO	0.793	1.79e-10	1.88e-08
ENSG00000091831	ESR1	0.489	1.83e-10	1.91e-08
ENSG00000182118	FAM89A	1.065	1.85e-10	1.92e-08
ENSG00000164120	HPGD	1.514	1.92e-10	1.98e-08
ENSG00000213722	DDAH2	0.825	2.09e-10	2.14e-08
ENSG00000133101	CCNA1	1.395	2.17e-10	2.21e-08
ENSG00000047056	WDR37	0.41	2.22e-10	2.25e-08
ENSG00000196396	PTPN1	0.507	2.28e-10	2.3e-08
ENSG00000102575	ACP5	-1.14	2.33e-10	2.33e-08
ENSG00000198018	ENTPD7	0.983	2.48e-10	2.47e-08
ENSG00000088298	EDEM2	0.367	2.56e-10	2.54e-08
ENSG00000116199	FAM20B	-0.775	2.58e-10	2.54e-08
ENSG00000152463	OLAH	1.566	2.86e-10	2.79e-08
ENSG00000158869	FCER1G	0.784	2.86e-10	2.79e-08
ENSG00000143337	TOR1AIP1	0.412	3.05e-10	2.96e-08
ENSG00000229160		1.166	3.15e-10	3.03e-08
ENSG00000145088	EAF2	0.682	3.22e-10	3.08e-08
ENSG00000037749	MFAP3	0.491	3.49e-10	3.31e-08
ENSG00000178896	EXOSC4	0.929	3.48e-10	3.31e-08
ENSG00000145779	TNFAIP8	0.402	3.51e-10	3.31e-08
ENSG00000241685	ARPC1A	0.342	3.73e-10	3.5e-08
ENSG00000196345	ZKSCAN7	0.717	3.92e-10	3.66e-08
ENSG00000138061	CYP1B1	1.044	3.96e-10	3.68e-08
ENSG00000076944	STXBP2	0.644	4e-10	3.69e-08
ENSG00000173409	ARV1	0.555	4.06e-10	3.73e-08
ENSG00000118242	MREG	0.637	4.39e-10	4e-08
ENSG00000147164	SNX12	0.37	4.4e-10	4e-08
ENSG00000147475	ERLIN2	0.425	4.82e-10	4.36e-08
ENSG00000113732	ATP6V0E1	0.439	5.25e-10	4.72e-08
ENSG00000273006		1.766	5.39e-10	4.82e-08
ENSG00000196407	THEM5	-1.229	5.41e-10	4.82e-08
ENSG00000214212	C19orf38	0.631	5.63e-10	4.98e-08
ENSG00000164663	USP49	0.388	6e-10	5.29e-08
ENSG00000148459	PDSS1	0.816	6.22e-10	5.45e-08
ENSG00000085719	CPNE3	0.576	6.33e-10	5.53e-08
ENSG00000141428	C18orf21	0.508	6.39e-10	5.55e-08
ENSG00000119638	NEK9	0.351	7.37e-10	6.37e-08
ENSG00000155508	CNOT8	0.331	7.41e-10	6.38e-08
ENSG00000163956	LRPAP1	0.416	8.45e-10	7.23e-08
ENSG00000178814	OPLAH	0.903	8.66e-10	7.37e-08
ENSG00000127603	MACF1	0.517	8.73e-10	7.4e-08
ENSG00000156026	MCU	0.402	8.9e-10	7.47e-08
ENSG00000166398	GARRE1	-0.515	8.9e-10	7.47e-08
ENSG00000170802	FOXN2	0.695	8.96e-10	7.49e-08
ENSG00000106701	FSD1L	0.92	9.12e-10	7.56e-08
ENSG00000115840	SLC25A12	0.465	9.13e-10	7.56e-08
ENSG00000165312	OTUD1	0.648	9.25e-10	7.59e-08
ENSG00000184611	KCNH7	0.997	9.25e-10	7.59e-08
ENSG00000114378	HYAL1	0.586	9.46e-10	7.72e-08
ENSG00000167447	SMG8	0.319	1.06e-09	8.6e-08
ENSG00000167526	RPL13	-0.614	1.08e-09	8.76e-08
ENSG00000064115	TM7SF3	0.39	1.14e-09	9.17e-08
ENSG00000144815	NXPE3	0.408	1.14e-09	9.17e-08
ENSG00000066926	FECH	-1.184	1.2e-09	9.59e-08
ENSG00000136997	MYC	-0.66	1.24e-09	9.81e-08
ENSG00000116717	GADD45A	0.922	1.24e-09	9.84e-08
ENSG00000187244	BCAM	-1.308	1.3e-09	1.02e-07
ENSG00000178904	DPY19L3	0.745	1.39e-09	1.09e-07
ENSG00000132356	PRKAA1	0.533	1.42e-09	1.1e-07
ENSG00000160446	ZDHHC12	0.492	1.42e-09	1.1e-07
ENSG00000136068	FLNB	0.887	1.43e-09	1.11e-07
ENSG00000067704	IARS2	0.371	1.52e-09	1.17e-07
ENSG00000104687	GSR	0.531	1.64e-09	1.26e-07
ENSG00000108828	VAT1	0.616	1.66e-09	1.26e-07
ENSG00000140319	SRP14	0.504	1.66e-09	1.26e-07
ENSG00000138600	SPPL2A	0.461	1.73e-09	1.31e-07
ENSG00000145384	FABP2	1.848	1.74e-09	1.31e-07
ENSG00000198843	SELENOT	0.521	1.75e-09	1.32e-07
ENSG00000084733	RAB10	0.388	1.77e-09	1.32e-07
ENSG00000068001	HYAL2	0.579	1.8e-09	1.34e-07
ENSG00000118680	MYL12B	0.491	1.87e-09	1.39e-07
ENSG00000116251	RPL22	-0.534	1.9e-09	1.4e-07
ENSG00000082212	ME2	0.437	1.94e-09	1.43e-07
ENSG00000148057	IDNK	0.629	1.95e-09	1.43e-07
ENSG00000162599	NFIA	-0.692	2.04e-09	1.48e-07
ENSG00000198833	UBE2J1	0.576	2.05e-09	1.49e-07
ENSG00000090054	SPTLC1	0.356	2.08e-09	1.5e-07
ENSG00000183530	PRR14L	0.228	2.08e-09	1.5e-07
ENSG00000132801	ZSWIM3	0.52	2.1e-09	1.5e-07
ENSG00000108518	PFN1	0.58	2.14e-09	1.52e-07
ENSG00000148346	LCN2	1.705	2.17e-09	1.54e-07
ENSG00000121210	TMEM131L	0.343	2.32e-09	1.64e-07
ENSG00000100934	SEC23A	0.341	2.33e-09	1.64e-07
ENSG00000137806	NDUFAF1	0.481	2.36e-09	1.66e-07
ENSG00000109743	BST1	0.516	2.42e-09	1.69e-07
ENSG00000243696		0.875	2.74e-09	1.91e-07
ENSG00000069712	NA	0.751	2.98e-09	2.07e-07
ENSG00000138821	SLC39A8	0.971	3.02e-09	2.09e-07
ENSG00000163406	SLC15A2	0.592	3.18e-09	2.19e-07
ENSG00000076641	PAG1	0.695	3.23e-09	2.2e-07
ENSG00000104765	BNIP3L	-0.986	3.22e-09	2.2e-07
ENSG00000101888	NXT2	0.724	3.25e-09	2.21e-07
ENSG00000134827	TCN1	1.2	3.26e-09	2.21e-07
ENSG00000137767	SQOR	0.493	3.35e-09	2.26e-07
ENSG00000070540	WIPI1	0.467	3.45e-09	2.32e-07
ENSG00000189195	BTBD8	0.668	3.58e-09	2.4e-07
ENSG00000135932	CAB39	0.528	3.62e-09	2.42e-07
ENSG00000134153	EMC7	0.291	3.65e-09	2.43e-07
ENSG00000138801	PAPSS1	0.681	3.86e-09	2.56e-07
ENSG00000113163	CERT1	0.484	3.96e-09	2.62e-07
ENSG00000100612	DHRS7	0.384	4e-09	2.63e-07
ENSG00000143862	ARL8A	0.561	4.04e-09	2.65e-07
ENSG00000265241	RBM8A	-0.486	4.07e-09	2.66e-07
ENSG00000084112	SSH1	0.468	4.33e-09	2.82e-07
ENSG00000101367	MAPRE1	0.456	4.36e-09	2.83e-07
ENSG00000081087	OSTM1	0.389	4.43e-09	2.86e-07
ENSG00000146070	PLA2G7	-0.949	4.44e-09	2.86e-07
ENSG00000145365	TIFA	0.875	4.54e-09	2.91e-07
ENSG00000165097	KDM1B	0.33	4.56e-09	2.92e-07
ENSG00000163754	GYG1	0.905	4.61e-09	2.93e-07
ENSG00000158623	COPG2	0.434	4.73e-09	2.99e-07
ENSG00000213918	DNASE1	0.474	4.72e-09	2.99e-07
ENSG00000168763	CNNM3	-0.513	4.86e-09	3.06e-07
ENSG00000129450	SIGLEC9	0.557	5.07e-09	3.18e-07
ENSG00000230303		1.207	5.25e-09	3.28e-07
ENSG00000271522		1.26	5.29e-09	3.3e-07
ENSG00000112299	VNN1	1.067	5.36e-09	3.33e-07
ENSG00000173239	LIPM	1.209	5.5e-09	3.4e-07
ENSG00000026025	VIM	0.475	5.56e-09	3.43e-07
ENSG00000102007	PLP2	0.634	5.69e-09	3.5e-07
ENSG00000267547		0.851	5.94e-09	3.64e-07
ENSG00000168288	MMADHC	0.617	5.97e-09	3.64e-07
ENSG00000149212	SESN3	-0.831	6.15e-09	3.73e-07
ENSG00000166734	GOLM2	0.371	6.15e-09	3.73e-07
ENSG00000167618	LAIR2	0.883	6.29e-09	3.8e-07
ENSG00000183291	SELENOF	0.468	6.33e-09	3.81e-07
ENSG00000142039	CCDC97	0.324	6.49e-09	3.89e-07
ENSG00000197249	SERPINA1	0.497	6.9e-09	4.12e-07
ENSG00000188690	UROS	-0.523	7.35e-09	4.38e-07
ENSG00000124523	SIRT5	0.656	7.57e-09	4.48e-07
ENSG00000136167	LCP1	0.436	7.57e-09	4.48e-07
ENSG00000163512	AZI2	0.643	7.69e-09	4.53e-07
ENSG00000013563	DNASE1L1	0.496	7.74e-09	4.55e-07
ENSG00000007341	ST7L	0.364	7.77e-09	4.55e-07
ENSG00000214706	IFRD2	-0.74	7.94e-09	4.62e-07
ENSG00000223351	ZNF385D-AS2	1.949	7.95e-09	4.62e-07
ENSG00000118197	DDX59	0.349	8.23e-09	4.77e-07
ENSG00000266412	NCOA4	-0.941	8.29e-09	4.79e-07
ENSG00000114302	PRKAR2A	0.42	8.56e-09	4.93e-07
ENSG00000238009		0.905	8.58e-09	4.93e-07
ENSG00000123933	MXD4	-0.521	8.81e-09	5.04e-07
ENSG00000110066	KMT5B	0.326	8.84e-09	5.05e-07
ENSG00000188021	UBQLN2	0.392	9.05e-09	5.14e-07
ENSG00000163823	CCR1	0.628	9.2e-09	5.21e-07
ENSG00000177674	AGTRAP	0.513	9.36e-09	5.29e-07
ENSG00000109133	TMEM33	0.458	9.6e-09	5.39e-07
ENSG00000171314	PGAM1	0.466	9.57e-09	5.39e-07
ENSG00000124641	MED20	0.369	9.74e-09	5.45e-07
ENSG00000141469	SLC14A1	-1.052	1.03e-08	5.72e-07
ENSG00000156642	NPTN	0.403	1.05e-08	5.81e-07
ENSG00000134108	ARL8B	0.413	1.09e-08	6.05e-07
ENSG00000138594	TMOD3	0.387	1.1e-08	6.06e-07
ENSG00000124279	FASTKD3	0.497	1.12e-08	6.15e-07
ENSG00000214114	MYCBP	0.446	1.12e-08	6.15e-07
ENSG00000122335	SERAC1	0.397	1.14e-08	6.22e-07
ENSG00000266265	KLF14	1.126	1.17e-08	6.4e-07
ENSG00000197506	SLC28A3	1.03	1.19e-08	6.5e-07
ENSG00000103005	USB1	0.467	1.21e-08	6.55e-07
ENSG00000125384	PTGER2	0.542	1.21e-08	6.55e-07
ENSG00000110046	ATG2A	-0.758	1.22e-08	6.6e-07
ENSG00000129691	ASH2L	0.294	1.28e-08	6.86e-07
ENSG00000133704	IPO8	0.408	1.28e-08	6.86e-07
ENSG00000178537	SLC25A20	0.349	1.31e-08	6.99e-07
ENSG00000069956	MAPK6	0.596	1.31e-08	7e-07
ENSG00000143549	TPM3	0.375	1.35e-08	7.14e-07
ENSG00000170909	OSCAR	0.598	1.38e-08	7.27e-07
ENSG00000235192		0.722	1.38e-08	7.27e-07
ENSG00000140009	ESR2	-0.573	1.44e-08	7.57e-07
ENSG00000050130	JKAMP	0.421	1.45e-08	7.61e-07
ENSG00000177879	AP3S1	0.453	1.49e-08	7.79e-07
ENSG00000115310	RTN4	0.392	1.5e-08	7.84e-07
ENSG00000121486	TRMT1L	0.422	1.55e-08	8.07e-07
ENSG00000051009	FAM160A2	0.483	1.57e-08	8.09e-07
ENSG00000167658	EEF2	-0.518	1.56e-08	8.09e-07
ENSG00000115129	TP53I3	0.476	1.61e-08	8.26e-07
ENSG00000164252	AGGF1	0.33	1.6e-08	8.26e-07
ENSG00000136861	CDK5RAP2	0.45	1.63e-08	8.34e-07
ENSG00000135900	MRPL44	0.365	1.67e-08	8.53e-07
ENSG00000167434	CA4	0.736	1.68e-08	8.57e-07
ENSG00000084073	ZMPSTE24	0.424	1.69e-08	8.59e-07
ENSG00000105202	FBL	-0.557	1.71e-08	8.67e-07
ENSG00000147403	RPL10	-0.535	1.76e-08	8.87e-07
ENSG00000197782	ZNF780A	0.546	1.76e-08	8.87e-07
ENSG00000105281	SLC1A5	-0.974	1.82e-08	9.14e-07
ENSG00000145555	MYO10	0.758	1.84e-08	9.21e-07
ENSG00000172500	FIBP	0.486	1.84e-08	9.21e-07
ENSG00000257743	MGAM2	0.881	1.85e-08	9.22e-07
ENSG00000132507	EIF5A	-0.597	1.87e-08	9.31e-07
ENSG00000105373	NOP53	-0.585	1.88e-08	9.33e-07
ENSG00000127125	PPCS	0.267	1.93e-08	9.52e-07
ENSG00000167815	PRDX2	-0.937	1.95e-08	9.61e-07
ENSG00000143416	SELENBP1	-1.1	1.97e-08	9.68e-07
ENSG00000138663	COPS4	0.541	2e-08	9.8e-07
ENSG00000136930	PSMB7	0.268	2.02e-08	9.87e-07
ENSG00000129682	FGF13	1.023	2.05e-08	9.99e-07
ENSG00000100316	RPL3	-0.562	2.07e-08	1e-06
ENSG00000021355	SERPINB1	0.694	2.18e-08	1.05e-06
ENSG00000088832	FKBP1A	0.414	2.17e-08	1.05e-06
ENSG00000116663	FBXO6	0.667	2.18e-08	1.05e-06
ENSG00000171860	C3AR1	0.847	2.18e-08	1.05e-06
ENSG00000138071	ACTR2	0.427	2.24e-08	1.07e-06
ENSG00000232311	NA	0.776	2.25e-08	1.08e-06
ENSG00000135404	CD63	0.677	2.27e-08	1.08e-06
ENSG00000197780	TAF13	0.62	2.29e-08	1.09e-06
ENSG00000135720	DYNC1LI2	0.357	2.4e-08	1.13e-06
ENSG00000144040	SFXN5	0.428	2.4e-08	1.13e-06
ENSG00000167986	DDB1	-0.607	2.4e-08	1.13e-06
ENSG00000148834	GSTO1	0.5	2.42e-08	1.14e-06
ENSG00000110934	BIN2	0.363	2.45e-08	1.15e-06
ENSG00000145569	OTULINL	0.613	2.46e-08	1.15e-06
ENSG00000035862	TIMP2	0.41	2.48e-08	1.15e-06
ENSG00000177675	CD163L1	1.19	2.48e-08	1.15e-06
ENSG00000115993	TRAK2	-0.829	2.49e-08	1.16e-06
ENSG00000054793	ATP9A	0.868	2.58e-08	1.19e-06
ENSG00000129351	ILF3	-0.415	2.57e-08	1.19e-06
ENSG00000135828	RNASEL	0.452	2.59e-08	1.19e-06
ENSG00000258227	CLEC5A	1.061	2.58e-08	1.19e-06
ENSG00000198586	TLK1	0.356	2.62e-08	1.2e-06
ENSG00000163803	PLB1	0.69	2.66e-08	1.21e-06
ENSG00000183955	KMT5A	0.324	2.69e-08	1.22e-06
ENSG00000169877	AHSP	-1.315	2.71e-08	1.23e-06
ENSG00000185651	UBE2L3	0.376	2.76e-08	1.25e-06
ENSG00000164961	WASHC5	0.312	2.79e-08	1.26e-06
ENSG00000122008	POLK	0.582	2.9e-08	1.3e-06
ENSG00000187514	PTMA	-0.483	2.89e-08	1.3e-06
ENSG00000063177	RPL18	-0.537	3e-08	1.34e-06
ENSG00000150593	PDCD4	-0.549	3.14e-08	1.4e-06
ENSG00000133805	AMPD3	0.412	3.19e-08	1.43e-06
ENSG00000090020	SLC9A1	0.463	3.25e-08	1.44e-06
ENSG00000104918	RETN	1.449	3.27e-08	1.44e-06
ENSG00000128245	YWHAH	0.571	3.27e-08	1.44e-06
ENSG00000147324	MFHAS1	-0.711	3.25e-08	1.44e-06
ENSG00000196975	ANXA4	0.373	3.26e-08	1.44e-06
ENSG00000227292		1.604	3.28e-08	1.44e-06
ENSG00000065809	FAM107B	0.474	3.29e-08	1.44e-06
ENSG00000165389	SPTSSA	0.609	3.38e-08	1.48e-06
ENSG00000163541	SUCLG1	0.351	3.51e-08	1.53e-06
ENSG00000109854	HTATIP2	0.401	3.61e-08	1.57e-06
ENSG00000136935	GOLGA1	0.496	3.77e-08	1.64e-06
ENSG00000155097	ATP6V1C1	0.631	3.8e-08	1.65e-06
ENSG00000176046	NUPR1	0.853	3.82e-08	1.65e-06
ENSG00000010810	FYN	-0.518	3.83e-08	1.65e-06
ENSG00000160746	ANO10	0.396	3.9e-08	1.68e-06
ENSG00000164576	SAP30L	0.319	3.91e-08	1.68e-06
ENSG00000162704	ARPC5	0.501	3.96e-08	1.69e-06
ENSG00000177600	RPLP2	-0.593	3.96e-08	1.69e-06
ENSG00000131981	LGALS3	-0.805	4.09e-08	1.74e-06
ENSG00000204386	NEU1	0.375	4.09e-08	1.74e-06
ENSG00000118263	KLF7	0.473	4.16e-08	1.76e-06
ENSG00000134198	TSPAN2	0.736	4.23e-08	1.79e-06
ENSG00000106799	TGFBR1	0.6	4.28e-08	1.8e-06
ENSG00000069020	MAST4	0.622	4.36e-08	1.83e-06
ENSG00000138678	GPAT3	0.481	4.36e-08	1.83e-06
ENSG00000198113	TOR4A	0.528	4.38e-08	1.84e-06
ENSG00000107485	GATA3	-0.721	4.45e-08	1.86e-06
ENSG00000076984	MAP2K7	-0.484	4.67e-08	1.95e-06
ENSG00000077984	CST7	0.691	4.73e-08	1.97e-06
ENSG00000073756	PTGS2	-0.661	4.77e-08	1.98e-06
ENSG00000163683	SMIM14	0.345	4.8e-08	1.99e-06
ENSG00000147649	MTDH	0.447	4.85e-08	2e-06
ENSG00000080007	DDX43	0.576	4.92e-08	2.03e-06
ENSG00000181924	COA4	-0.59	4.94e-08	2.03e-06
ENSG00000138031	ADCY3	0.808	4.96e-08	2.03e-06
ENSG00000103342	GSPT1	-0.887	5.04e-08	2.06e-06
ENSG00000249437	NAIP	0.661	5.06e-08	2.06e-06
ENSG00000105640	RPL18A	-0.555	5.13e-08	2.09e-06
ENSG00000261211		0.859	5.19e-08	2.11e-06
ENSG00000144455	SUMF1	0.344	5.22e-08	2.11e-06
ENSG00000165181	SHOC1	0.889	5.32e-08	2.15e-06
ENSG00000174021	GNG5	0.46	5.32e-08	2.15e-06
ENSG00000123643	SLC36A1	0.464	5.34e-08	2.15e-06
ENSG00000170275	CRTAP	-0.456	5.38e-08	2.16e-06
ENSG00000140157	NIPA2	0.331	5.57e-08	2.23e-06
ENSG00000118508	RAB32	0.538	5.73e-08	2.29e-06
ENSG00000149823	VPS51	-0.465	5.79e-08	2.31e-06
ENSG00000184792	OSBP2	-1.12	5.86e-08	2.33e-06
ENSG00000134243	SORT1	0.721	6.02e-08	2.39e-06
ENSG00000198336	MYL4	-0.948	6.07e-08	2.41e-06
ENSG00000204909	SPINK9	0.867	6.15e-08	2.43e-06
ENSG00000117984	CTSD	0.573	6.27e-08	2.47e-06
ENSG00000108433	GOSR2	0.41	6.33e-08	2.49e-06
ENSG00000083845	RPS5	-0.528	6.37e-08	2.49e-06
ENSG00000112053	SLC26A8	0.533	6.38e-08	2.49e-06
ENSG00000187210	GCNT1	0.493	6.37e-08	2.49e-06
ENSG00000180776	ZDHHC20	0.703	6.39e-08	2.49e-06
ENSG00000129083	COPB1	0.416	6.53e-08	2.54e-06
ENSG00000004939	SLC4A1	-1.069	6.6e-08	2.56e-06
ENSG00000103994	ZNF106	0.342	6.62e-08	2.56e-06
ENSG00000102218	RP2	0.475	6.7e-08	2.59e-06
ENSG00000075651	PLD1	0.451	6.82e-08	2.63e-06
ENSG00000151929	BAG3	-0.874	6.88e-08	2.65e-06
ENSG00000164603	BMT2	0.475	6.96e-08	2.68e-06
ENSG00000162869	PPP1R21	0.34	7.07e-08	2.71e-06
ENSG00000198755	RPL10A	-0.574	7.06e-08	2.71e-06
ENSG00000162591	MEGF6	-0.708	7.18e-08	2.74e-06
ENSG00000182150	ERCC6L2	0.51	7.2e-08	2.74e-06
ENSG00000198146	ZNF770	0.492	7.23e-08	2.75e-06
ENSG00000044446	PHKA2	0.35	7.28e-08	2.76e-06
ENSG00000175931	UBE2O	-0.93	7.33e-08	2.77e-06
ENSG00000250903	GMDS-DT	0.354	7.37e-08	2.78e-06
ENSG00000147168	IL2RG	0.403	7.46e-08	2.81e-06
ENSG00000111670	GNPTAB	0.357	7.49e-08	2.82e-06
ENSG00000172965	MIR4435-2HG	0.464	7.55e-08	2.83e-06
ENSG00000073969	NSF	0.312	7.71e-08	2.88e-06
ENSG00000268573		0.509	7.86e-08	2.94e-06
ENSG00000124098	FAM210B	-1.015	7.91e-08	2.95e-06
ENSG00000171148	TADA3	0.331	7.98e-08	2.97e-06
ENSG00000102837	OLFM4	1.771	8.17e-08	3.03e-06
ENSG00000109519	GRPEL1	0.334	8.22e-08	3.04e-06
ENSG00000196189	SEMA4A	0.509	8.51e-08	3.14e-06
ENSG00000119686	FLVCR2	0.618	8.92e-08	3.29e-06
ENSG00000158887	MPZ	0.48	8.97e-08	3.3e-06
ENSG00000134333	LDHA	0.755	9.22e-08	3.39e-06
ENSG00000138459	SLC35A5	0.394	9.28e-08	3.4e-06
ENSG00000131355	ADGRE3	-0.97	9.37e-08	3.43e-06
ENSG00000139572	GPR84	1.165	9.45e-08	3.44e-06
ENSG00000153823	PID1	-0.952	9.44e-08	3.44e-06
ENSG00000140749	IGSF6	0.489	9.74e-08	3.54e-06
ENSG00000064763	FAR2	0.491	9.91e-08	3.59e-06
ENSG00000119408	NEK6	0.403	9.97e-08	3.61e-06
ENSG00000184743	ATL3	0.404	1.01e-07	3.65e-06
ENSG00000179933	C14orf119	0.357	1.04e-07	3.74e-06
ENSG00000113763	UNC5A	0.54	1.05e-07	3.77e-06
ENSG00000173545	ZNF622	0.29	1.05e-07	3.77e-06
ENSG00000183578	TNFAIP8L3	1.102	1.06e-07	3.8e-06
ENSG00000075785	RAB7A	0.369	1.09e-07	3.89e-06
ENSG00000133742	CA1	-1.391	1.1e-07	3.89e-06
ENSG00000151176	PLBD2	-0.545	1.09e-07	3.89e-06
ENSG00000170248	PDCD6IP	0.305	1.09e-07	3.89e-06
ENSG00000140988	RPS2	-0.47	1.1e-07	3.9e-06
ENSG00000233927	RPS28	-0.586	1.13e-07	3.98e-06
ENSG00000120306	CYSTM1	0.717	1.15e-07	4.05e-06
ENSG00000143771	CNIH4	0.459	1.15e-07	4.07e-06
ENSG00000064419	TNPO3	0.355	1.16e-07	4.09e-06
ENSG00000135535	CD164	0.476	1.19e-07	4.19e-06
ENSG00000148187	MRRF	-0.394	1.22e-07	4.29e-06
ENSG00000174444	RPL4	-0.505	1.23e-07	4.31e-06
ENSG00000108298	RPL19	-0.478	1.24e-07	4.32e-06
ENSG00000170180	GYPA	-1.015	1.25e-07	4.35e-06
ENSG00000260916	CCPG1	0.44	1.25e-07	4.35e-06
ENSG00000077585	GPR137B	0.646	1.27e-07	4.39e-06
ENSG00000133808	NA	-0.725	1.27e-07	4.39e-06
ENSG00000112062	MAPK14	0.534	1.32e-07	4.57e-06
ENSG00000101916	TLR8	0.532	1.33e-07	4.59e-06
ENSG00000116478	HDAC1	0.234	1.34e-07	4.6e-06
ENSG00000135269	TES	0.391	1.35e-07	4.65e-06
ENSG00000274922		0.391	1.37e-07	4.69e-06
ENSG00000278463	H2AC4	1.027	1.37e-07	4.7e-06
ENSG00000145022	TCTA	0.285	1.41e-07	4.8e-06
ENSG00000133116	KL	0.757	1.42e-07	4.84e-06
ENSG00000146409	SLC18B1	-0.606	1.44e-07	4.91e-06
ENSG00000274184		0.6	1.44e-07	4.91e-06
ENSG00000263465	SRSF8	-0.655	1.47e-07	4.97e-06
ENSG00000115590	IL1R2	0.956	1.47e-07	4.98e-06
ENSG00000163257	DCAF16	-0.346	1.48e-07	4.99e-06
ENSG00000119396	RAB14	0.347	1.56e-07	5.27e-06
ENSG00000197632	SERPINB2	1.133	1.57e-07	5.27e-06
ENSG00000143514	TP53BP2	0.242	1.59e-07	5.35e-06
ENSG00000204021	LIPK	1.067	1.61e-07	5.4e-06
ENSG00000087152	ATXN7L3	0.357	1.7e-07	5.67e-06
ENSG00000197771	MCMBP	0.316	1.7e-07	5.68e-06
ENSG00000063854	HAGH	-0.692	1.72e-07	5.72e-06
ENSG00000117505	DR1	0.4	1.72e-07	5.72e-06
ENSG00000168036	CTNNB1	0.317	1.74e-07	5.78e-06
ENSG00000082074	FYB1	0.436	1.75e-07	5.8e-06
ENSG00000177191	B3GNT8	0.511	1.77e-07	5.86e-06
ENSG00000143727	ACP1	-0.594	1.78e-07	5.89e-06
ENSG00000130429	ARPC1B	0.383	1.81e-07	5.97e-06
ENSG00000105374	NKG7	0.889	1.84e-07	6.04e-06
ENSG00000111911	HINT3	0.363	1.84e-07	6.05e-06
ENSG00000169764	UGP2	0.401	1.86e-07	6.1e-06
ENSG00000001561	ENPP4	0.784	1.88e-07	6.15e-06
ENSG00000118689	FOXO3	-0.769	1.94e-07	6.31e-06
ENSG00000243244	STON1	0.609	1.93e-07	6.31e-06
ENSG00000186638	KIF24	0.372	1.94e-07	6.32e-06
ENSG00000185158	LRRC37B	0.222	1.98e-07	6.43e-06
ENSG00000000938	FGR	0.501	2e-07	6.49e-06
ENSG00000169372	CRADD	0.321	2.03e-07	6.58e-06
ENSG00000074621	SLC24A1	-0.471	2.06e-07	6.65e-06
ENSG00000241839	PLEKHO2	0.363	2.14e-07	6.88e-06
ENSG00000117118	SDHB	0.259	2.16e-07	6.95e-06
ENSG00000116906	GNPAT	0.314	2.19e-07	7.03e-06
ENSG00000180667	YOD1	-0.856	2.2e-07	7.04e-06
ENSG00000163082	SGPP2	0.785	2.33e-07	7.46e-06
ENSG00000170791	CHCHD7	0.668	2.34e-07	7.47e-06
ENSG00000113845	TIMMDC1	0.32	2.4e-07	7.64e-06
ENSG00000111554	MDM1	0.532	2.44e-07	7.75e-06
ENSG00000253729	PRKDC	-0.61	2.44e-07	7.75e-06
ENSG00000117091	CD48	0.461	2.48e-07	7.85e-06
ENSG00000146085	MMUT	0.417	2.48e-07	7.86e-06
ENSG00000001084	GCLC	-0.651	2.49e-07	7.88e-06
ENSG00000186814	ZSCAN30	0.365	2.5e-07	7.88e-06
ENSG00000204839	MROH6	0.768	2.54e-07	7.99e-06
ENSG00000107968	MAP3K8	0.369	2.59e-07	8.14e-06
ENSG00000161217	PCYT1A	0.466	2.61e-07	8.16e-06
ENSG00000168958	MFF	0.45	2.61e-07	8.16e-06
ENSG00000170011	MYRIP	0.557	2.66e-07	8.31e-06
ENSG00000173762	CD7	-0.61	2.66e-07	8.31e-06
ENSG00000106261	ZKSCAN1	0.273	2.71e-07	8.44e-06
ENSG00000101425	BPI	1.051	2.72e-07	8.45e-06
ENSG00000106330	MOSPD3	0.652	2.79e-07	8.67e-06
ENSG00000143751	SDE2	-0.4	2.9e-07	8.98e-06
ENSG00000164056	SPRY1	0.987	2.9e-07	8.98e-06
ENSG00000149273	RPS3	-0.474	2.95e-07	9.1e-06
ENSG00000103160	HSDL1	0.333	3.02e-07	9.29e-06
ENSG00000152766	ANKRD22	1.127	3.09e-07	9.51e-06
ENSG00000169375	SIN3A	-0.278	3.1e-07	9.53e-06
ENSG00000131931	THAP1	0.328	3.14e-07	9.63e-06
ENSG00000131368	MRPS25	-0.376	3.2e-07	9.78e-06
ENSG00000116954	RRAGC	0.318	3.24e-07	9.89e-06
ENSG00000067560	RHOA	0.349	3.26e-07	9.92e-06
ENSG00000166171	DPCD	-0.577	3.26e-07	9.92e-06
ENSG00000164068	RNF123	-0.581	3.28e-07	9.97e-06
ENSG00000172270	BSG	-0.771	3.3e-07	1e-05
ENSG00000188846	RPL14	-0.402	3.32e-07	1e-05
ENSG00000267461		0.899	3.33e-07	1.01e-05
ENSG00000134755	DSC2	0.7	3.42e-07	1.03e-05
ENSG00000077157	PPP1R12B	-0.561	3.54e-07	1.07e-05
ENSG00000029364	SLC39A9	0.308	3.58e-07	1.07e-05
ENSG00000102401	ARMCX3	0.408	3.56e-07	1.07e-05
ENSG00000112419	PHACTR2	0.57	3.58e-07	1.07e-05
ENSG00000163818	LZTFL1	-0.613	3.57e-07	1.07e-05
ENSG00000179918	SEPHS2	0.412	3.58e-07	1.07e-05
ENSG00000253190		0.807	3.56e-07	1.07e-05
ENSG00000100307	CBX7	-0.456	3.59e-07	1.07e-05
ENSG00000168939	SPRY3	0.46	3.6e-07	1.07e-05
ENSG00000185880	TRIM69	0.445	3.61e-07	1.07e-05
ENSG00000106546	AHR	-0.526	3.63e-07	1.08e-05
ENSG00000104973	MED25	-0.571	3.67e-07	1.09e-05
ENSG00000163959	SLC51A	0.672	3.73e-07	1.1e-05
ENSG00000132825	PPP1R3D	0.492	3.78e-07	1.11e-05
ENSG00000165775	FUNDC2	-0.498	3.83e-07	1.13e-05
ENSG00000146535	GNA12	-0.653	3.86e-07	1.13e-05
ENSG00000198034	RPS4X	-0.508	3.9e-07	1.14e-05
ENSG00000086544	ITPKC	0.663	3.92e-07	1.15e-05
ENSG00000172164	SNTB1	0.506	3.94e-07	1.15e-05
ENSG00000090621	PABPC4	-0.407	3.97e-07	1.16e-05
ENSG00000127334	DYRK2	-0.584	3.98e-07	1.16e-05
ENSG00000136026	CKAP4	0.65	4e-07	1.16e-05
ENSG00000025039	RRAGD	0.391	4.07e-07	1.18e-05
ENSG00000118707	TGIF2	-0.511	4.07e-07	1.18e-05
ENSG00000152518	ZFP36L2	-0.555	4.08e-07	1.18e-05
ENSG00000166947	EPB42	-0.941	4.06e-07	1.18e-05
ENSG00000197646	PDCD1LG2	0.921	4.08e-07	1.18e-05
ENSG00000075303	SLC25A40	0.685	4.12e-07	1.19e-05
ENSG00000173614	NMNAT1	0.413	4.14e-07	1.19e-05
ENSG00000184009	ACTG1	0.463	4.13e-07	1.19e-05
ENSG00000106070	GRB10	0.73	4.19e-07	1.2e-05
ENSG00000008405	CRY1	-0.43	4.26e-07	1.22e-05
ENSG00000169174	PCSK9	1.19	4.27e-07	1.22e-05
ENSG00000204010	IFIT1B	-1.146	4.32e-07	1.23e-05
ENSG00000107897	ACBD5	0.312	4.35e-07	1.24e-05
ENSG00000023330	ALAS1	0.392	4.39e-07	1.25e-05
ENSG00000108219	TSPAN14	0.323	4.45e-07	1.26e-05
ENSG00000197256	KANK2	-0.902	4.47e-07	1.27e-05
ENSG00000114779	ABHD14B	-0.479	4.49e-07	1.27e-05
ENSG00000260953		-0.641	4.58e-07	1.29e-05
ENSG00000197982	C1orf122	0.484	4.6e-07	1.3e-05
ENSG00000167768	KRT1	-1.133	4.64e-07	1.31e-05
ENSG00000111348	ARHGDIB	0.399	4.81e-07	1.35e-05
ENSG00000106263	EIF3B	-0.516	4.87e-07	1.37e-05
ENSG00000198642	KLHL9	0.437	4.98e-07	1.39e-05
ENSG00000277476		-0.487	5e-07	1.4e-05
ENSG00000164300	SERINC5	-0.352	5.04e-07	1.41e-05
ENSG00000177125	ZBTB34	0.38	5.04e-07	1.41e-05
ENSG00000124588	NQO2	0.443	5.07e-07	1.41e-05
ENSG00000108932	SLC16A6	0.444	5.12e-07	1.42e-05
ENSG00000152229	PSTPIP2	0.649	5.11e-07	1.42e-05
ENSG00000047249	ATP6V1H	0.246	5.15e-07	1.43e-05
ENSG00000196636	SDHAF3	0.618	5.22e-07	1.45e-05
ENSG00000196562	SULF2	-0.649	5.23e-07	1.45e-05
ENSG00000131238	PPT1	0.484	5.29e-07	1.46e-05
ENSG00000168955	TM4SF20	0.537	5.35e-07	1.47e-05
ENSG00000179299	NSUN7	0.616	5.45e-07	1.5e-05
ENSG00000107020	PLGRKT	0.44	5.47e-07	1.5e-05
ENSG00000135363	LMO2	0.411	5.51e-07	1.51e-05
ENSG00000153214	TMEM87B	0.376	5.54e-07	1.52e-05
ENSG00000007237	GAS7	0.509	5.56e-07	1.52e-05
ENSG00000197813		0.551	5.58e-07	1.52e-05
ENSG00000007001	UPP2	1.077	5.79e-07	1.57e-05
ENSG00000183155	RABIF	0.252	5.78e-07	1.57e-05
ENSG00000198876	DCAF12	-0.851	5.82e-07	1.58e-05
ENSG00000162496	DHRS3	-0.624	5.84e-07	1.58e-05
ENSG00000134851	TMEM165	0.363	5.96e-07	1.61e-05
ENSG00000130255	RPL36	-0.613	6.01e-07	1.62e-05
ENSG00000198176	TFDP1	-0.654	6.05e-07	1.63e-05
ENSG00000186815	TPCN1	-0.497	6.09e-07	1.64e-05
ENSG00000132965	ALOX5AP	0.66	6.22e-07	1.67e-05
ENSG00000181192	DHTKD1	0.288	6.24e-07	1.68e-05
ENSG00000197265	GTF2E2	0.236	6.28e-07	1.68e-05
ENSG00000138835	RGS3	0.366	6.39e-07	1.71e-05
ENSG00000090487	SPG21	0.296	6.42e-07	1.72e-05
ENSG00000170265	ZNF282	0.418	6.56e-07	1.75e-05
ENSG00000123091	RNF11	-0.735	6.58e-07	1.76e-05
ENSG00000004139	SARM1	-0.549	6.69e-07	1.78e-05
ENSG00000155252	PI4K2A	-0.481	6.79e-07	1.8e-05
ENSG00000225921	NOL7	0.361	6.84e-07	1.82e-05
ENSG00000079308	TNS1	-0.882	6.87e-07	1.82e-05
ENSG00000197958	RPL12	-0.505	6.86e-07	1.82e-05
ENSG00000105193	RPS16	-0.645	6.92e-07	1.83e-05
ENSG00000124788	ATXN1	0.339	6.96e-07	1.84e-05
ENSG00000124151	NCOA3	0.254	6.99e-07	1.84e-05
ENSG00000157216	SSBP3	-0.595	7.02e-07	1.85e-05
ENSG00000205542	TMSB4X	0.413	7.15e-07	1.88e-05
ENSG00000135749	PCNX2	-0.611	7.18e-07	1.88e-05
ENSG00000088766	CRLS1	0.427	7.3e-07	1.91e-05
ENSG00000166503	HDGFL3	0.369	7.35e-07	1.92e-05
ENSG00000168461	RAB31	0.449	7.39e-07	1.93e-05
ENSG00000173825	TIGD3	-1.084	7.41e-07	1.93e-05
ENSG00000130522	JUND	-0.687	7.49e-07	1.95e-05
ENSG00000170571	EMB	0.507	7.55e-07	1.96e-05
ENSG00000183508	TENT5C	-0.999	7.61e-07	1.98e-05
ENSG00000172331	BPGM	-1.015	7.67e-07	1.99e-05
ENSG00000100031	GGT1	0.531	7.77e-07	2.01e-05
ENSG00000127952	STYXL1	0.422	7.89e-07	2.04e-05
ENSG00000136999	CCN3	-1.086	7.94e-07	2.05e-05
ENSG00000169826	CSGALNACT2	0.641	7.95e-07	2.05e-05
ENSG00000151657	KIN	0.343	8e-07	2.06e-05
ENSG00000114125	RNF7	0.31	8.15e-07	2.09e-05
ENSG00000081059	TCF7	-0.565	8.2e-07	2.1e-05
ENSG00000136634	IL10	0.855	8.2e-07	2.1e-05
ENSG00000137845	ADAM10	0.434	8.21e-07	2.1e-05
ENSG00000068878	PSME4	-0.523	8.24e-07	2.11e-05
ENSG00000138670	RASGEF1B	0.613	8.35e-07	2.13e-05
ENSG00000011114	BTBD7	0.24	8.54e-07	2.17e-05
ENSG00000173692	PSMD1	0.343	8.63e-07	2.19e-05
ENSG00000106560	GIMAP2	0.52	8.72e-07	2.21e-05
ENSG00000102096	PIM2	-0.617	8.85e-07	2.25e-05
ENSG00000119013	NDUFB3	0.499	8.87e-07	2.25e-05
ENSG00000175567	UCP2	-0.487	9.37e-07	2.37e-05
ENSG00000237721	NA	1.195	9.61e-07	2.43e-05
ENSG00000235888		1.019	9.65e-07	2.44e-05
ENSG00000068305	MEF2A	0.445	9.78e-07	2.46e-05
ENSG00000107864	CPEB3	0.349	9.8e-07	2.47e-05
ENSG00000107951	MTPAP	-0.378	9.83e-07	2.47e-05
ENSG00000142541	RPL13A	-0.536	9.96e-07	2.5e-05
ENSG00000142937	RPS8	-0.646	9.97e-07	2.5e-05
ENSG00000138738	PRDM5	0.749	1e-06	2.51e-05
ENSG00000125814	NAPB	0.399	1.04e-06	2.59e-05
ENSG00000123179	EBPL	0.354	1.04e-06	2.59e-05
ENSG00000134852	CLOCK	0.437	1.04e-06	2.59e-05
ENSG00000169118	CSNK1G1	0.225	1.04e-06	2.59e-05
ENSG00000163600	ICOS	-0.759	1.05e-06	2.6e-05
ENSG00000145349	CAMK2D	-0.545	1.05e-06	2.61e-05
ENSG00000058600	POLR3E	-0.465	1.07e-06	2.64e-05
ENSG00000134242	PTPN22	0.576	1.07e-06	2.64e-05
ENSG00000145335	SNCA	-0.872	1.07e-06	2.64e-05
ENSG00000180509	KCNE1	0.699	1.08e-06	2.65e-05
ENSG00000132718	SYT11	0.43	1.08e-06	2.66e-05
ENSG00000090013	BLVRB	-0.759	1.08e-06	2.67e-05
ENSG00000153814	JAZF1	-0.633	1.1e-06	2.71e-05
ENSG00000162722	TRIM58	-0.955	1.11e-06	2.73e-05
ENSG00000117280	RAB29	0.427	1.12e-06	2.74e-05
ENSG00000166913	YWHAB	0.292	1.15e-06	2.81e-05
ENSG00000149257	SERPINH1	-0.911	1.15e-06	2.82e-05
ENSG00000198668	CALM1	0.308	1.15e-06	2.82e-05
ENSG00000043093	DCUN1D1	-0.589	1.18e-06	2.88e-05
ENSG00000119392	GLE1	0.189	1.18e-06	2.88e-05
ENSG00000175895	PLEKHF2	0.374	1.18e-06	2.88e-05
ENSG00000171858	RPS21	-0.896	1.19e-06	2.89e-05
ENSG00000110848	CD69	-0.961	1.19e-06	2.89e-05
ENSG00000251009		0.834	1.24e-06	3.01e-05
ENSG00000152213	ARL11	0.368	1.25e-06	3.03e-05
ENSG00000143951	WDPCP	-0.442	1.27e-06	3.05e-05
ENSG00000113580	NR3C1	0.375	1.28e-06	3.07e-05
ENSG00000197779	ZNF81	0.291	1.28e-06	3.09e-05
ENSG00000023909	GCLM	0.501	1.29e-06	3.1e-05
ENSG00000125304	TM9SF2	0.337	1.3e-06	3.11e-05
ENSG00000204619	PPP1R11	0.243	1.3e-06	3.12e-05
ENSG00000130772	MED18	0.292	1.31e-06	3.12e-05
ENSG00000130165	ELOF1	-0.594	1.31e-06	3.13e-05
ENSG00000143119	CD53	0.328	1.34e-06	3.21e-05
ENSG00000136404	TM6SF1	0.371	1.35e-06	3.21e-05
ENSG00000151150	ANK3	-0.682	1.35e-06	3.22e-05
ENSG00000123684	LPGAT1	0.38	1.37e-06	3.26e-05
ENSG00000110700	RPS13	-0.465	1.39e-06	3.3e-05
ENSG00000106636	YKT6	0.225	1.39e-06	3.3e-05
ENSG00000101146	RAE1	0.181	1.42e-06	3.35e-05
ENSG00000149547	EI24	-0.337	1.43e-06	3.37e-05
ENSG00000178573	MAF	-0.502	1.43e-06	3.37e-05
ENSG00000182504	CEP97	0.475	1.44e-06	3.4e-05
ENSG00000116459	ATP5PB	0.371	1.45e-06	3.42e-05
ENSG00000169100	SLC25A6	-0.387	1.49e-06	3.49e-05
ENSG00000164104	HMGB2	0.665	1.49e-06	3.5e-05
ENSG00000090376	IRAK3	0.581	1.51e-06	3.55e-05
ENSG00000130733	YIPF2	-0.486	1.52e-06	3.55e-05
ENSG00000125818	PSMF1	-0.592	1.56e-06	3.65e-05
ENSG00000118873	RAB3GAP2	0.321	1.57e-06	3.66e-05
ENSG00000106771	TMEM245	-0.495	1.59e-06	3.71e-05
ENSG00000108405	P2RX1	0.458	1.59e-06	3.71e-05
ENSG00000101079	NDRG3	0.338	1.6e-06	3.72e-05
ENSG00000106683	LIMK1	0.446	1.64e-06	3.81e-05
ENSG00000115977	AAK1	0.301	1.65e-06	3.82e-05
ENSG00000135503	ACVR1B	0.488	1.65e-06	3.82e-05
ENSG00000267940		0.609	1.65e-06	3.82e-05
ENSG00000265491	RNF115	-0.271	1.67e-06	3.85e-05
ENSG00000146376	ARHGAP18	0.442	1.67e-06	3.85e-05
ENSG00000101782	RIOK3	-0.722	1.68e-06	3.86e-05
ENSG00000095139	ARCN1	0.214	1.69e-06	3.89e-05
ENSG00000198931	APRT	-0.477	1.7e-06	3.9e-05
ENSG00000026508	CD44	0.503	1.71e-06	3.92e-05
ENSG00000100568	VTI1B	-0.511	1.71e-06	3.92e-05
ENSG00000228463		0.648	1.72e-06	3.95e-05
ENSG00000119471	HSDL2	0.403	1.73e-06	3.95e-05
ENSG00000111817	DSE	0.445	1.76e-06	4.02e-05
ENSG00000220205	VAMP2	-0.378	1.79e-06	4.09e-05
ENSG00000147044	CASK	-0.417	1.81e-06	4.12e-05
ENSG00000164023	SGMS2	0.556	1.82e-06	4.13e-05
ENSG00000006534	ALDH3B1	0.452	1.82e-06	4.14e-05
ENSG00000145687	SSBP2	-0.457	1.82e-06	4.14e-05
ENSG00000196781	TLE1	0.649	1.86e-06	4.22e-05
ENSG00000163191	S100A11	0.491	1.88e-06	4.26e-05
ENSG00000049245	VAMP3	0.406	1.89e-06	4.27e-05
ENSG00000038382	TRIO	0.4	1.89e-06	4.27e-05
ENSG00000058799	YIPF1	0.33	1.92e-06	4.31e-05
ENSG00000107819	SFXN3	-0.342	1.91e-06	4.31e-05
ENSG00000133816	MICAL2	-0.576	1.92e-06	4.31e-05
ENSG00000167468	GPX4	-0.517	1.92e-06	4.31e-05
ENSG00000175471	MCTP1	0.48	1.91e-06	4.31e-05
ENSG00000204287	HLA-DRA	-0.664	1.93e-06	4.33e-05
ENSG00000133318	RTN3	0.374	1.94e-06	4.34e-05
ENSG00000115128	SF3B6	0.415	1.94e-06	4.34e-05
ENSG00000213463	SYNJ2BP	-0.517	1.96e-06	4.38e-05
ENSG00000140450	ARRDC4	0.659	1.98e-06	4.41e-05
ENSG00000267780		0.959	1.99e-06	4.43e-05
ENSG00000198689	SLC9A6	0.348	2.02e-06	4.5e-05
ENSG00000181847	TIGIT	-0.615	2.06e-06	4.57e-05
ENSG00000161016	RPL8	-0.486	2.06e-06	4.57e-05
ENSG00000070756	PABPC1	-0.354	2.07e-06	4.58e-05
ENSG00000176542	USF3	0.292	2.07e-06	4.58e-05
ENSG00000164430	CGAS	0.434	2.08e-06	4.6e-05
ENSG00000116127	ALMS1	-0.415	2.09e-06	4.61e-05
ENSG00000180855	ZNF443	0.778	2.1e-06	4.63e-05
ENSG00000082146	STRADB	-0.852	2.11e-06	4.65e-05
ENSG00000166441	RPL27A	-0.324	2.12e-06	4.66e-05
ENSG00000197063	MAFG	0.482	2.12e-06	4.66e-05
ENSG00000101966	XIAP	0.335	2.13e-06	4.67e-05
ENSG00000131236	CAP1	0.396	2.13e-06	4.67e-05
ENSG00000119929	CUTC	0.352	2.14e-06	4.67e-05
ENSG00000163154	TNFAIP8L2	0.307	2.19e-06	4.79e-05
ENSG00000124786	SLC35B3	0.381	2.2e-06	4.79e-05
ENSG00000114978	MOB1A	0.303	2.21e-06	4.81e-05
ENSG00000135723	FHOD1	0.337	2.22e-06	4.83e-05
ENSG00000156052	GNAQ	0.472	2.28e-06	4.95e-05
ENSG00000159023	EPB41	-0.787	2.28e-06	4.95e-05
ENSG00000105186	ANKRD27	0.223	2.31e-06	5e-05
ENSG00000150403	TMCO3	0.399	2.33e-06	5.04e-05
ENSG00000007129	CEACAM21	0.366	2.34e-06	5.05e-05
ENSG00000132199	ENOSF1	-0.531	2.34e-06	5.06e-05
ENSG00000131100	ATP6V1E1	0.281	2.36e-06	5.09e-05
ENSG00000271614	ATP2B1-AS1	-0.488	2.36e-06	5.09e-05
ENSG00000198053	SIRPA	0.402	2.36e-06	5.09e-05
ENSG00000135070	ISCA1	-0.669	2.37e-06	5.1e-05
ENSG00000180878	C11orf42	0.506	2.4e-06	5.16e-05
ENSG00000145879	SPINK7	0.767	2.41e-06	5.17e-05
ENSG00000129667	RHBDF2	0.454	2.43e-06	5.21e-05
ENSG00000154127	UBASH3B	0.283	2.44e-06	5.22e-05
ENSG00000182544	MFSD5	0.284	2.46e-06	5.25e-05
ENSG00000203666	EFCAB2	0.575	2.47e-06	5.26e-05
ENSG00000198830	HMGN2	0.414	2.49e-06	5.3e-05
ENSG00000172057	ORMDL3	-0.497	2.5e-06	5.32e-05
ENSG00000129566	TEP1	0.362	2.51e-06	5.33e-05
ENSG00000079215	SLC1A3	0.901	2.53e-06	5.36e-05
ENSG00000081189	MEF2C	-0.475	2.56e-06	5.42e-05
ENSG00000186105	LRRC70	0.98	2.57e-06	5.44e-05
ENSG00000119328	ABITRAM	0.306	2.59e-06	5.49e-05
ENSG00000114503	NCBP2	-0.288	2.61e-06	5.52e-05
ENSG00000129515	SNX6	0.338	2.65e-06	5.59e-05
ENSG00000152078	TLCD4	-0.777	2.71e-06	5.72e-05
ENSG00000109270	LAMTOR3	0.384	2.74e-06	5.76e-05
ENSG00000093183	SEC22C	0.305	2.76e-06	5.8e-05
ENSG00000138772	ANXA3	0.61	2.8e-06	5.88e-05
ENSG00000150347	ARID5B	0.436	2.82e-06	5.91e-05
ENSG00000143952	VPS54	0.471	2.84e-06	5.94e-05
ENSG00000196961	AP2A1	-0.552	2.84e-06	5.95e-05
ENSG00000100697	DICER1	0.439	2.85e-06	5.96e-05
ENSG00000107643	MAPK8	-0.366	2.86e-06	5.97e-05
ENSG00000140688	RUSF1	-0.455	2.86e-06	5.97e-05
ENSG00000231389	HLA-DPA1	-0.608	2.88e-06	6e-05
ENSG00000170385	SLC30A1	0.417	2.9e-06	6.04e-05
ENSG00000151465	CDC123	0.381	2.95e-06	6.14e-05
ENSG00000189362	NEMP2	-0.474	2.98e-06	6.18e-05
ENSG00000146592	CREB5	0.496	2.99e-06	6.2e-05
ENSG00000167202	TBC1D2B	0.3	3e-06	6.22e-05
ENSG00000163932	PRKCD	0.387	3.01e-06	6.23e-05
ENSG00000020633	RUNX3	-0.519	3.04e-06	6.28e-05
ENSG00000082014	SMARCD3	0.532	3.04e-06	6.28e-05
ENSG00000135211	TMEM60	0.305	3.05e-06	6.28e-05
ENSG00000165934	CPSF2	0.255	3.06e-06	6.29e-05
ENSG00000223865	HLA-DPB1	-0.6	3.09e-06	6.35e-05
ENSG00000139842	CUL4A	-0.361	3.09e-06	6.35e-05
ENSG00000154122	ANKH	-0.553	3.1e-06	6.36e-05
ENSG00000136810	TXN	0.519	3.11e-06	6.38e-05
ENSG00000130164	LDLR	0.695	3.12e-06	6.39e-05
ENSG00000054282	SDCCAG8	0.338	3.15e-06	6.45e-05
ENSG00000153933	DGKE	-0.423	3.16e-06	6.46e-05
ENSG00000174837	ADGRE1	0.713	3.18e-06	6.48e-05
ENSG00000198624	CCDC69	0.299	3.18e-06	6.48e-05
ENSG00000163453	IGFBP7	0.454	3.21e-06	6.54e-05
ENSG00000153250	RBMS1	0.456	3.23e-06	6.57e-05
ENSG00000213741	RPS29	-0.603	3.24e-06	6.59e-05
ENSG00000182774	RPS17	-0.538	3.26e-06	6.6e-05
ENSG00000119636	BBOF1	-0.772	3.27e-06	6.62e-05
ENSG00000188636	RTL6	-0.538	3.3e-06	6.68e-05
ENSG00000139437	TCHP	0.254	3.37e-06	6.81e-05
ENSG00000131652	THOC6	-0.55	3.46e-06	6.98e-05
ENSG00000141401	IMPA2	0.416	3.48e-06	7.01e-05
ENSG00000178966	RMI1	0.449	3.5e-06	7.05e-05
ENSG00000088930	XRN2	0.353	3.53e-06	7.1e-05
ENSG00000138190	EXOC6	0.497	3.54e-06	7.12e-05
ENSG00000129675	ARHGEF6	0.296	3.66e-06	7.35e-05
ENSG00000178385	PLEKHM3	0.317	3.66e-06	7.35e-05
ENSG00000172809	RPL38	-0.523	3.68e-06	7.37e-05
ENSG00000104133	SPG11	0.272	3.7e-06	7.4e-05
ENSG00000083312	TNPO1	0.367	3.72e-06	7.43e-05
ENSG00000170989	S1PR1	0.652	3.72e-06	7.43e-05
ENSG00000175193	PARL	0.45	3.73e-06	7.44e-05
ENSG00000152760	TCTEX1D1	1.022	3.74e-06	7.45e-05
ENSG00000138413	IDH1	0.448	3.78e-06	7.53e-05
ENSG00000139496	NUP58	0.376	3.81e-06	7.57e-05
ENSG00000183255	PTTG1IP	0.246	3.81e-06	7.57e-05
ENSG00000151532	VTI1A	0.197	3.82e-06	7.58e-05
ENSG00000152484	USP12	-0.694	3.86e-06	7.65e-05
ENSG00000005020	SKAP2	0.465	3.87e-06	7.65e-05
ENSG00000168438	CDC40	0.398	3.88e-06	7.68e-05
ENSG00000197442	MAP3K5	0.317	3.95e-06	7.79e-05
ENSG00000254177		0.52	3.97e-06	7.82e-05
ENSG00000173083	HPSE	0.509	3.99e-06	7.87e-05
ENSG00000069974	RAB27A	0.455	4.01e-06	7.88e-05
ENSG00000168297	PXK	0.331	4.02e-06	7.89e-05
ENSG00000188404	SELL	0.413	4.02e-06	7.89e-05
ENSG00000140350	ANP32A	0.296	4.02e-06	7.89e-05
ENSG00000169019	COMMD8	0.556	4.03e-06	7.89e-05
ENSG00000131979	GCH1	0.622	4.04e-06	7.9e-05
ENSG00000159128	IFNGR2	0.308	4.05e-06	7.91e-05
ENSG00000105393	BABAM1	-0.552	4.08e-06	7.95e-05
ENSG00000186088	GSAP	0.379	4.07e-06	7.95e-05
ENSG00000058091	CDK14	0.365	4.09e-06	7.96e-05
ENSG00000074356	NCBP3	0.179	4.12e-06	8e-05
ENSG00000196411	EPHB4	-0.788	4.12e-06	8e-05
ENSG00000105220	GPI	0.577	4.14e-06	8.03e-05
ENSG00000176261	ZBTB8OS	0.275	4.15e-06	8.06e-05
ENSG00000077549	CAPZB	0.32	4.29e-06	8.3e-05
ENSG00000119899	SLC17A5	0.294	4.33e-06	8.39e-05
ENSG00000124785	NRN1	0.919	4.37e-06	8.44e-05
ENSG00000121316	PLBD1	0.485	4.41e-06	8.51e-05
ENSG00000115159	GPD2	0.343	4.45e-06	8.58e-05
ENSG00000134489	HRH4	1.298	4.45e-06	8.58e-05
ENSG00000092529	CAPN3	0.38	4.49e-06	8.63e-05
ENSG00000153574	RPIA	-0.709	4.51e-06	8.67e-05
ENSG00000243927	MRPS6	-0.415	4.51e-06	8.67e-05
ENSG00000133030	MPRIP	-0.438	4.52e-06	8.68e-05
ENSG00000134318	ROCK2	0.371	4.56e-06	8.75e-05
ENSG00000120868	APAF1	0.362	4.62e-06	8.83e-05
ENSG00000145425	RPS3A	-0.647	4.72e-06	9.02e-05
ENSG00000164741	DLC1	0.753	4.72e-06	9.02e-05
ENSG00000135048	CEMIP2	0.305	4.77e-06	9.1e-05
ENSG00000275481		0.465	4.8e-06	9.14e-05
ENSG00000118518	RNF146	0.515	4.84e-06	9.22e-05
ENSG00000125249	RAP2A	-0.568	4.88e-06	9.27e-05
ENSG00000013561	RNF14	-0.595	4.91e-06	9.33e-05
ENSG00000168785	TSPAN5	-0.754	4.95e-06	9.38e-05
ENSG00000145817	YIPF5	0.354	4.97e-06	9.42e-05
ENSG00000206177	HBM	-1.003	4.98e-06	9.42e-05
ENSG00000211445	GPX3	0.391	4.98e-06	9.42e-05
ENSG00000076770	MBNL3	-0.846	5e-06	9.44e-05
ENSG00000079385	CEACAM1	0.833	5.01e-06	9.45e-05
ENSG00000134996	OSTF1	0.329	5.01e-06	9.45e-05
ENSG00000176978	DPP7	-0.465	5.03e-06	9.47e-05
ENSG00000145414	NAF1	-0.417	5.04e-06	9.49e-05
ENSG00000166046	TCP11L2	-0.488	5.08e-06	9.54e-05
ENSG00000196628	TCF4	0.492	5.08e-06	9.54e-05
ENSG00000148925	BTBD10	0.33	5.13e-06	9.62e-05
ENSG00000171530	TBCA	0.358	5.15e-06	9.64e-05
ENSG00000053900	ANAPC4	0.36	5.18e-06	9.69e-05
ENSG00000143702	CEP170	0.335	5.18e-06	9.69e-05
ENSG00000105246	EBI3	1.195	5.2e-06	9.69e-05
ENSG00000261024		-0.675	5.19e-06	9.69e-05
ENSG00000083937	CHMP2B	0.387	5.2e-06	9.7e-05
ENSG00000271590		0.68	5.25e-06	9.78e-05
ENSG00000222004	LINC02860	0.505	5.26e-06	9.79e-05
ENSG00000151500	THYN1	0.285	5.29e-06	9.82e-05
ENSG00000074964	ARHGEF10L	-0.695	5.32e-06	9.88e-05
ENSG00000123728	RAP2C	0.387	5.33e-06	9.88e-05
ENSG00000147408	CSGALNACT1	0.535	5.33e-06	9.88e-05
ENSG00000250510	GPR162	-0.74	5.42e-06	0.0001002
ENSG00000105325	FZR1	-0.41	5.47e-06	0.000100786
ENSG00000153936	HS2ST1	0.543	5.46e-06	0.000100786
ENSG00000182180	MRPS16	-0.371	5.47e-06	0.000100786
ENSG00000224342		0.947	5.47e-06	0.000100786
ENSG00000172432	GTPBP2	0.333	5.5e-06	0.000101287
ENSG00000113649	TCERG1	-0.367	5.53e-06	0.000101473
ENSG00000178342	KCNG2	0.618	5.52e-06	0.000101473
ENSG00000114541	FRMD4B	-0.634	5.54e-06	0.000101612
ENSG00000125900	SIRPD	0.422	5.55e-06	0.000101612
ENSG00000165406	MARCHF8	-0.794	5.55e-06	0.000101612
ENSG00000165283	STOML2	-0.453	5.59e-06	0.000102111
ENSG00000270019		0.368	5.59e-06	0.000102111
ENSG00000048342	CC2D2A	0.463	5.62e-06	0.000102451
ENSG00000127946	HIP1	0.455	5.62e-06	0.000102451
ENSG00000099622	CIRBP	-0.306	5.66e-06	0.000102997
ENSG00000092067	CEBPE	0.752	5.74e-06	0.000104357
ENSG00000162543	UBXN10	-0.75	5.77e-06	0.000104907
ENSG00000164828	SUN1	-0.432	5.78e-06	0.000104981
ENSG00000002586	CD99	-0.372	5.81e-06	0.000105209
ENSG00000117500	TMED5	0.477	5.8e-06	0.000105209
ENSG00000175984	DENND2C	0.762	5.82e-06	0.000105252
ENSG00000084207	GSTP1	-0.471	5.88e-06	0.000106277
ENSG00000178562	CD28	-0.717	5.88e-06	0.000106277
ENSG00000023902	PLEKHO1	-0.5	5.94e-06	0.000107092
ENSG00000141034	GID4	-0.621	5.95e-06	0.000107216
ENSG00000148180	GSN	0.437	5.99e-06	0.000107856
ENSG00000137075	RNF38	0.231	6.05e-06	0.000108786
ENSG00000196154	S100A4	0.466	6.05e-06	0.000108786
ENSG00000232931	LINC00342	-0.519	6.07e-06	0.000109025
ENSG00000171848	RRM2	0.905	6.11e-06	0.000109475
ENSG00000178075	GRAMD1C	-0.808	6.11e-06	0.000109475
ENSG00000171700	RGS19	0.384	6.14e-06	0.000109584
ENSG00000174282	ZBTB4	-0.372	6.13e-06	0.000109584
ENSG00000184588	PDE4B	-0.621	6.13e-06	0.000109584
ENSG00000170145	SIK2	-0.329	6.17e-06	0.000110128
ENSG00000203710	CR1	0.466	6.18e-06	0.000110128
ENSG00000006062	MAP3K14	-0.476	6.21e-06	0.000110494
ENSG00000134324	LPIN1	-0.46	6.22e-06	0.000110494
ENSG00000178307	TMEM11	0.236	6.22e-06	0.000110494
ENSG00000072121	ZFYVE26	0.245	6.23e-06	0.000110657
ENSG00000181744	DIPK2A	0.323	6.26e-06	0.000111044
ENSG00000164398	ACSL6	-0.716	6.33e-06	0.000112231
ENSG00000172671	ZFAND4	-0.372	6.38e-06	0.000112965
ENSG00000107929	LARP4B	0.246	6.42e-06	0.000113595
ENSG00000099204	ABLIM1	-0.505	6.53e-06	0.000115306
ENSG00000231500	RPS18	-0.56	6.55e-06	0.000115621
ENSG00000139675	HNRNPA1L2	-0.537	6.58e-06	0.00011597
ENSG00000100744	GSKIP	0.482	6.6e-06	0.000116182
ENSG00000198242	RPL23A	-0.605	6.63e-06	0.000116664
ENSG00000163235	TGFA	0.467	6.71e-06	0.000117931
ENSG00000186812	ZNF397	0.241	6.75e-06	0.000118505
ENSG00000054654	SYNE2	-0.463	6.87e-06	0.000120493
ENSG00000139517	LNX2	-0.511	6.88e-06	0.000120528
ENSG00000100380	ST13	-0.571	6.91e-06	0.00012102
ENSG00000065135	GNAI3	0.34	6.93e-06	0.00012115
ENSG00000162604	TM2D1	0.3	6.96e-06	0.000121611
ENSG00000145354	CISD2	-0.809	6.97e-06	0.000121623
ENSG00000169692	AGPAT2	0.371	6.98e-06	0.000121769
ENSG00000134294	SLC38A2	0.449	6.99e-06	0.000121838
ENSG00000132819	RBM38	-0.743	7.02e-06	0.000122074
ENSG00000244567	NA	0.369	7.02e-06	0.000122074
ENSG00000032444	PNPLA6	0.454	7.05e-06	0.000122311
ENSG00000182372	CLN8	-0.287	7.04e-06	0.000122311
ENSG00000112941	TENT4A	-0.347	7.06e-06	0.000122374
ENSG00000184481	FOXO4	-0.614	7.09e-06	0.000122802
ENSG00000111729	CLEC4A	0.467	7.12e-06	0.000123217
ENSG00000078596	ITM2A	-0.567	7.14e-06	0.000123343
ENSG00000135596	MICAL1	0.381	7.15e-06	0.000123383
ENSG00000138942	RNF185	0.241	7.16e-06	0.000123383
ENSG00000142197	DOP1B	0.251	7.17e-06	0.000123383
ENSG00000182899	RPL35A	-0.405	7.16e-06	0.000123383
ENSG00000097033	SH3GLB1	0.433	7.26e-06	0.000124867
ENSG00000144744	UBA3	0.37	7.28e-06	0.000125142
ENSG00000177575	CD163	0.878	7.29e-06	0.000125186
ENSG00000169508	GPR183	-0.436	7.34e-06	0.000125839
ENSG00000065911	MTHFD2	0.423	7.37e-06	0.000126162
ENSG00000178700	DHFR2	0.358	7.37e-06	0.000126162
ENSG00000141027	NCOR1	0.183	7.4e-06	0.000126455
ENSG00000070019	GUCY2C	0.516	7.41e-06	0.000126582
ENSG00000148110	MFSD14B	0.401	7.44e-06	0.000126899
ENSG00000134262	AP4B1	0.277	7.51e-06	0.000127992
ENSG00000140400	MAN2C1	-0.331	7.52e-06	0.000128133
ENSG00000089876	DHX32	-0.362	7.55e-06	0.000128277
ENSG00000182512	GLRX5	-0.816	7.54e-06	0.000128277
ENSG00000071553	ATP6AP1	0.356	7.58e-06	0.000128654
ENSG00000197548	ATG7	0.259	7.67e-06	0.000130071
ENSG00000155827	RNF20	0.203	7.69e-06	0.000130275
ENSG00000095261	PSMD5	0.284	7.71e-06	0.000130584
ENSG00000136840	ST6GALNAC4	-0.743	7.72e-06	0.000130618
ENSG00000197756	RPL37A	-0.438	7.86e-06	0.000132772
ENSG00000008513	ST3GAL1	-0.358	7.92e-06	0.000133481
ENSG00000079739	PGM1	0.321	7.91e-06	0.000133481
ENSG00000148926	ADM	0.481	7.92e-06	0.000133481
ENSG00000040341	STAU2	0.33	7.93e-06	0.000133544
ENSG00000105501	SIGLEC5	0.538	7.96e-06	0.000133778
ENSG00000198730	CTR9	0.234	7.96e-06	0.000133778
ENSG00000084463	WBP11	-0.265	8.05e-06	0.000135073
ENSG00000100024	UPB1	0.605	8.05e-06	0.000135073
ENSG00000137824	RMDN3	-0.492	8.16e-06	0.000136745
ENSG00000141084	RANBP10	-0.619	8.2e-06	0.000137142
ENSG00000151116	UEVLD	0.328	8.2e-06	0.000137142
ENSG00000130193	THEM6	-0.516	8.22e-06	0.000137409
ENSG00000101986	ABCD1	0.332	8.25e-06	0.000137761
ENSG00000153029	MR1	0.292	8.37e-06	0.000139585
ENSG00000176087	SLC35A4	0.25	8.38e-06	0.000139685
ENSG00000198315	ZKSCAN8	-0.335	8.42e-06	0.000140243
ENSG00000073792	IGF2BP2	-0.765	8.46e-06	0.00014067
ENSG00000010017	RANBP9	0.376	8.53e-06	0.000141662
ENSG00000145723	GIN1	0.419	8.56e-06	0.00014202
ENSG00000112576	CCND3	0.375	8.61e-06	0.000142864
ENSG00000138443	ABI2	-0.422	8.67e-06	0.000143666
ENSG00000116337	AMPD2	-0.537	8.74e-06	0.000144743
ENSG00000009844	VTA1	0.294	8.79e-06	0.000145074
ENSG00000067066	SP100	0.309	8.8e-06	0.000145074
ENSG00000091592	NLRP1	-0.486	8.8e-06	0.000145074
ENSG00000188342	GTF2F2	0.329	8.78e-06	0.000145074
ENSG00000116574	RHOU	0.574	8.82e-06	0.000145348
ENSG00000183943	PRKX	-0.418	8.88e-06	0.000146141
ENSG00000183576	SETD3	0.275	8.89e-06	0.000146245
ENSG00000070182	SPTB	-0.731	8.91e-06	0.000146411
ENSG00000035115	SH3YL1	-0.451	8.93e-06	0.000146625
ENSG00000243646	IL10RB	0.296	8.94e-06	0.000146637
ENSG00000180712	LINC02363	0.506	8.95e-06	0.000146654
ENSG00000143162	CREG1	-0.573	9.14e-06	0.000149624
ENSG00000102144	PGK1	0.41	9.2e-06	0.000150388
ENSG00000116016	EPAS1	0.669	9.29e-06	0.000151683
ENSG00000165591	FAAH2	-0.814	9.29e-06	0.000151683
ENSG00000153767	GTF2E1	0.28	9.32e-06	0.000151973
ENSG00000167106	FAM102A	-0.658	9.33e-06	0.000151973
ENSG00000145741	BTF3	-0.521	9.38e-06	0.000152671
ENSG00000087253	LPCAT2	0.483	9.41e-06	0.000152966
ENSG00000110448	CD5	-0.523	9.46e-06	0.000153739
ENSG00000013725	CD6	-0.645	9.57e-06	0.00015513
ENSG00000120832	MTERF2	-0.425	9.56e-06	0.00015513
ENSG00000196535	MYO18A	0.378	9.57e-06	0.00015513
ENSG00000261996		-0.767	9.68e-06	0.00015671
ENSG00000118046	STK11	-0.541	9.72e-06	0.00015714
ENSG00000153208	MERTK	0.707	9.76e-06	0.000157769
ENSG00000160271	RALGDS	-0.444	9.88e-06	0.000159435
ENSG00000121578	B4GALT4	0.485	9.93e-06	0.000160126
ENSG00000187116	LILRA5	0.582	9.96e-06	0.000160514
ENSG00000056050	HPF1	0.384	1.01e-05	0.000162228
ENSG00000183625	CCR3	-0.712	1.01e-05	0.000162228
ENSG00000136842	TMOD1	-0.772	1.02e-05	0.00016397
ENSG00000154978	VOPP1	0.385	1.03e-05	0.000165219
ENSG00000197586	ENTPD6	-0.406	1.03e-05	0.000165679
ENSG00000153944	MSI2	-0.291	1.03e-05	0.000165872
ENSG00000152409	JMY	-0.39	1.04e-05	0.000165918
ENSG00000156298	TSPAN7	-0.789	1.04e-05	0.000166377
ENSG00000177494	ZBED2	-0.643	1.04e-05	0.000166377
ENSG00000141002	TCF25	-0.309	1.04e-05	0.00016657
ENSG00000101751	POLI	0.386	1.05e-05	0.000167436
ENSG00000108468	CBX1	0.237	1.05e-05	0.000167446
ENSG00000127870	RNF6	0.325	1.05e-05	0.000167971
ENSG00000163346	PBXIP1	-0.471	1.06e-05	0.000168066
ENSG00000116984	MTR	-0.373	1.06e-05	0.000168088
ENSG00000148700	ADD3	0.439	1.08e-05	0.000171157
ENSG00000213341	CHUK	0.393	1.08e-05	0.000171207
ENSG00000092020	PPP2R3C	0.343	1.08e-05	0.000171894
ENSG00000160213	CSTB	0.399	1.09e-05	0.000172315
ENSG00000142208	AKT1	-0.374	1.09e-05	0.000172337
ENSG00000171130	ATP6V0E2	-0.562	1.1e-05	0.000173508
ENSG00000068079	IFI35	0.613	1.11e-05	0.000174646
ENSG00000164168	TMEM184C	0.253	1.11e-05	0.000175499
ENSG00000103257	SLC7A5	-0.741	1.12e-05	0.000176371
ENSG00000167549	CORO6	0.645	1.12e-05	0.000176373
ENSG00000178982	EIF3K	-0.244	1.12e-05	0.000176838
ENSG00000107902	LHPP	-0.479	1.14e-05	0.00017976
ENSG00000005059	MCUB	-0.407	1.15e-05	0.000180667
ENSG00000148356	LRSAM1	0.292	1.15e-05	0.000180751
ENSG00000151136	BTBD11	-0.571	1.16e-05	0.000181204
ENSG00000060642	PIGV	0.248	1.16e-05	0.000181236
ENSG00000172936	MYD88	0.317	1.16e-05	0.000181236
ENSG00000143486	EIF2D	-0.208	1.17e-05	0.000182359
ENSG00000224032	EPB41L4A-AS1	-0.514	1.17e-05	0.000183187
ENSG00000197601	FAR1	0.477	1.18e-05	0.000184328
ENSG00000273329		0.234	1.19e-05	0.000185565
ENSG00000110925	CSRNP2	0.216	1.2e-05	0.00018736
ENSG00000204516	MICB	0.403	1.21e-05	0.00018803
ENSG00000105639	JAK3	0.406	1.21e-05	0.000188484
ENSG00000179598	PLD6	-0.709	1.22e-05	0.000189207
ENSG00000103978	TMEM87A	0.292	1.22e-05	0.000189961
ENSG00000147689	FAM83A	-1.201	1.24e-05	0.000191911
ENSG00000122707	RECK	-0.444	1.24e-05	0.00019231
ENSG00000168615	ADAM9	0.503	1.24e-05	0.00019231
ENSG00000164924	YWHAZ	0.303	1.25e-05	0.00019318
ENSG00000188559	RALGAPA2	0.401	1.25e-05	0.00019318
ENSG00000189430	NCR1	0.501	1.25e-05	0.000193419
ENSG00000181029	TRAPPC5	0.396	1.26e-05	0.000194342
ENSG00000104522	GFUS	-0.73	1.28e-05	0.000196876
ENSG00000111652	COPS7A	0.212	1.28e-05	0.000197233
ENSG00000186184	POLR1D	-0.543	1.3e-05	0.000199955
ENSG00000172765	TMCC1	-0.346	1.3e-05	0.000200134
ENSG00000169446	MMGT1	0.365	1.3e-05	0.00020044
ENSG00000196072	BLOC1S2	0.332	1.31e-05	0.000201003
ENSG00000183696	UPP1	0.492	1.32e-05	0.000203285
ENSG00000100596	SPTLC2	0.429	1.33e-05	0.00020407
ENSG00000164187	LMBRD2	0.424	1.34e-05	0.000205423
ENSG00000139631	CSAD	0.334	1.34e-05	0.000205763
ENSG00000110344	UBE4A	0.211	1.35e-05	0.000206655
ENSG00000106733	NMRK1	0.325	1.35e-05	0.000206751
ENSG00000139832	RAB20	0.635	1.36e-05	0.000207539
ENSG00000133422	MORC2	-0.374	1.37e-05	0.000208248
ENSG00000177054	ZDHHC13	0.286	1.37e-05	0.000208248
ENSG00000168028	RPSA	-0.431	1.37e-05	0.000209215
ENSG00000172638	EFEMP2	0.472	1.38e-05	0.000210067
ENSG00000112242	E2F3	0.334	1.38e-05	0.000210263
ENSG00000157954	WIPI2	-0.305	1.41e-05	0.000214291
ENSG00000070961	ATP2B1	-0.478	1.42e-05	0.000215077
ENSG00000071794	HLTF	0.585	1.42e-05	0.000215077
ENSG00000124688	MAD2L1BP	0.282	1.42e-05	0.000215693
ENSG00000085662	AKR1B1	-0.428	1.43e-05	0.000216232
ENSG00000114812	VIPR1	-0.493	1.43e-05	0.000216797
ENSG00000100764	PSMC1	0.223	1.44e-05	0.000217229
ENSG00000065802	ASB1	0.274	1.44e-05	0.000217324
ENSG00000122644	ARL4A	-0.761	1.44e-05	0.000217554
ENSG00000198821	CD247	-0.573	1.47e-05	0.000221515
ENSG00000120696	KBTBD7	0.539	1.49e-05	0.000223984
ENSG00000107021	TBC1D13	0.367	1.5e-05	0.000225272
ENSG00000250317	SMIM20	0.339	1.5e-05	0.00022538
ENSG00000108950	FAM20A	0.39	1.5e-05	0.000225574
ENSG00000069667	RORA	-0.576	1.51e-05	0.000226359
ENSG00000002919	SNX11	0.243	1.51e-05	0.000226627
ENSG00000067064	IDI1	0.729	1.51e-05	0.000226749
ENSG00000152422	XRCC4	0.574	1.52e-05	0.000227273
ENSG00000173451	THAP2	0.496	1.52e-05	0.000227407
ENSG00000115268	RPS15	-0.4	1.54e-05	0.000229536
ENSG00000124177	CHD6	-0.289	1.54e-05	0.000229536
ENSG00000059588	TARBP1	-0.462	1.55e-05	0.000231256
ENSG00000148303	RPL7A	-0.392	1.55e-05	0.0002313
ENSG00000213373	LINC00671	0.59	1.55e-05	0.0002313
ENSG00000078804	TP53INP2	-0.497	1.56e-05	0.000231547
ENSG00000167244	IGF2	-1.017	1.56e-05	0.000231547
ENSG00000129465	RIPK3	0.316	1.56e-05	0.000231651
ENSG00000132376	INPP5K	-0.352	1.57e-05	0.000232732
ENSG00000117528	ABCD3	0.326	1.58e-05	0.000233697
ENSG00000099139	PCSK5	-0.503	1.58e-05	0.000233978
ENSG00000197006	METTL9	0.519	1.58e-05	0.000234072
ENSG00000173597	SULT1B1	0.499	1.59e-05	0.000234567
ENSG00000162378	ZYG11B	0.271	1.59e-05	0.000234912
ENSG00000011201	ANOS1	0.87	1.6e-05	0.000235599
ENSG00000246223	LINC01550	-0.632	1.6e-05	0.000236756
ENSG00000154813	DPH3	0.408	1.61e-05	0.000237756
ENSG00000112294	ALDH5A1	-0.701	1.61e-05	0.000237819
ENSG00000182247	UBE2E2	-0.453	1.62e-05	0.000237819
ENSG00000110931	CAMKK2	0.374	1.62e-05	0.000238868
ENSG00000164086	DUSP7	-0.408	1.63e-05	0.000239439
ENSG00000027847	B4GALT7	-0.364	1.64e-05	0.000240384
ENSG00000198818	SFT2D1	0.289	1.64e-05	0.000240384
ENSG00000075624	ACTB	0.43	1.64e-05	0.000240551
ENSG00000197798	FAM118B	0.281	1.65e-05	0.000241121
ENSG00000141098	GFOD2	0.337	1.66e-05	0.000242208
ENSG00000127947	PTPN12	0.335	1.66e-05	0.000243182
ENSG00000073910	FRY	-0.405	1.67e-05	0.00024327
ENSG00000182463	TSHZ2	-0.606	1.67e-05	0.00024327
ENSG00000068024	HDAC4	0.315	1.69e-05	0.000246637
ENSG00000126858	RHOT1	0.351	1.69e-05	0.000246757
ENSG00000133193	FAM104A	-0.643	1.7e-05	0.000247033
ENSG00000054523	KIF1B	0.413	1.7e-05	0.000247584
ENSG00000115758	ODC1	-0.593	1.7e-05	0.000247601
ENSG00000143546	S100A8	0.892	1.72e-05	0.000249734
ENSG00000237609		1.154	1.73e-05	0.000250971
ENSG00000041515	MYO16	-0.76	1.73e-05	0.000250981
ENSG00000058063	ATP11B	0.562	1.74e-05	0.000251815
ENSG00000100105	PATZ1	-0.396	1.74e-05	0.000252053
ENSG00000156804	FBXO32	-0.526	1.75e-05	0.000253569
ENSG00000173369	C1QB	0.905	1.76e-05	0.000254927
ENSG00000186132	C2orf76	0.388	1.78e-05	0.000256496
ENSG00000130159	ECSIT	-0.501	1.78e-05	0.000257086
ENSG00000175928	LRRN1	0.581	1.78e-05	0.000257086
ENSG00000127152	BCL11B	-0.617	1.79e-05	0.000257849
ENSG00000136830	NIBAN2	-0.496	1.79e-05	0.000258244
ENSG00000115602	IL1RL1	0.701	1.8e-05	0.000258586
ENSG00000179632	MAF1	-0.535	1.8e-05	0.000258586
ENSG00000139514	SLC7A1	-0.583	1.81e-05	0.000260149
ENSG00000141569	TRIM65	-0.436	1.84e-05	0.000263219
ENSG00000121057	AKAP1	-0.495	1.84e-05	0.000263712
ENSG00000175305	CCNE2	0.345	1.84e-05	0.000263819
ENSG00000265354	TIMM23	-0.326	1.85e-05	0.000264532
ENSG00000148450	MSRB2	0.406	1.86e-05	0.000265298
ENSG00000131876	SNRPA1	-0.353	1.87e-05	0.000266688
ENSG00000132514	CLEC10A	-0.725	1.87e-05	0.000267152
ENSG00000169718	DUS1L	-0.309	1.88e-05	0.000268732
ENSG00000162244	RPL29	-0.36	1.91e-05	0.000272522
ENSG00000171790	SLFNL1	-0.591	1.93e-05	0.000275182
ENSG00000111640	GAPDH	0.483	1.94e-05	0.000275654
ENSG00000166446	CDYL2	0.383	1.94e-05	0.000275654
ENSG00000029534	ANK1	-0.785	1.94e-05	0.000275726
ENSG00000172575	RASGRP1	-0.484	1.94e-05	0.000275748
ENSG00000166313	APBB1	-0.564	1.95e-05	0.000276508
ENSG00000138073	PREB	0.26	1.96e-05	0.00027747
ENSG00000278727		0.635	1.96e-05	0.00027747
ENSG00000123992	DNPEP	-0.418	1.97e-05	0.000278848
ENSG00000254060		0.522	1.97e-05	0.000278848
ENSG00000130821	SLC6A8	-0.741	2e-05	0.000282999
ENSG00000177830	CHID1	-0.451	2.01e-05	0.000282999
ENSG00000125520	SLC2A4RG	-0.453	2.02e-05	0.000285233
ENSG00000204387	SNHG32	-0.394	2.02e-05	0.000285233
ENSG00000196371	FUT4	0.375	2.03e-05	0.000285619
ENSG00000163568	AIM2	0.541	2.03e-05	0.000285688
ENSG00000138069	RAB1A	0.337	2.04e-05	0.000287399
ENSG00000072609	CHFR	0.197	2.06e-05	0.000289335
ENSG00000143643	TTC13	0.269	2.06e-05	0.000289359
ENSG00000197157	SND1	-0.275	2.06e-05	0.000289457
ENSG00000114098	ARMC8	0.226	2.07e-05	0.000289565
ENSG00000084072	PPIE	-0.401	2.08e-05	0.000291198
ENSG00000182307	C8orf33	-0.369	2.11e-05	0.000295848
ENSG00000221983	UBA52	-0.602	2.12e-05	0.000297015
ENSG00000185187	SIGIRR	-0.5	2.17e-05	0.000303814
ENSG00000102225	CDK16	-0.277	2.2e-05	0.000306897
ENSG00000130305	NSUN5	0.32	2.2e-05	0.000306935
ENSG00000163751	CPA3	-0.952	2.21e-05	0.00030804
ENSG00000089157	RPLP0	-0.444	2.25e-05	0.000312822
ENSG00000165185	KIAA1958	0.483	2.25e-05	0.000313177
ENSG00000173473	SMARCC1	-0.189	2.25e-05	0.000313177
ENSG00000179152	TCAIM	0.437	2.26e-05	0.000314067
ENSG00000142687	KIAA0319L	0.344	2.27e-05	0.000315025
ENSG00000182308	DCAF4L1	0.604	2.27e-05	0.000315025
ENSG00000214413	BBIP1	-0.347	2.27e-05	0.000315025
ENSG00000125652	ALKBH7	-0.421	2.28e-05	0.000315463
ENSG00000131634	TMEM204	-0.604	2.28e-05	0.000315463
ENSG00000062598	ELMO2	0.37	2.31e-05	0.000318923
ENSG00000113282	CLINT1	0.462	2.31e-05	0.000319018
ENSG00000091317	CMTM6	0.338	2.31e-05	0.000319255
ENSG00000158481	CD1C	-0.732	2.31e-05	0.000319255
ENSG00000143889	HNRNPLL	0.353	2.34e-05	0.000321962
ENSG00000109452	INPP4B	-0.623	2.34e-05	0.000322731
ENSG00000131023	LATS1	0.241	2.35e-05	0.000323247
ENSG00000103769	RAB11A	0.24	2.36e-05	0.000323889
ENSG00000196517	SLC6A9	-0.756	2.37e-05	0.00032517
ENSG00000124813	RUNX2	-0.373	2.38e-05	0.000327007
ENSG00000238243	OR2W3	-0.894	2.4e-05	0.000329091
ENSG00000147533	GOLGA7	0.255	2.4e-05	0.000329465
ENSG00000196735	HLA-DQA1	-0.622	2.41e-05	0.00033048
ENSG00000186432	KPNA4	0.422	2.42e-05	0.000331619
ENSG00000278090	LUNAR1	0.504	2.44e-05	0.000333404
ENSG00000151690	MFSD6	-0.378	2.44e-05	0.000333875
ENSG00000101361	NOP56	-0.408	2.46e-05	0.000335968
ENSG00000172113	NME6	0.214	2.49e-05	0.000339755
ENSG00000008438	PGLYRP1	0.61	2.5e-05	0.000340603
ENSG00000136816	TOR1B	0.415	2.5e-05	0.000341055
ENSG00000153561	RMND5A	-0.417	2.51e-05	0.000342344
ENSG00000086015	MAST2	0.379	2.52e-05	0.00034252
ENSG00000006453	BAIAP2L1	0.345	2.53e-05	0.000344148
ENSG00000186854	TRABD2A	-0.618	2.53e-05	0.000344292
ENSG00000164253	WDR41	0.298	2.56e-05	0.000347558
ENSG00000234741	GAS5	-0.387	2.57e-05	0.000347851
ENSG00000066322	ELOVL1	0.233	2.57e-05	0.000348276
ENSG00000151502	VPS26B	0.198	2.57e-05	0.000348572
ENSG00000139433	GLTP	0.327	2.59e-05	0.000350035
ENSG00000115085	ZAP70	-0.582	2.59e-05	0.000350661
ENSG00000063127	SLC6A16	0.424	2.6e-05	0.000351467
ENSG00000188641	DPYD	0.378	2.63e-05	0.00035451
ENSG00000182197	EXT1	0.422	2.63e-05	0.000354639
ENSG00000075790	BCAP29	0.352	2.64e-05	0.000355678
ENSG00000070718	AP3M2	-0.418	2.64e-05	0.000355779
ENSG00000269439		0.418	2.64e-05	0.000355867
ENSG00000121297	TSHZ3	0.503	2.69e-05	0.000361595
ENSG00000100325	ASCC2	-0.593	2.7e-05	0.000362775
ENSG00000198911	SREBF2	0.39	2.71e-05	0.000363241
ENSG00000130684	ZNF337	-0.439	2.71e-05	0.00036336
ENSG00000145332	KLHL8	0.461	2.71e-05	0.00036336
ENSG00000116815	CD58	0.363	2.72e-05	0.000364481
ENSG00000262714		-0.767	2.74e-05	0.00036692
ENSG00000181690	PLAG1	0.531	2.8e-05	0.000374318
ENSG00000126861	OMG	0.429	2.82e-05	0.000376348
ENSG00000089280	FUS	-0.228	2.83e-05	0.000377204
ENSG00000184990	SIVA1	-0.319	2.83e-05	0.000377204
ENSG00000068912	ERLEC1	0.286	2.85e-05	0.000379906
ENSG00000128340	RAC2	0.385	2.85e-05	0.000379906
ENSG00000129103	SUMF2	-0.372	2.86e-05	0.000380973
ENSG00000166169	POLL	-0.441	2.87e-05	0.000381871
ENSG00000085063	CD59	0.441	2.9e-05	0.000384918
ENSG00000124333	VAMP7	0.411	2.91e-05	0.000386493
ENSG00000170271	FAXDC2	-0.62	2.95e-05	0.000392107
ENSG00000267339	LINC00906	0.716	2.97e-05	0.000393385
ENSG00000186448	ZNF197	0.341	2.97e-05	0.000394006
ENSG00000134057	CCNB1	0.659	2.98e-05	0.000395328
ENSG00000166501	PRKCB	0.254	2.99e-05	0.000396356
ENSG00000164587	RPS14	-0.431	3.02e-05	0.000399788
ENSG00000189283	FHIT	-0.528	3.07e-05	0.000406243
ENSG00000113916	BCL6	0.461	3.09e-05	0.000407851
ENSG00000131725	WDR44	0.226	3.1e-05	0.00040885
ENSG00000134748	PRPF38A	0.202	3.11e-05	0.00040967
ENSG00000018189	RUFY3	-0.387	3.11e-05	0.000410358
ENSG00000186453	FAM228A	0.59	3.12e-05	0.000410523
ENSG00000113716	HMGXB3	-0.283	3.13e-05	0.000411347
ENSG00000116205	TCEANC2	0.234	3.13e-05	0.000411347
ENSG00000116586	LAMTOR2	0.389	3.13e-05	0.000411419
ENSG00000139921	TMX1	0.466	3.14e-05	0.00041184
ENSG00000055147	FAM114A2	0.285	3.15e-05	0.000412793
ENSG00000197153	H3C12	0.816	3.15e-05	0.000412844
ENSG00000012061	ERCC1	-0.416	3.18e-05	0.00041668
ENSG00000171476	HOPX	0.584	3.18e-05	0.000416787
ENSG00000144713	RPL32	-0.419	3.21e-05	0.00041946
ENSG00000164535	DAGLB	0.212	3.23e-05	0.000422223
ENSG00000167280	ENGASE	-0.443	3.25e-05	0.000423855
ENSG00000183691	NOG	-0.846	3.25e-05	0.000424625
ENSG00000095383	TBC1D2	0.319	3.26e-05	0.000424627
ENSG00000187037	GPR141	0.453	3.26e-05	0.000424627
ENSG00000113263	ITK	-0.603	3.27e-05	0.000425752
ENSG00000175634	RPS6KB2	-0.265	3.27e-05	0.000425752
ENSG00000148737	TCF7L2	0.378	3.28e-05	0.000426954
ENSG00000137154	RPS6	-0.477	3.29e-05	0.000427591
ENSG00000189241	TSPYL1	-0.332	3.32e-05	0.000431362
ENSG00000104946	TBC1D17	-0.342	3.33e-05	0.000431837
ENSG00000171552	BCL2L1	-0.751	3.33e-05	0.000432234
ENSG00000119950	MXI1	-0.692	3.35e-05	0.000434359
ENSG00000111229	ARPC3	0.311	3.36e-05	0.000434384
ENSG00000267659	LINC01482	0.769	3.36e-05	0.000434463
ENSG00000196756	SNHG17	-0.363	3.36e-05	0.000434473
ENSG00000135636	DYSF	0.443	3.37e-05	0.000435659
ENSG00000139531	SUOX	0.3	3.39e-05	0.000437691
ENSG00000064601	CTSA	0.413	3.43e-05	0.000441816
ENSG00000140612	SEC11A	0.171	3.43e-05	0.00044213
ENSG00000237943	PRKCQ-AS1	-0.629	3.43e-05	0.00044213
ENSG00000122965	RBM19	-0.411	3.45e-05	0.000443667
ENSG00000151117	TMEM86A	-0.598	3.46e-05	0.000444497
ENSG00000162551	ALPL	0.527	3.46e-05	0.000444497
ENSG00000138449	SLC40A1	0.39	3.52e-05	0.000451793
ENSG00000121104	FAM117A	-0.562	3.53e-05	0.000452838
ENSG00000160255	ITGB2	0.367	3.54e-05	0.000453735
ENSG00000261804		-0.728	3.55e-05	0.000454635
ENSG00000101187	SLCO4A1	0.772	3.56e-05	0.000456205
ENSG00000162972	MAIP1	0.403	3.58e-05	0.000457475
ENSG00000159348	CYB5R1	0.322	3.6e-05	0.000460763
ENSG00000121933	TMIGD3	0.789	3.65e-05	0.000466397
ENSG00000148908	RGS10	-0.551	3.68e-05	0.000469538
ENSG00000160584	SIK3	-0.259	3.68e-05	0.000469811
ENSG00000185973	TMLHE	0.31	3.69e-05	0.000470274
ENSG00000143376	SNX27	0.281	3.7e-05	0.000471478
ENSG00000138867	GUCD1	-0.484	3.71e-05	0.00047251
ENSG00000144959	NCEH1	-0.436	3.71e-05	0.00047251
ENSG00000140511	HAPLN3	-0.576	3.72e-05	0.000472802
ENSG00000248727	LINC01948	0.487	3.75e-05	0.000475846
ENSG00000120708	TGFBI	-0.616	3.75e-05	0.000476156
ENSG00000143622	RIT1	0.3	3.8e-05	0.00048166
ENSG00000277791	PSMB3	0.283	3.8e-05	0.00048166
ENSG00000119684	MLH3	-0.363	3.81e-05	0.000482682
ENSG00000165168	CYBB	0.478	3.82e-05	0.000483059
ENSG00000162552	WNT4	0.289	3.82e-05	0.0004834
ENSG00000135426	TESPA1	-0.537	3.84e-05	0.000485197
ENSG00000152455	SUV39H2	0.421	3.85e-05	0.000486422
ENSG00000119541	VPS4B	0.246	3.86e-05	0.000486584
ENSG00000107742	SPOCK2	-0.574	3.88e-05	0.000488758
ENSG00000175485	OR52W1	0.581	3.88e-05	0.000488758
ENSG00000121671	CRY2	-0.285	3.88e-05	0.00048897
ENSG00000099804	CDC34	-0.578	3.92e-05	0.000492519
ENSG00000213719	CLIC1	0.348	3.92e-05	0.000492519
ENSG00000246430	LINC00968	0.46	3.93e-05	0.000493376
ENSG00000135046	ANXA1	0.579	3.99e-05	0.000500734
ENSG00000213281	NRAS	0.342	4e-05	0.000501708
ENSG00000198604	BAZ1A	0.479	4.02e-05	0.000503487
ENSG00000100129	EIF3L	-0.299	4.02e-05	0.000503706
ENSG00000187912	CLEC17A	-0.663	4.03e-05	0.000505133
ENSG00000108788	MLX	0.253	4.06e-05	0.000507233
ENSG00000110321	EIF4G2	0.242	4.06e-05	0.000507233
ENSG00000159496	RGL4	0.565	4.15e-05	0.000518453
ENSG00000163320	CGGBP1	0.346	4.16e-05	0.000519597
ENSG00000175309	PHYKPL	0.235	4.18e-05	0.000521559
ENSG00000166343	MSS51	0.256	4.19e-05	0.000521916
ENSG00000137198	GMPR	-0.791	4.21e-05	0.000524106
ENSG00000105372	RPS19	-0.501	4.21e-05	0.000524322
ENSG00000087589	CASS4	-0.597	4.26e-05	0.000529152
ENSG00000167977	KCTD5	0.224	4.26e-05	0.000529152
ENSG00000173868	PHOSPHO1	-0.686	4.27e-05	0.000530106
ENSG00000165271	NOL6	-0.437	4.27e-05	0.00053073
ENSG00000149131	SERPING1	1.104	4.33e-05	0.000537675
ENSG00000115042	FAHD2A	-0.385	4.37e-05	0.000541566
ENSG00000100413	POLR3H	-0.401	4.37e-05	0.000541813
ENSG00000268027		-0.611	4.39e-05	0.000543755
ENSG00000176623	RMDN1	0.274	4.45e-05	0.00054992
ENSG00000254901	BORCS8	0.314	4.45e-05	0.00054992
ENSG00000205356	TECPR1	0.289	4.46e-05	0.000550708
ENSG00000136908	DPM2	-0.607	4.47e-05	0.000551551
ENSG00000108309	RUNDC3A	-0.765	4.49e-05	0.000554075
ENSG00000083093	PALB2	-0.383	4.5e-05	0.000554932
ENSG00000136929	HEMGN	-0.763	4.52e-05	0.000557376
ENSG00000140471	LINS1	0.337	4.53e-05	0.000558237
ENSG00000164074	ABHD18	0.242	4.55e-05	0.000559561
ENSG00000123415	SMUG1	0.238	4.56e-05	0.000560574
ENSG00000113583	C5orf15	0.286	4.59e-05	0.000563738
ENSG00000119203	CPSF3	0.24	4.6e-05	0.000565122
ENSG00000136158	SPRY2	0.688	4.63e-05	0.000568103
ENSG00000179262	RAD23A	-0.585	4.63e-05	0.000568103
ENSG00000115421	PAPOLG	0.216	4.64e-05	0.000568397
ENSG00000129625	REEP5	0.238	4.66e-05	0.000570096
ENSG00000111731	C2CD5	0.336	4.69e-05	0.000573531
ENSG00000216937	CCDC7	0.437	4.73e-05	0.000577897
ENSG00000051596	THOC3	-0.489	4.73e-05	0.000577921
ENSG00000184470	TXNRD2	-0.333	4.74e-05	0.000578705
ENSG00000177733	HNRNPA0	-0.23	4.8e-05	0.000585306
ENSG00000162929	KIAA1841	0.379	4.81e-05	0.000586532
ENSG00000169432	SCN9A	0.608	4.82e-05	0.000586654
ENSG00000150756	ATPSCKMT	0.43	4.82e-05	0.000586682
ENSG00000057608	GDI2	0.22	4.82e-05	0.000586711
ENSG00000270127		0.476	4.83e-05	0.000586711
ENSG00000247596	TWF2	0.324	4.84e-05	0.000587443
ENSG00000254685	FPGT	0.442	4.84e-05	0.000587709
ENSG00000162688	AGL	0.394	4.84e-05	0.00058773
ENSG00000181852	RNF41	0.153	4.85e-05	0.000588561
ENSG00000102738	MRPS31	0.307	4.86e-05	0.000588908
ENSG00000160685	ZBTB7B	0.325	4.86e-05	0.000588908
ENSG00000135837	CEP350	0.285	4.88e-05	0.000590662
ENSG00000185010	F8	0.41	4.9e-05	0.000592591
ENSG00000074800	ENO1	0.367	4.94e-05	0.000597308
ENSG00000100097	LGALS1	0.501	4.95e-05	0.00059794
ENSG00000115514	TXNDC9	0.315	4.98e-05	0.000600304
ENSG00000173917	HOXB2	-0.581	5e-05	0.000602307
ENSG00000178175	ZNF366	0.632	5.07e-05	0.000610754
ENSG00000273983	H3C8	0.813	5.08e-05	0.000611757
ENSG00000109436	TBC1D9	-0.452	5.09e-05	0.000611998
ENSG00000113048	MRPS27	-0.355	5.1e-05	0.000612303
ENSG00000135632	SMYD5	-0.53	5.09e-05	0.000612303
ENSG00000103591	AAGAB	0.198	5.11e-05	0.000613308
ENSG00000223496	EXOSC6	-0.348	5.14e-05	0.00061676
ENSG00000149177	PTPRJ	0.293	5.2e-05	0.000623198
ENSG00000165516	KLHDC2	-0.226	5.22e-05	0.000625125
ENSG00000171488	LRRC8C	0.424	5.27e-05	0.00063155
ENSG00000100104	SRRD	-0.473	5.28e-05	0.000631556
ENSG00000166886	NAB2	-0.469	5.34e-05	0.000638394
ENSG00000075340	ADD2	-0.558	5.39e-05	0.000643668
ENSG00000096968	JAK2	0.403	5.41e-05	0.00064618
ENSG00000184432	COPB2	0.203	5.42e-05	0.00064668
ENSG00000117602	RCAN3	-0.481	5.42e-05	0.00064704
ENSG00000162734	PEA15	-0.362	5.46e-05	0.000651186
ENSG00000164713	BRI3	0.374	5.47e-05	0.000652
ENSG00000075568	TMEM131	0.245	5.48e-05	0.000652027
ENSG00000232539	LINC00945	0.581	5.48e-05	0.000652224
ENSG00000104892	KLC3	-0.748	5.5e-05	0.000653456
ENSG00000110721	CHKA	0.542	5.51e-05	0.000654097
ENSG00000163328	GPR155	-0.412	5.51e-05	0.000654097
ENSG00000198455	ZXDB	-0.415	5.53e-05	0.000656117
ENSG00000113448	PDE4D	0.585	5.63e-05	0.000667765
ENSG00000185963	BICD2	0.245	5.64e-05	0.000668163
ENSG00000221978	CCNL2	-0.195	5.65e-05	0.000669126
ENSG00000111052	LIN7A	0.447	5.7e-05	0.000673775
ENSG00000131374	TBC1D5	0.229	5.7e-05	0.000673775
ENSG00000198168	SVIP	0.558	5.72e-05	0.000675417
ENSG00000111300	NAA25	-0.322	5.74e-05	0.000678226
ENSG00000189007	ADAT2	-0.458	5.75e-05	0.000678936
ENSG00000123908	AGO2	-0.28	5.76e-05	0.000679107
ENSG00000112033	PPARD	-0.343	5.77e-05	0.000680039
ENSG00000137656	BUD13	0.204	5.83e-05	0.000686481
ENSG00000197312	DDI2	-0.326	5.85e-05	0.000688074
ENSG00000105204	DYRK1B	-0.369	5.89e-05	0.0006923
ENSG00000105483	CARD8	0.26	5.9e-05	0.000693337
ENSG00000027869	SH2D2A	-0.598	5.93e-05	0.000695869
ENSG00000242550	SERPINB10	0.932	5.93e-05	0.000695869
ENSG00000157823	AP3S2	0.277	5.94e-05	0.000696492
ENSG00000166326	TRIM44	-0.324	5.95e-05	0.000697595
ENSG00000140299	BNIP2	0.444	5.96e-05	0.000697738
ENSG00000185630	PBX1	-0.652	5.97e-05	0.000697738
ENSG00000197930	ERO1A	0.338	5.97e-05	0.000697738
ENSG00000229647	MYOSLID	0.758	5.97e-05	0.000697738
ENSG00000033867	SLC4A7	-0.432	6e-05	0.000700953
ENSG00000119326	CTNNAL1	-0.685	6.02e-05	0.000702322
ENSG00000213906	LTB4R2	0.307	6.08e-05	0.000709424
ENSG00000101445	PPP1R16B	-0.488	6.09e-05	0.000710554
ENSG00000025293	PHF20	-0.197	6.1e-05	0.000711165
ENSG00000150337	FCGR1A	0.576	6.14e-05	0.000713975
ENSG00000171428	NAT1	0.319	6.13e-05	0.000713975
ENSG00000187231	SESTD1	0.326	6.15e-05	0.000714914
ENSG00000170633	RNF34	0.157	6.16e-05	0.00071575
ENSG00000258869	LINC02312	-0.597	6.18e-05	0.00071794
ENSG00000151692	RNF144A	-0.432	6.2e-05	0.000719301
ENSG00000134070	IRAK2	0.552	6.22e-05	0.000721173
ENSG00000179454	KLHL28	0.305	6.22e-05	0.000721173
ENSG00000179914	ITLN1	-0.908	6.26e-05	0.000724799
ENSG00000111728	ST8SIA1	-0.567	6.27e-05	0.000725735
ENSG00000174373	RALGAPA1	-0.296	6.27e-05	0.000725735
ENSG00000175606	TMEM70	0.32	6.3e-05	0.000728412
ENSG00000196151	WDSUB1	0.3	6.32e-05	0.000729745
ENSG00000160445	ZER1	-0.516	6.35e-05	0.000732597
ENSG00000164100	NDST3	0.652	6.35e-05	0.000732597
ENSG00000197837	H4-16	-0.323	6.37e-05	0.000734895
ENSG00000111707	SUDS3	-0.227	6.43e-05	0.000740997
ENSG00000158793	NIT1	0.225	6.44e-05	0.000741229
ENSG00000015479	MATR3	-0.283	6.47e-05	0.000744378
ENSG00000112149	CD83	-0.676	6.52e-05	0.000749649
ENSG00000063587	ZNF275	-0.398	6.54e-05	0.000751263
ENSG00000027075	PRKCH	-0.429	6.56e-05	0.000753704
ENSG00000156482	RPL30	-0.362	6.61e-05	0.000758562
ENSG00000133048	CHI3L1	-0.914	6.63e-05	0.000760971
ENSG00000169570	DTWD2	0.57	6.69e-05	0.000767103
ENSG00000183690	EFHC2	-0.606	6.7e-05	0.000767666
ENSG00000042980	ADAM28	-0.558	6.72e-05	0.000768694
ENSG00000186468	RPS23	-0.408	6.77e-05	0.000774703
ENSG00000180113	TDRD6	-0.677	6.79e-05	0.000776381
ENSG00000196372	ASB13	-0.427	6.8e-05	0.000776381
ENSG00000234902		0.741	6.81e-05	0.000777746
ENSG00000224959	NA	0.407	6.9e-05	0.000787143
ENSG00000245937	LINC01184	-0.445	6.9e-05	0.000787143
ENSG00000186866	POFUT2	-0.287	6.93e-05	0.00079026
ENSG00000111886	GABRR2	0.532	6.97e-05	0.000793813
ENSG00000132017	DCAF15	-0.307	6.99e-05	0.000795139
ENSG00000178913	TAF7	0.387	6.99e-05	0.000795139
ENSG00000186409	CCDC30	0.37	7e-05	0.000795139
ENSG00000134313	KIDINS220	0.243	7.01e-05	0.000795953
ENSG00000136819	C9orf78	-0.692	7.07e-05	0.000802818
ENSG00000136111	TBC1D4	-0.514	7.09e-05	0.000803797
ENSG00000155868	MED7	0.315	7.09e-05	0.000804207
ENSG00000095485	CWF19L1	0.24	7.12e-05	0.000806709
ENSG00000139318	DUSP6	-0.368	7.17e-05	0.000811183
ENSG00000277999		-0.657	7.17e-05	0.000811183
ENSG00000121864	ZNF639	-0.314	7.18e-05	0.000811844
ENSG00000030582	GRN	0.411	7.2e-05	0.000813084
ENSG00000163743	RCHY1	0.439	7.23e-05	0.000815999
ENSG00000143815	LBR	0.292	7.26e-05	0.000818918
ENSG00000180185	FAHD1	-0.491	7.26e-05	0.000818918
ENSG00000181929	PRKAG1	0.248	7.27e-05	0.000818918
ENSG00000021574	SPAST	0.256	7.28e-05	0.000819971
ENSG00000171928	TVP23B	0.314	7.29e-05	0.000820836
ENSG00000121390	PSPC1	0.238	7.3e-05	0.000820925
ENSG00000132286	TIMM10B	-0.322	7.32e-05	0.000822422
ENSG00000178685	PARP10	0.479	7.32e-05	0.000822422
ENSG00000121413	ZSCAN18	-0.472	7.33e-05	0.000822864
ENSG00000138764	CCNG2	0.284	7.35e-05	0.000824616
ENSG00000028116	VRK2	0.348	7.37e-05	0.000826336
ENSG00000159882	ZNF230	0.324	7.38e-05	0.00082743
ENSG00000001497	LAS1L	-0.391	7.43e-05	0.000831984
ENSG00000213533	STIMATE	0.463	7.43e-05	0.000831984
ENSG00000238035		0.398	7.47e-05	0.000835753
ENSG00000230989	HSBP1	0.259	7.52e-05	0.000840274
ENSG00000059804	SLC2A3	0.431	7.54e-05	0.000841969
ENSG00000198521	ZNF43	-0.286	7.57e-05	0.000845392
ENSG00000225783	MIAT	0.59	7.62e-05	0.000850729
ENSG00000112312	GMNN	0.425	7.63e-05	0.000851162
ENSG00000005436	GCFC2	-0.4	7.64e-05	0.000851184
ENSG00000178301	AQP11	-0.46	7.64e-05	0.000851184
ENSG00000117597	UTP25	-0.397	7.68e-05	0.000855201
ENSG00000115091	ACTR3	0.327	7.72e-05	0.000858381
ENSG00000198932	GPRASP1	-0.532	7.72e-05	0.000858381
ENSG00000169429	CXCL8	-1.116	7.74e-05	0.000859716
ENSG00000155329	ZCCHC10	0.429	7.77e-05	0.000862625
ENSG00000054965	FAM168A	0.268	7.84e-05	0.000869321
ENSG00000179119	SPTY2D1	0.214	7.84e-05	0.000869321
ENSG00000152082	MZT2B	-0.482	7.86e-05	0.0008705
ENSG00000143858	SYT2	-0.537	7.87e-05	0.000871301
ENSG00000073536	NLE1	-0.537	7.89e-05	0.000871359
ENSG00000182866	LCK	-0.572	7.89e-05	0.000871359
ENSG00000204613	TRIM10	-0.66	7.88e-05	0.000871359
ENSG00000232956	SNHG15	-0.393	7.89e-05	0.000871359
ENSG00000205639	MFSD2B	-0.592	7.94e-05	0.000876075
ENSG00000167286	CD3D	-0.617	7.94e-05	0.000876453
ENSG00000184787	UBE2G2	-0.25	7.99e-05	0.000880416
ENSG00000113108	APBB3	0.326	8.05e-05	0.000887124
ENSG00000181704	YIPF6	-0.348	8.07e-05	0.000888165
ENSG00000137409	MTCH1	-0.234	8.07e-05	0.000888427
ENSG00000139684	ESD	0.32	8.1e-05	0.000890581
ENSG00000139637	MYG1	-0.368	8.11e-05	0.000891095
ENSG00000205765	C5orf51	0.256	8.11e-05	0.000891095
ENSG00000180822	PSMG4	-0.362	8.14e-05	0.000893727
ENSG00000134759	ELP2	-0.339	8.15e-05	0.000893933
ENSG00000166128	RAB8B	0.376	8.15e-05	0.000893933
ENSG00000276180	H4C9	0.418	8.22e-05	0.000900427
ENSG00000128191	DGCR8	-0.36	8.25e-05	0.000903064
ENSG00000198561	CTNND1	-0.413	8.25e-05	0.000903064
ENSG00000123360	PDE1B	0.383	8.28e-05	0.000904616
ENSG00000174358	SLC6A19	-1.069	8.28e-05	0.000904616
ENSG00000214022	REPIN1	-0.252	8.46e-05	0.000924239
ENSG00000185753	CXorf38	0.17	8.47e-05	0.000924251
ENSG00000169122	FAM110B	0.516	8.49e-05	0.000926331
ENSG00000125875	TBC1D20	0.196	8.51e-05	0.000927955
ENSG00000130811	EIF3G	-0.323	8.54e-05	0.000930183
ENSG00000136197	C7orf25	0.456	8.54e-05	0.000930183
ENSG00000186230	ZNF749	-0.553	8.58e-05	0.000933172
ENSG00000152270	PDE3B	-0.414	8.62e-05	0.000936945
ENSG00000112511	PHF1	-0.374	8.62e-05	0.000937208
ENSG00000164096	C4orf3	0.388	8.65e-05	0.000939098
ENSG00000084731	KIF3C	0.457	8.66e-05	0.000940344
ENSG00000258819	LINC02289	-0.808	8.71e-05	0.000944933
ENSG00000131378	RFTN1	-0.411	8.72e-05	0.000945383
ENSG00000115594	IL1R1	0.505	8.73e-05	0.000945614
ENSG00000150867	PIP4K2A	-0.518	8.77e-05	0.000949234
ENSG00000119397	CNTRL	0.23	8.78e-05	0.000950616
ENSG00000100504	PYGL	0.366	8.8e-05	0.000951266
ENSG00000133606	MKRN1	-0.556	8.8e-05	0.000951339
ENSG00000101096	NFATC2	-0.478	8.84e-05	0.00095494
ENSG00000186625	KATNA1	0.22	8.88e-05	0.00095819
ENSG00000163946	TASOR	0.328	8.95e-05	0.000965832
ENSG00000113597	TRAPPC13	0.348	8.96e-05	0.000966371
ENSG00000028528	SNX1	0.175	9.01e-05	0.000969155
ENSG00000163697	APBB2	0.431	9.02e-05	0.000969155
ENSG00000167716	WDR81	-0.372	9e-05	0.000969155
ENSG00000204524	ZNF805	-0.257	9e-05	0.000969155
ENSG00000215788	TNFRSF25	-0.645	9.01e-05	0.000969155
ENSG00000153551	CMTM7	0.243	9.06e-05	0.00097361
ENSG00000034053	APBA2	-0.51	9.09e-05	0.000976023
ENSG00000136643	RPS6KC1	0.305	9.11e-05	0.000977995
ENSG00000103353	UBFD1	-0.319	9.13e-05	0.000978077
ENSG00000163352	LENEP	0.538	9.13e-05	0.000978077
ENSG00000183340	JRKL	0.441	9.13e-05	0.000978077
ENSG00000115053	NCL	-0.355	9.17e-05	0.000981365
ENSG00000153786	ZDHHC7	0.216	9.19e-05	0.000982278
ENSG00000168228	ZCCHC4	-0.338	9.18e-05	0.000982278
ENSG00000258082		0.37	9.19e-05	0.000982278
ENSG00000137776	SLTM	0.249	9.2e-05	0.000982654
ENSG00000012983	MAP4K5	-0.426	9.22e-05	0.000983707
ENSG00000162139	NEU3	-0.291	9.23e-05	0.000984536
ENSG00000139266	MARCHF9	-0.491	9.24e-05	0.000985348
ENSG00000179715	PCED1B	-0.5	9.27e-05	0.000986896
ENSG00000186001	LRCH3	0.178	9.27e-05	0.000986896
ENSG00000132002	DNAJB1	-0.464	9.33e-05	0.000993071
ENSG00000107614	TRDMT1	0.312	9.34e-05	0.000993478
ENSG00000168675	LDLRAD4	0.296	9.35e-05	0.000993651
ENSG00000170776	AKAP13	0.278	9.37e-05	0.000994738
ENSG00000188811	NHLRC3	0.379	9.37e-05	0.000994738
ENSG00000100376	FAM118A	-0.455	9.44e-05	0.001001
ENSG00000108819	PPP1R9B	-0.388	9.48e-05	0.00100442
ENSG00000131475	VPS25	0.265	9.51e-05	0.00100736
ENSG00000067225	PKM	0.383	9.54e-05	0.00100913
ENSG00000197961	ZNF121	-0.352	9.54e-05	0.00100913
ENSG00000010270	STARD3NL	0.281	9.56e-05	0.00101029
ENSG00000120451	SNX19	0.175	9.56e-05	0.00101029
ENSG00000053254	FOXN3	-0.239	9.58e-05	0.00101141
ENSG00000170004	CHD3	-0.266	9.58e-05	0.00101174
ENSG00000197429	IPP	0.249	9.59e-05	0.0010118
ENSG00000219626	FAM228B	0.286	9.6e-05	0.0010118
ENSG00000177917	ARL6IP6	0.263	9.62e-05	0.00101372
ENSG00000100216	TOMM22	-0.32	9.67e-05	0.00101802
ENSG00000141068	KSR1	0.392	9.67e-05	0.00101802
ENSG00000156113	KCNMA1	0.899	9.72e-05	0.00102279
ENSG00000077721	UBE2A	0.224	9.77e-05	0.00102661
ENSG00000146729	NIPSNAP2	0.214	9.78e-05	0.00102764
ENSG00000149218	ENDOD1	-0.539	9.82e-05	0.00103048
ENSG00000163659	TIPARP	0.487	9.83e-05	0.00103048
ENSG00000264247	LINC00909	0.263	9.82e-05	0.00103048
ENSG00000105784	RUNDC3B	0.555	9.85e-05	0.00103135
ENSG00000196700	ZNF512B	-0.524	9.85e-05	0.00103135
ENSG00000246548	LINC02288	-0.717	9.85e-05	0.00103135
ENSG00000183324	REC114	0.376	9.9e-05	0.00103532
ENSG00000125817	CENPB	-0.318	9.91e-05	0.00103607
ENSG00000184205	TSPYL2	-0.568	9.93e-05	0.00103805
ENSG00000197142	ACSL5	0.306	0.000100648	0.00105113
ENSG00000165275	TRMT10B	-0.23	0.000101209	0.00105637
ENSG00000152457	DCLRE1C	0.214	0.000101288	0.00105657
ENSG00000171843	MLLT3	-0.44	0.000101348	0.00105657
ENSG00000054116	TRAPPC3	0.183	0.000101415	0.00105665
ENSG00000123268	ATF1	0.224	0.000101888	0.00106094
ENSG00000129810	SGO1	0.412	0.000102156	0.00106248
ENSG00000149781	FERMT3	0.38	0.000102119	0.00106248
ENSG00000181873	IBA57	-0.477	0.000102306	0.00106342
ENSG00000102119	EMD	-0.4	0.000102726	0.00106657
ENSG00000243144		1.042	0.00010273	0.00106657
ENSG00000123064	DDX54	-0.4	0.000102951	0.00106803
ENSG00000136938	ANP32B	-0.412	0.000102992	0.00106803
ENSG00000166199	ALKBH3	-0.374	0.000103124	0.00106877
ENSG00000196329	GIMAP5	-0.477	0.000103439	0.0010714
ENSG00000169439	SDC2	-0.801	0.00010354	0.00107182
ENSG00000139351	SYCP3	0.379	0.000103699	0.00107284
ENSG00000165704	HPRT1	0.408	0.000103837	0.00107363
ENSG00000010610	CD4	-0.552	0.000104172	0.00107583
ENSG00000107669	ATE1	0.257	0.000104127	0.00107583
ENSG00000012779	ALOX5	0.395	0.000105324	0.00108653
ENSG00000166068	SPRED1	-0.465	0.000105331	0.00108653
ENSG00000204946	ZNF783	-0.452	0.000105467	0.0010873
ENSG00000122122	SASH3	0.257	0.000106695	0.00109932
ENSG00000123836	PFKFB2	0.752	0.000107023	0.00110205
ENSG00000177946	CENPBD1	0.39	0.000107489	0.00110555
ENSG00000213971	NA	-0.41	0.000107472	0.00110555
ENSG00000019582	CD74	-0.483	0.000107771	0.00110653
ENSG00000156299	TIAM1	-0.489	0.000107831	0.00110653
ENSG00000171853	TRAPPC12	0.201	0.000107835	0.00110653
ENSG00000206190	ATP10A	-0.464	0.000107795	0.00110653
ENSG00000179387	ELMOD2	0.405	0.000108136	0.00110898
ENSG00000213923	CSNK1E	-0.336	0.000108245	0.00110945
ENSG00000132465	JCHAIN	0.799	0.000109131	0.00111723
ENSG00000245910	SNHG6	-0.611	0.000109098	0.00111723
ENSG00000103415	HMOX2	-0.29	0.000109656	0.00112152
ENSG00000280184		0.484	0.000109678	0.00112152
ENSG00000196876	SCN8A	0.733	0.000109864	0.00112278
ENSG00000204519	ZNF551	-0.405	0.000110402	0.00112763
ENSG00000101843	PSMD10	0.276	0.000110693	0.00112994
ENSG00000115541	HSPE1	-0.628	0.000111011	0.00113254
ENSG00000160310	PRMT2	0.177	0.000111877	0.00114071
ENSG00000196507	TCEAL3	-0.539	0.000112037	0.00114168
ENSG00000214253	FIS1	-0.401	0.000112411	0.00114482
ENSG00000164117	FBXO8	0.301	0.000112667	0.00114677
ENSG00000176928	GCNT4	-0.64	0.000112752	0.00114697
ENSG00000047634	SCML1	-0.53	0.000113243	0.00115049
ENSG00000126353	CCR7	-0.667	0.000113293	0.00115049
ENSG00000174748	RPL15	-0.315	0.000113281	0.00115049
ENSG00000170759	KIF5B	0.292	0.000113529	0.00115222
ENSG00000119537	KDSR	-0.353	0.000113769	0.00115339
ENSG00000261098		-0.356	0.000113775	0.00115339
ENSG00000006756	ARSD	0.285	0.000114167	0.00115445
ENSG00000060749	QSER1	-0.339	0.000114115	0.00115445
ENSG00000114166	KAT2B	-0.456	0.000114169	0.00115445
ENSG00000116171	SCP2	0.272	0.000114207	0.00115445
ENSG00000147224	PRPS1	-0.275	0.000114048	0.00115445
ENSG00000182400	TRAPPC6B	0.331	0.00011441	0.00115584
ENSG00000169554	ZEB2	0.315	0.000114599	0.00115709
ENSG00000143179	UCK2	-0.463	0.000114907	0.00115953
ENSG00000086065	CHMP5	0.383	0.000115878	0.00116866
ENSG00000133731	IMPA1	0.324	0.000116195	0.00117118
ENSG00000089012	SIRPG	-0.584	0.000116731	0.00117591
ENSG00000196704	AMZ2	0.197	0.000117283	0.0011808
ENSG00000183918	SH2D1A	-0.613	0.000117726	0.00118458
ENSG00000178761	FAM219B	0.238	0.000117871	0.00118537
ENSG00000115221	ITGB6	0.378	0.000118298	0.0011883
ENSG00000118960	HS1BP3	0.246	0.000118287	0.0011883
ENSG00000204257	HLA-DMA	-0.471	0.000119109	0.00119577
ENSG00000158161	EYA3	0.181	0.000119569	0.00119967
ENSG00000255221	CARD17	0.871	0.000119633	0.00119967
ENSG00000135334	AKIRIN2	0.262	0.000120257	0.00120524
ENSG00000160408	ST6GALNAC6	-0.428	0.000120576	0.00120775
ENSG00000125812	GZF1	0.246	0.000121063	0.00121193
ENSG00000134909	ARHGAP32	-0.39	0.000122617	0.0012254
ENSG00000178605	GTPBP6	-0.355	0.000122598	0.0012254
ENSG00000186260	MRTFB	-0.394	0.000122546	0.0012254
ENSG00000102699	PARP4	0.272	0.00012275	0.00122604
ENSG00000168995	SIGLEC7	0.356	0.000122837	0.00122622
ENSG00000115507	OTX1	-0.723	0.000123109	0.00122754
ENSG00000134955	SLC37A2	-0.446	0.000123075	0.00122754
ENSG00000122224	LY9	-0.508	0.000123448	0.00123022
ENSG00000173890	GPR160	0.443	0.000123651	0.00123156
ENSG00000110713	NUP98	-0.267	0.000123748	0.00123182
ENSG00000117533	VAMP4	0.355	0.000123958	0.00123252
ENSG00000146776	ATXN7L1	0.21	0.000123947	0.00123252
ENSG00000178404	CEP295NL	0.342	0.000124083	0.00123307
ENSG00000165929	TC2N	-0.551	0.000124877	0.00124026
ENSG00000203880	PCMTD2	-0.323	0.000125101	0.00124178
ENSG00000115525	ST3GAL5	-0.414	0.000125876	0.00124877
ENSG00000176225	RTTN	-0.33	0.000126383	0.0012531
ENSG00000183813	CCR4	-0.473	0.000126548	0.00125402
ENSG00000038427	VCAN	-0.495	0.000126653	0.00125436
ENSG00000164970	FAM219A	0.271	0.000126798	0.00125467
ENSG00000186104	CYP2R1	-0.329	0.000126826	0.00125467
ENSG00000160185	UBASH3A	-0.557	0.000127251	0.00125745
ENSG00000163513	TGFBR2	0.247	0.000127203	0.00125745
ENSG00000141994	DUS3L	-0.437	0.000127642	0.00125991
ENSG00000213337	ANKRD39	-0.39	0.000127618	0.00125991
ENSG00000074201	CLNS1A	-0.34	0.00012773	0.00126008
ENSG00000026751	SLAMF7	0.651	0.000128174	0.00126375
ENSG00000137312	FLOT1	0.379	0.00012891	0.00127029
ENSG00000187994	RINL	0.259	0.000128983	0.0012703
ENSG00000174206	C12orf66	-0.412	0.000129116	0.0012709
ENSG00000085415	SEH1L	-0.365	0.000129352	0.0012718
ENSG00000140287	HDC	-0.836	0.000129328	0.0012718
ENSG00000013306	SLC25A39	-0.728	0.000129682	0.00127434
ENSG00000160229	ZNF66	-0.501	0.00013019	0.00127862
ENSG00000205846	CLEC6A	0.581	0.000130566	0.00128159
ENSG00000104714	ERICH1	0.274	0.000130887	0.00128355
ENSG00000150977	RILPL2	0.26	0.000130939	0.00128355
ENSG00000170035	UBE2E3	-0.297	0.000130984	0.00128355
ENSG00000198087	CD2AP	-0.491	0.000131222	0.00128517
ENSG00000108557	RAI1	-0.402	0.000131651	0.00128866
ENSG00000178764	ZHX2	-0.31	0.000132127	0.0012926
ENSG00000132849	PATJ	-0.527	0.000132385	0.00129441
ENSG00000250361	GYPB	-0.679	0.000133422	0.00130382
ENSG00000071575	TRIB2	-0.491	0.000133598	0.00130482
ENSG00000198851	CD3E	-0.593	0.000134769	0.00131553
ENSG00000070882	OSBPL3	-0.385	0.000135341	0.00132019
ENSG00000129347	KRI1	-0.377	0.000135506	0.00132019
ENSG00000136758	YME1L1	0.212	0.000135494	0.00132019
ENSG00000175390	EIF3F	-0.227	0.000135547	0.00132019
ENSG00000101974	ATP11C	0.313	0.000136142	0.00132526
ENSG00000172757	CFL1	0.403	0.000136329	0.00132635
ENSG00000164332	UBLCP1	0.359	0.000136658	0.00132881
ENSG00000104327	CALB1	0.458	0.000136812	0.00132958
ENSG00000113504	SLC12A7	-0.442	0.00013731	0.00133369
ENSG00000113194	FAF2	0.135	0.000137562	0.0013354
ENSG00000140326	CDAN1	-0.395	0.000137726	0.00133551
ENSG00000270190		0.559	0.000137706	0.00133551
ENSG00000135441	BLOC1S1	0.37	0.000137921	0.00133668
ENSG00000198964	SGMS1	-0.238	0.000138018	0.00133688
ENSG00000116120	FARSB	-0.317	0.000138758	0.00134331
ENSG00000140836	ZFHX3	-0.445	0.000139588	0.0013506
ENSG00000173744	AGFG1	0.476	0.000139854	0.00135243
ENSG00000106351	AGFG2	-0.443	0.000139965	0.00135276
ENSG00000143507	DUSP10	-0.37	0.000140305	0.00135531
ENSG00000083817	ZNF416	-0.472	0.00014055	0.00135693
ENSG00000260861		0.478	0.000141113	0.00136162
ENSG00000158578	ALAS2	-0.78	0.000141509	0.0013647
ENSG00000015532	XYLT2	-0.329	0.000142934	0.00137769
ENSG00000175265	GOLGA8A	-0.467	0.000143534	0.00138271
ENSG00000055483	USP36	-0.419	0.000144117	0.00138757
ENSG00000065150	IPO5	-0.341	0.000144627	0.0013902
ENSG00000111716	LDHB	-0.468	0.000144558	0.0013902
ENSG00000139629	GALNT6	-0.479	0.000144581	0.0013902
ENSG00000144320	LNPK	0.427	0.000144933	0.00139238
ENSG00000197978	GOLGA6L9	-0.589	0.000145928	0.00140118
ENSG00000086232	EIF2AK1	-0.544	0.000146312	0.0014041
ENSG00000113391	FAM172A	0.35	0.000146878	0.00140876
ENSG00000108587	GOSR1	0.149	0.000147078	0.00140992
ENSG00000196914	ARHGEF12	-0.595	0.000147401	0.00141224
ENSG00000109189	USP46	-0.41	0.000149052	0.00142729
ENSG00000107242	PIP5K1B	-0.397	0.000149813	0.0014338
ENSG00000038002	AGA	0.331	0.000150883	0.00144325
ENSG00000153162	BMP6	-0.468	0.000151507	0.00144843
ENSG00000164054	SHISA5	0.399	0.000151771	0.00145017
ENSG00000140307	GTF2A2	0.241	0.000152485	0.00145621
ENSG00000151065	DCP1B	-0.358	0.000153182	0.00146207
ENSG00000155287	SLC25A28	0.378	0.000153697	0.0014654
ENSG00000254363		-0.672	0.000153624	0.0014654
ENSG00000173611	SCAI	0.518	0.000154063	0.00146809
ENSG00000233154	LINC01762	0.459	0.000154317	0.00146972
ENSG00000116874	WARS2	-0.405	0.000154529	0.00147095
ENSG00000198721	ECI2	-0.492	0.000155258	0.00147708
ENSG00000121964	GTDC1	0.395	0.000156363	0.0014868
ENSG00000055044	NOP58	-0.431	0.000156597	0.00148822
ENSG00000174255	ZNF80	-0.685	0.000156819	0.00148953
ENSG00000100321	SYNGR1	-0.484	0.000157947	0.00149944
ENSG00000064490	RFXANK	0.305	0.000158053	0.00149963
ENSG00000125740	FOSB	-0.786	0.000158138	0.00149963
ENSG00000141367	CLTC	0.263	0.000158402	0.00150074
ENSG00000164176	EDIL3	-0.935	0.000158425	0.00150074
ENSG00000041357	PSMA4	0.308	0.000159136	0.00150526
ENSG00000138613	APH1B	0.286	0.00015913	0.00150526
ENSG00000174405	LIG4	0.424	0.000159159	0.00150526
ENSG00000177885	GRB2	0.23	0.00015957	0.00150835
ENSG00000101439	CST3	-0.434	0.000160356	0.00151497
ENSG00000141905	NFIC	-0.321	0.000160791	0.00151826
ENSG00000204022	LIPJ	0.64	0.000161568	0.00152477
ENSG00000141384	TAF4B	-0.445	0.000161803	0.00152618
ENSG00000167792	NDUFV1	-0.306	0.000162257	0.00152964
ENSG00000114126	TFDP2	-0.362	0.000162697	0.00153297
ENSG00000132109	TRIM21	0.392	0.000163472	0.00153842
ENSG00000198393	ZNF26	-0.322	0.000163537	0.00153842
ENSG00000234571	H2BP2	0.711	0.000163449	0.00153842
ENSG00000108798	ABI3	-0.521	0.000163923	0.00154122
ENSG00000115145	STAM2	0.294	0.000164938	0.00154994
ENSG00000153339	TRAPPC8	0.255	0.000165547	0.00155483
ENSG00000088451	TGDS	0.336	0.0001659	0.00155672
ENSG00000180354	MTURN	-0.429	0.000165925	0.00155672
ENSG00000196312	MFSD14C	0.223	0.000166018	0.00155677
ENSG00000142534	RPS11	-0.408	0.000166235	0.00155798
ENSG00000204673	AKT1S1	-0.336	0.000166606	0.00156062
ENSG00000108474	PIGL	-0.448	0.000166913	0.00156267
ENSG00000103051	COG4	0.226	0.000167301	0.00156516
ENSG00000156239	N6AMT1	-0.39	0.000167357	0.00156516
ENSG00000171103	TRMT61B	-0.42	0.000167945	0.00156983
ENSG00000181035	SLC25A42	-0.443	0.000168247	0.00157182
ENSG00000163166	IWS1	0.165	0.000168927	0.00157651
ENSG00000196549	MME	-0.778	0.000168843	0.00157651
ENSG00000204852	TCTN1	-0.563	0.000169466	0.0015807
ENSG00000140090	SLC24A4	0.394	0.000169886	0.00158294
ENSG00000227920		-0.802	0.000169842	0.00158294
ENSG00000114544	SLC41A3	-0.393	0.000170092	0.00158402
ENSG00000115073	ACTR1B	-0.238	0.000170673	0.00158813
ENSG00000170515	PA2G4	-0.541	0.000170714	0.00158813
ENSG00000141576	RNF157	-0.563	0.000171212	0.00159193
ENSG00000272040		0.533	0.000171956	0.001598
ENSG00000198898	CAPZA2	0.392	0.000173647	0.00161286
ENSG00000170325	PRDM10	0.199	0.000173922	0.00161385
ENSG00000173372	C1QA	0.784	0.000173936	0.00161385
ENSG00000166860	ZBTB39	-0.369	0.00017412	0.0016147
ENSG00000138795	LEF1	-0.605	0.000174699	0.00161923
ENSG00000132963	POMP	0.302	0.000174938	0.00162059
ENSG00000140830	TXNL4B	0.26	0.000176044	0.00162998
ENSG00000169991	IFFO2	-0.433	0.000176223	0.00163078
ENSG00000156508	EEF1A1	-0.361	0.000178545	0.0016514
ENSG00000275183	LENG9	0.473	0.000178753	0.00165246
ENSG00000046647	GEMIN8	-0.344	0.00017914	0.00165517
ENSG00000086300	SNX10	0.336	0.000180138	0.00166352
ENSG00000154217	PITPNC1	-0.226	0.000180428	0.00166533
ENSG00000107560	RAB11FIP2	0.414	0.000181222	0.0016709
ENSG00000125510	OPRL1	0.32	0.000181169	0.0016709
ENSG00000008988	RPS20	-0.452	0.000181322	0.00167095
ENSG00000198498	TMA16	-0.338	0.000181753	0.00167404
ENSG00000161642	ZNF385A	-0.466	0.000183313	0.00168754
ENSG00000177426	TGIF1	-0.33	0.000184071	0.00169362
ENSG00000196890	H2BU1	-0.586	0.000184976	0.00170107
ENSG00000142185	TRPM2	0.485	0.000185354	0.00170365
ENSG00000198736	MSRB1	0.323	0.000185597	0.001705
ENSG00000144535	DIS3L2	-0.34	0.000186829	0.00171543
ENSG00000122406	RPL5	-0.424	0.000187153	0.00171715
ENSG00000253115		0.628	0.000187212	0.00171715
ENSG00000090674	MCOLN1	-0.414	0.00018759	0.00171972
ENSG00000169057	MECP2	-0.222	0.000188036	0.00172291
ENSG00000104419	NDRG1	0.288	0.000188355	0.00172494
ENSG00000137563	GGH	0.526	0.000188609	0.00172637
ENSG00000100012	SEC14L3	-0.685	0.000188761	0.00172686
ENSG00000159479	MED8	0.185	0.000189404	0.00173185
ENSG00000159388	BTG2	-0.313	0.000189594	0.00173269
ENSG00000151553	FAM160B1	0.314	0.000190503	0.00174009
ENSG00000102109	PCSK1N	-0.829	0.000190678	0.00174079
ENSG00000151789	ZNF385D	0.687	0.000191387	0.00174546
ENSG00000155158	TTC39B	-0.375	0.000191372	0.00174546
ENSG00000024862	CCDC28A	0.258	0.000192285	0.00175183
ENSG00000148358	GPR107	0.148	0.000192216	0.00175183
ENSG00000116473	RAP1A	0.275	0.000192919	0.0017567
ENSG00000179151	EDC3	0.193	0.000193066	0.00175713
ENSG00000167705	RILP	-0.521	0.000193464	0.00175984
ENSG00000197956	S100A6	0.464	0.000193564	0.00175985
ENSG00000089775	ZBTB25	-0.375	0.000193905	0.00176203
ENSG00000153107	ANAPC1	-0.352	0.00019461	0.00176571
ENSG00000204271	SPIN3	-0.516	0.000194568	0.00176571
ENSG00000257335	MGAM	0.39	0.000194448	0.00176571
ENSG00000003147	ICA1	0.438	0.000194754	0.00176611
ENSG00000184005	ST6GALNAC3	0.525	0.00019493	0.0017668
ENSG00000186205	MTARC1	0.443	0.000195882	0.00177451
ENSG00000168062	BATF2	0.853	0.000196453	0.00177877
ENSG00000085788	DDHD2	-0.36	0.000197212	0.00178402
ENSG00000112697	TMEM30A	0.292	0.000197235	0.00178402
ENSG00000085117	CD82	0.39	0.000197598	0.00178638
ENSG00000205189	ZBTB10	-0.421	0.000198171	0.00179065
ENSG00000123353	ORMDL2	0.267	0.000198304	0.00179093
ENSG00000011028	MRC2	-0.604	0.000198545	0.00179219
ENSG00000154743	TSEN2	-0.418	0.000198704	0.00179271
ENSG00000108509	CAMTA2	0.278	0.000199071	0.00179418
ENSG00000137266	SLC22A23	-0.419	0.000199063	0.00179418
ENSG00000197045	GMFB	0.416	0.000200443	0.00180563
ENSG00000129636	ITFG1	0.247	0.000200827	0.00180816
ENSG00000116670	MAD2L2	0.298	0.000201331	0.00181178
ENSG00000113811	SELENOK	-0.444	0.000202557	0.00182145
ENSG00000211584	SLC48A1	-0.485	0.000202612	0.00182145
ENSG00000198363	ASPH	0.545	0.000204133	0.00183418
ENSG00000118855	MFSD1	0.282	0.000205126	0.00184216
ENSG00000156502	SUPV3L1	-0.337	0.000205237	0.00184222
ENSG00000185896	LAMP1	0.27	0.000205405	0.00184279
ENSG00000130699	TAF4	-0.315	0.000205847	0.00184487
ENSG00000146574	CCZ1B	0.267	0.000205756	0.00184487
ENSG00000053770	AP5M1	0.302	0.000207909	0.00185661
ENSG00000076864	RAP1GAP	-0.794	0.000207269	0.00185661
ENSG00000096060	FKBP5	0.495	0.000207909	0.00185661
ENSG00000122299	ZC3H7A	0.218	0.000207855	0.00185661
ENSG00000137070	IL11RA	-0.455	0.000207975	0.00185661
ENSG00000162511	LAPTM5	0.237	0.000207998	0.00185661
ENSG00000175104	TRAF6	0.2	0.000207653	0.00185661
ENSG00000197555	SIPA1L1	-0.399	0.000207974	0.00185661
ENSG00000112624	BICRAL	0.198	0.000208361	0.00185797
ENSG00000141540	TTYH2	-0.495	0.000208263	0.00185797
ENSG00000147454	SLC25A37	-0.424	0.000208817	0.00185991
ENSG00000151239	TWF1	0.429	0.000208747	0.00185991
ENSG00000198700	IPO9	-0.262	0.000208896	0.00185991
ENSG00000116299	ELAPOR1	-0.681	0.000209195	0.00186164
ENSG00000099810	MTAP	-0.369	0.00020941	0.00186167
ENSG00000106868	SUSD1	0.248	0.000209324	0.00186167
ENSG00000247774	PCED1B-AS1	-0.378	0.000209889	0.00186498
ENSG00000107758	PPP3CB	0.284	0.00021016	0.00186551
ENSG00000137818	RPLP1	-0.351	0.000210125	0.00186551
ENSG00000138794	CASP6	-0.389	0.000210592	0.00186841
ENSG00000143774	GUK1	-0.549	0.000211701	0.0018773
ENSG00000067900	ROCK1	0.303	0.000213448	0.00189184
ENSG00000145882	PCYOX1L	-0.323	0.000213667	0.00189188
ENSG00000246084	LINC02325	-0.534	0.000213573	0.00189188
ENSG00000174989	FBXW8	0.296	0.000214119	0.00189493
ENSG00000147364	FBXO25	-0.305	0.000214852	0.00190046
ENSG00000143321	HDGF	-0.5	0.000215681	0.00190589
ENSG00000259807		-0.463	0.000215574	0.00190589
ENSG00000119335	SET	-0.253	0.000216332	0.00191022
ENSG00000136104	RNASEH2B	-0.315	0.000216429	0.00191022
ENSG00000169021	UQCRFS1	0.243	0.000216497	0.00191022
ENSG00000182117	NOP10	0.381	0.000216727	0.00191034
[truncated: 25,092 more rows]

## Sheet: Data_2a
Gene Set	Description	Enrichment Score	Normalized Enrichment Score	P Value	FDR	Size	Leading Edge Genes (n)	Leading Edge Genes
R-HSA-6798695	Neutrophil degranulation	0.492505	3.61667	0	0	304	140	ABCA13;ACTR2;ADAM10;AGA;AGL;AGPAT2;ALDH3B1;ALOX5;AMPD3;AOC1;APAF1;ARG1;ARL8A;ARPC5;ATP11B;ATP8B4;BIN2;BPI;BRI3;BST1;BST2;C3AR1;CAB39;CAP1;CD177;CD44;CD53;CD58;CD59;CD63;CEACAM1;CEACAM8;CHIT1;CKAP4;CLEC5A;CMTM6;COPB1;CPNE3;CR1;CSTB;CTSA;CTSC;CTSD;CYBB;CYSTM1;DEFA4;DNAJC13;DNASE1L1;ENPP4;FCER1G;FGR;FOLR3;FPR2;GCA;GGH;GNS;GPI;GPR84;GRN;GSN;GYG1;HK3;HP;HPSE;IDH1;ITGAM;ITGB2;LAIR1;LAMTOR2;LAMTOR3;LCN2…
R-HSA-168249	Innate Immune System	0.341933	2.68917	0	0	563	277	ABCA13;ABI1;ACTB;ACTG1;ACTR10;ACTR2;ACTR3;ADAM10;AGA;AGL;AGPAT2;AIM2;ALDH3B1;ALDOA;ALOX5;AMPD3;AOC1;APAF1;APP;ARG1;ARL8A;ARMC8;ARPC1A;ARPC1B;ARPC3;ARPC5;ARSB;ASAH1;ATF1;ATG12;ATG5;ATG7;ATP11A;ATP11B;ATP6V0D1;ATP6V0E1;ATP6V1B2;ATP6V1C1;ATP6V1E1;ATP6V1H;ATP8B4;B2M;BIN2;BPI;BRI3;BST1;BST2;BTK;C1QA;C1QB;C1QC;C3AR1;CAB39;CALM1;CAP1;CAPN1;CAPZA1;CAPZA2;CASP1;CD177;CD44;CD53;CD58;CD59;CD63;CDA;CEACAM1;C…
R-HSA-72766	Translation	-0.396391	-2.48446	0	0	171	126	AARS2;EARS2;EEF1A1;EEF1B2;EEF2;EIF3B;EIF3E;EIF3F;EIF3G;EIF3K;EIF3L;EIF4A1;EIF5B;ERAL1;FARS2;FARSA;FARSB;GADD45GIP1;GSPT1;MARS2;MRPL1;MRPL12;MRPL17;MRPL19;MRPL24;MRPL3;MRPL36;MRPL37;MRPL38;MRPL41;MRPL42;MRPL46;MRPS12;MRPS16;MRPS17;MRPS2;MRPS21;MRPS25;MRPS26;MRPS27;MRPS30;MRPS6;MRPS7;MRPS9;MRRF;N6AMT1;PABPC1;PPA1;PTCD3;RPL10;RPL10A;RPL11;RPL12;RPL13;RPL13A;RPL14;RPL15;RPL18;RPL18A;RPL19;RPL21;RPL22…
R-HSA-376176	Signaling by ROBO receptors	-0.425659	-2.57398	0	0	140	68	AKAP5;EVL;GSPT1;MAGOHB;NELL2;NRP1;PABPC1;PAK5;PSME4;PSMF1;RBM8A;RPL10;RPL10A;RPL11;RPL12;RPL13;RPL13A;RPL14;RPL18;RPL18A;RPL19;RPL22;RPL23A;RPL29;RPL3;RPL30;RPL32;RPL34;RPL35;RPL35A;RPL36;RPL37A;RPL38;RPL4;RPL5;RPL7A;RPL8;RPL9;RPLP0;RPLP1;RPLP2;RPS11;RPS12;RPS13;RPS14;RPS15;RPS16;RPS17;RPS18;RPS19;RPS2;RPS20;RPS21;RPS23;RPS25;RPS27;RPS28;RPS29;RPS3;RPS3A;RPS4X;RPS5;RPS6;RPS8;RPSA;SRGAP3;UBA52;UBB
R-HSA-8868773	rRNA processing in the nucleus and cytosol	-0.456018	-2.73173	0	0	140	121	BMS1;BOP1;BUD23;CSNK1E;DDX21;DDX47;DHX37;EMG1;EXOSC10;EXOSC2;EXOSC6;EXOSC7;FBL;GAR1;GNL3;HEATR1;IMP3;IMP4;LAS1L;LTV1;MPHOSPH10;NAT10;NCL;NHP2;NOB1;NOL6;NOL9;NOP14;NOP2;NOP56;NOP58;PDCD11;PELP1;PES1;RBM28;RIOK3;RPL10;RPL10A;RPL11;RPL12;RPL13;RPL13A;RPL14;RPL15;RPL18;RPL18A;RPL19;RPL21;RPL22;RPL23;RPL23A;RPL24;RPL27A;RPL28;RPL29;RPL3;RPL30;RPL32;RPL34;RPL35;RPL35A;RPL36;RPL36A;RPL37;RPL37A;RPL38;RP…
R-HSA-72312	rRNA processing	-0.45276	-2.73629	0	0	146	125	BMS1;BOP1;BUD23;CSNK1E;DDX21;DDX47;DHX37;EMG1;EXOSC10;EXOSC2;EXOSC6;EXOSC7;FBL;GAR1;GNL3;HEATR1;IMP3;IMP4;LAS1L;LTV1;MPHOSPH10;MRM1;MRM2;MRM3;NAT10;NCL;NHP2;NOB1;NOL6;NOL9;NOP14;NOP2;NOP56;NOP58;NSUN4;PDCD11;PELP1;PES1;RBM28;RIOK3;RPL10;RPL10A;RPL11;RPL12;RPL13;RPL13A;RPL14;RPL15;RPL18;RPL18A;RPL19;RPL21;RPL22;RPL23;RPL23A;RPL24;RPL27A;RPL28;RPL29;RPL3;RPL30;RPL32;RPL34;RPL35;RPL35A;RPL36;RPL36A;…
R-HSA-6791226	Major pathway of rRNA processing in the nucleolus and cytosol	-0.464226	-2.76942	0	0	134	117	BMS1;BOP1;BUD23;CSNK1E;DDX21;DDX47;DHX37;EMG1;EXOSC10;EXOSC2;EXOSC6;EXOSC7;FBL;GNL3;HEATR1;IMP3;IMP4;LAS1L;LTV1;MPHOSPH10;NCL;NOB1;NOL6;NOL9;NOP14;NOP56;NOP58;PDCD11;PELP1;PES1;RBM28;RIOK3;RPL10;RPL10A;RPL11;RPL12;RPL13;RPL13A;RPL14;RPL15;RPL18;RPL18A;RPL19;RPL21;RPL22;RPL23;RPL23A;RPL24;RPL27A;RPL28;RPL29;RPL3;RPL30;RPL32;RPL34;RPL35;RPL35A;RPL36;RPL36A;RPL37;RPL37A;RPL38;RPL39;RPL4;RPL41;RPL5;R…
R-HSA-9010553	Regulation of expression of SLITs and ROBOs	-0.487574	-2.83329	0	0	114	66	GSPT1;MAGOHB;PABPC1;PSME4;PSMF1;RBM8A;RPL10;RPL10A;RPL11;RPL12;RPL13;RPL13A;RPL14;RPL18;RPL18A;RPL19;RPL21;RPL22;RPL23;RPL23A;RPL29;RPL3;RPL30;RPL32;RPL34;RPL35;RPL35A;RPL36;RPL37A;RPL38;RPL4;RPL5;RPL6;RPL7A;RPL8;RPL9;RPLP0;RPLP1;RPLP2;RPS11;RPS12;RPS13;RPS14;RPS15;RPS16;RPS17;RPS18;RPS19;RPS2;RPS20;RPS21;RPS23;RPS25;RPS27;RPS27A;RPS28;RPS29;RPS3;RPS3A;RPS4X;RPS5;RPS6;RPS8;RPSA;UBA52;UBB
R-HSA-381753	Olfactory Signaling Pathway	-0.744992	-2.90382	0	0	24	17	OR10G8;OR13C4;OR1J2;OR2A14;OR2AE1;OR2T12;OR2T2;OR2T3;OR2T33;OR2T8;OR2W3;OR4C6;OR52E8;OR6C6;OR6K2;OR6T1;RTP2
R-HSA-2408522	Selenoamino acid metabolism	-0.54793	-2.98231	0	0	84	61	EEFSEC;NNMT;RPL10;RPL10A;RPL11;RPL12;RPL13;RPL13A;RPL14;RPL18;RPL18A;RPL19;RPL21;RPL22;RPL23;RPL23A;RPL29;RPL3;RPL30;RPL32;RPL34;RPL35;RPL35A;RPL36;RPL37A;RPL38;RPL4;RPL5;RPL6;RPL7A;RPL8;RPL9;RPLP0;RPLP1;RPLP2;RPS11;RPS12;RPS13;RPS14;RPS15;RPS16;RPS17;RPS18;RPS19;RPS2;RPS20;RPS21;RPS23;RPS25;RPS27;RPS27A;RPS28;RPS29;RPS3;RPS3A;RPS4X;RPS5;RPS6;RPS8;RPSA;UBA52
R-HSA-72613	Eukaryotic Translation Initiation	-0.55564	-3.04313	0	0	88	63	EIF3B;EIF3G;PABPC1;RPL10;RPL10A;RPL11;RPL12;RPL13;RPL13A;RPL14;RPL18;RPL18A;RPL19;RPL21;RPL22;RPL23;RPL23A;RPL27A;RPL29;RPL3;RPL30;RPL32;RPL34;RPL35;RPL35A;RPL36;RPL37A;RPL38;RPL4;RPL5;RPL6;RPL7A;RPL8;RPL9;RPLP0;RPLP1;RPLP2;RPS11;RPS12;RPS13;RPS14;RPS15;RPS16;RPS17;RPS18;RPS19;RPS2;RPS20;RPS21;RPS23;RPS25;RPS27;RPS27A;RPS28;RPS29;RPS3;RPS3A;RPS4X;RPS5;RPS6;RPS8;RPSA;UBA52
R-HSA-156827	L13a-mediated translational silencing of Ceruloplasmin expression	-0.565005	-3.07928	0	0	86	63	EIF3B;EIF3G;PABPC1;RPL10;RPL10A;RPL11;RPL12;RPL13;RPL13A;RPL14;RPL18;RPL18A;RPL19;RPL21;RPL22;RPL23;RPL23A;RPL27A;RPL29;RPL3;RPL30;RPL32;RPL34;RPL35;RPL35A;RPL36;RPL37A;RPL38;RPL4;RPL5;RPL6;RPL7A;RPL8;RPL9;RPLP0;RPLP1;RPLP2;RPS11;RPS12;RPS13;RPS14;RPS15;RPS16;RPS17;RPS18;RPS19;RPS2;RPS20;RPS21;RPS23;RPS25;RPS27;RPS27A;RPS28;RPS29;RPS3;RPS3A;RPS4X;RPS5;RPS6;RPS8;RPSA;UBA52
R-HSA-977606	Regulation of Complement cascade	0.691592	2.33169	0	0.00826561	13	9	C1QA;C1QB;C1QC;C3AR1;CD59;CFH;CLU;CR1;SERPING1
R-HSA-168256	Immune System	0.269802	2.23301	0	0.0261019	1002	345	ABCA13;ACTB;ACTG1;ACTR2;ACTR3;ADAM10;AGA;AGL;AGPAT2;AIM2;ALDH3B1;ALOX5;AMPD3;ANAPC4;ANXA1;AOC1;APAF1;ARG1;ARL8A;ARPC1A;ARPC1B;ARPC3;ARPC5;ASB1;ATG5;ATP11A;ATP11B;ATP6V0E1;ATP6V1C1;ATP6V1E1;ATP8B4;BATF;BCAP31;BCL6;BIN2;BIRC5;BPI;BRI3;BST1;BST2;BTK;C1QA;C1QB;C1QC;C3AR1;CAB39;CALM1;CAP1;CAPN1;CAPZA1;CAPZA2;CAPZB;CASP1;CCR1;CD177;CD274;CD300LD;CD300LF;CD44;CD53;CD58;CD59;CD63;CDA;CDC20;CEACAM1;CEACAM…
R-HSA-2160916	Hyaluronan uptake and degradation	0.804511	2.19667	0	0.0315833	7	5	CD44;HMMR;HYAL1;HYAL2;SLC9A1
R-HSA-2980767	Activation of NIMA Kinases NEK9, NEK6, NEK7	0.853404	2.05162	0	0.0909217	5	5	CCNB1;CCNB2;CDK1;NEK6;NEK9
R-HSA-162658	Golgi Cisternae Pericentriolar Stack Reorganization	0.701495	2.05614	0	0.0993504	9	9	BLZF1;CCNB1;CCNB2;CDK1;MAPK3;RAB1A;RAB1B;RAB2A;USO1
R-HSA-204005	COPII-mediated vesicle transport	0.440089	2.06606	0	0.101238	40	28	CD59;CTSC;CTSZ;F5;F8;GOSR2;NAPB;NAPG;NSF;PPP6R3;PREB;RAB1A;RAB1B;SAR1B;SCFD1;SEC22C;SEC23A;SEC24A;SERPINA1;TBC1D20;TGFA;TMED2;TRAPPC1;TRAPPC3;TRAPPC5;TRAPPC6B;USO1;YKT6
R-HSA-166658	Complement cascade	0.578109	2.08134	0.00224719	0.10245	16	9	C1QA;C1QB;C1QC;C3AR1;CD59;CFH;CLU;CR1;SERPING1
R-HSA-5676934	Protein repair	0.792834	2.02005	0	0.10417	6	6	MSRA;MSRB1;MSRB2;MSRB3;PCMT1;TXN

## Sheet: Data_2b
Gene Set	Description	Enrichment Score	Normalized Enrichment Score	P Value	FDR	Size	Leading Edge Genes (n)	Leading Edge Genes
R-HSA-1430728	Metabolism	0.452831	1.27983	0.198997	0.99559	11	9	ALOX5;PDHX;PFKFB2;ENTPD1;MTMR14;GYG1;SULT1B1;RPS27L
R-HSA-73857	RNA Polymerase II Transcription	0.495015	1.26274	0.183709	0.539067	8	2	ZNF37A;INTS4
R-HSA-392499	Metabolism of proteins	0.405524	1.13562	0.298507	0.683228	10	7	BTBD1; UBE2S; RAB29; RHOT1; CCT6A; RPS27L; RPS27L
R-HSA-1280218	Adaptive Immune System	0.442429	0.978248	0.51468	0.771647	5	3	BTBD1;NEDD4;UBE2S
R-HSA-162582	Signal Transduction	0.353385	0.866444	0.631763	0.871956	7	3	NEDD4;PDHX;RPS27L
R-HSA-6798695	Neutrophil degranulation	0.368145	0.845276	0.646154	0.80854	6	5	ALOX5;GPI;PADI2;GYG1;CD177
R-HSA-109582	Hemostasis	0.293103	0.638742	0.885159	0.989652	5	5	KIF1B;STXBP2;NFE2;CD177;HBB
R-HSA-168249	Innate Immune System	-0.290909	-0.800739	0.730198	0.719282	8	6	CREBBP;ALOX5;GPI;PADI2;GYG1;DHX36;CD177;HBB
R-HSA-597592	Post-translational protein modification	-0.303571	-0.811694	0.686183	1	7	7	ALOX5;PDHX;PFKFB2;ENTPD1;MTMR14;GYG1;SULT1B1

## Sheet: Data_3
ENSEMBL ID	Symbol	Log2 Fold Change	p value	p adj	Description
ENSG00000229807	XIST	4.42137	2.94723e-20	7.67164e-16	X inactive specific transcript [Source:HGNC Symbol;Acc:HGNC:12810]
ENSG00000138821	SLC39A8	1.47812	2.38337e-13	2.06797e-09	solute carrier family 39 member 8 [Source:HGNC Symbol;Acc:HGNC:20862]
ENSG00000197632	SERPINB2	1.99308	1.93399e-13	2.06797e-09	serpin family B member 2 [Source:HGNC Symbol;Acc:HGNC:8584]
ENSG00000100307	CBX7	-0.793151	1.8435e-12	1.19966e-08	chromobox 7 [Source:HGNC Symbol;Acc:HGNC:1557]
ENSG00000137869	CYP19A1	1.95393	5.78693e-12	3.01268e-08	cytochrome P450 family 19 subfamily A member 1 [Source:HGNC Symbol;Acc:HGNC:2594]
ENSG00000104852	SNRNP70	-0.638598	8.35239e-12	3.62354e-08	small nuclear ribonucleoprotein U1 subunit 70 [Source:HGNC Symbol;Acc:HGNC:11150]
ENSG00000110079	MS4A4A	1.77781	1.09778e-11	4.08219e-08	membrane spanning 4-domains A4A [Source:HGNC Symbol;Acc:HGNC:13371]
ENSG00000105246	EBI3	2.20818	1.84934e-11	6.0173e-08	Epstein-Barr virus induced 3 [Source:HGNC Symbol;Acc:HGNC:3129]
ENSG00000164663	USP49	0.485676	1.08619e-10	2.82734e-07	ubiquitin specific peptidase 49 [Source:HGNC Symbol;Acc:HGNC:20078]
ENSG00000183723	CMTM4	0.974359	1.00346e-10	2.82734e-07	CKLF like MARVEL transmembrane domain containing 4 [Source:HGNC Symbol;Acc:HGNC:19175]
ENSG00000129116	PALLD	0.771612	1.89836e-10	4.49222e-07	palladin, cytoskeletal associated protein [Source:HGNC Symbol;Acc:HGNC:17068]
ENSG00000138061	CYP1B1	1.30713	2.22137e-10	4.73866e-07	cytochrome P450 family 1 subfamily B member 1 [Source:HGNC Symbol;Acc:HGNC:2597]
ENSG00000197506	SLC28A3	1.45464	2.3666e-10	4.73866e-07	solute carrier family 28 member 3 [Source:HGNC Symbol;Acc:HGNC:16484]
ENSG00000126822	PLEKHG3	-0.826132	3.04061e-10	5.65336e-07	pleckstrin homology and RhoGEF domain containing G3 [Source:HGNC Symbol;Acc:HGNC:20364]
ENSG00000162894	FCMR	-1.22093	4.44803e-10	7.5294e-07	Fc fragment of IgM receptor [Source:HGNC Symbol;Acc:HGNC:14315]
ENSG00000163449	TMEM169	1	4.62814e-10	7.5294e-07	transmembrane protein 169 [Source:HGNC Symbol;Acc:HGNC:25130]
ENSG00000167613	LAIR1	1.12422	6.71998e-10	9.71783e-07	leukocyte associated immunoglobulin like receptor 1 [Source:HGNC Symbol;Acc:HGNC:6477]
ENSG00000267659	LINC01482	1.47975	6.56098e-10	9.71783e-07	long intergenic non-protein coding RNA 1482 [Source:HGNC Symbol;Acc:HGNC:51128]
ENSG00000148834	GSTO1	0.637547	1.16003e-09	1.58924e-06	glutathione S-transferase omega 1 [Source:HGNC Symbol;Acc:HGNC:13312]
ENSG00000176105	YES1	1.09797	1.40715e-09	1.8314e-06	YES proto-oncogene 1, Src family tyrosine kinase [Source:HGNC Symbol;Acc:HGNC:12841]
ENSG00000138663	COPS4	0.722462	1.64525e-09	2.03933e-06	COP9 signalosome subunit 4 [Source:HGNC Symbol;Acc:HGNC:16702]
ENSG00000147202	DIAPH2	0.734295	1.77757e-09	2.10319e-06	diaphanous related formin 2 [Source:HGNC Symbol;Acc:HGNC:2877]
ENSG00000168763	CNNM3	-0.676864	1.89243e-09	2.13963e-06	cyclin and CBS domain divalent metal cation transport mediator 3 [Source:HGNC Symbol;Acc:HGNC:104]
ENSG00000229474	PATL2	-0.82642	1.97276e-09	2.13963e-06	PAT1 homolog 2 [Source:HGNC Symbol;Acc:HGNC:33630]
ENSG00000101888	NXT2	0.92224	2.41105e-09	2.39334e-06	nuclear transport factor 2 like export factor 2 [Source:HGNC Symbol;Acc:HGNC:18151]
ENSG00000137962	ARHGAP29	0.993551	2.56118e-09	2.39334e-06	Rho GTPase activating protein 29 [Source:HGNC Symbol;Acc:HGNC:30207]
ENSG00000152380	FAM151B	0.929124	2.60465e-09	2.39334e-06	family with sequence similarity 151 member B [Source:HGNC Symbol;Acc:HGNC:33716]
ENSG00000161405	IKZF3	-1.08848	2.30769e-09	2.39334e-06	IKAROS family zinc finger 3 [Source:HGNC Symbol;Acc:HGNC:13178]
ENSG00000187912	CLEC17A	-1.22412	2.75836e-09	2.39334e-06	C-type lectin domain containing 17A [Source:HGNC Symbol;Acc:HGNC:34520]
ENSG00000197780	TAF13	0.844	2.67813e-09	2.39334e-06	TATA-box binding protein associated factor 13 [Source:HGNC Symbol;Acc:HGNC:11546]
ENSG00000069956	MAPK6	0.802846	3.05056e-09	2.51154e-06	mitogen-activated protein kinase 6 [Source:HGNC Symbol;Acc:HGNC:6879]
ENSG00000136643	RPS6KC1	0.579882	3.08756e-09	2.51154e-06	ribosomal protein S6 kinase C1 [Source:HGNC Symbol;Acc:HGNC:10439]
ENSG00000107742	SPOCK2	-1.0746	3.31111e-09	2.61177e-06	SPARC (osteonectin), cwcv and kazal like domains proteoglycan 2 [Source:HGNC Symbol;Acc:HGNC:13564]
ENSG00000110002	VWA5A	1.00781	3.5235e-09	2.69755e-06	von Willebrand factor A domain containing 5A [Source:HGNC Symbol;Acc:HGNC:6658]
ENSG00000185187	SIGIRR	-0.850994	4.08067e-09	2.95055e-06	single Ig and TIR domain containing [Source:HGNC Symbol;Acc:HGNC:30575]
ENSG00000213626	LBH	-0.982204	4.07387e-09	2.95055e-06	LBH regulator of WNT signaling pathway [Source:HGNC Symbol;Acc:HGNC:29532]
ENSG00000174837	ADGRE1	1.04964	4.35273e-09	3.0622e-06	adhesion G protein-coupled receptor E1 [Source:HGNC Symbol;Acc:HGNC:3336]
ENSG00000077157	PPP1R12B	-0.778473	4.90775e-09	3.36181e-06	protein phosphatase 1 regulatory subunit 12B [Source:HGNC Symbol;Acc:HGNC:7619]
ENSG00000146476	ARMT1	0.740421	5.5161e-09	3.68164e-06	acidic residue methyltransferase 1 [Source:HGNC Symbol;Acc:HGNC:17872]
ENSG00000163110	PDLIM5	0.548667	5.96772e-09	3.8835e-06	PDZ and LIM domain 5 [Source:HGNC Symbol;Acc:HGNC:17468]
ENSG00000109861	CTSC	0.744203	6.70131e-09	4.15321e-06	cathepsin C [Source:HGNC Symbol;Acc:HGNC:2528]
ENSG00000145287	PLAC8	1.09635	6.59106e-09	4.15321e-06	placenta associated 8 [Source:HGNC Symbol;Acc:HGNC:19254]
ENSG00000175115	PACS1	-0.565263	7.34214e-09	4.44455e-06	phosphofurin acidic cluster sorting protein 1 [Source:HGNC Symbol;Acc:HGNC:30032]
ENSG00000077585	GPR137B	0.959876	7.56259e-09	4.47396e-06	G protein-coupled receptor 137B [Source:HGNC Symbol;Acc:HGNC:11862]
ENSG00000075790	BCAP29	0.637929	1.15898e-08	6.70407e-06	B cell receptor associated protein 29 [Source:HGNC Symbol;Acc:HGNC:24131]
ENSG00000124181	PLCG1	-0.994333	1.28624e-08	7.27846e-06	phospholipase C gamma 1 [Source:HGNC Symbol;Acc:HGNC:9065]
ENSG00000155849	ELMO1	-0.460545	1.52571e-08	8.44983e-06	engulfment and cell motility 1 [Source:HGNC Symbol;Acc:HGNC:16286]
ENSG00000043143	JADE2	-0.814154	1.59891e-08	8.49379e-06	jade family PHD finger 2 [Source:HGNC Symbol;Acc:HGNC:22984]
ENSG00000205846	CLEC6A	1.00878	1.58043e-08	8.49379e-06	C-type lectin domain containing 6A [Source:HGNC Symbol;Acc:HGNC:14556]
ENSG00000138160	KIF11	0.779282	2.06767e-08	1.06218e-05	kinesin family member 11 [Source:HGNC Symbol;Acc:HGNC:6388]
ENSG00000156140	ADAMTS3	1.65046	2.08111e-08	1.06218e-05	ADAM metallopeptidase with thrombospondin type 1 motif 3 [Source:HGNC Symbol;Acc:HGNC:219]
ENSG00000101096	NFATC2	-0.897542	2.19462e-08	1.06511e-05	nuclear factor of activated T cells 2 [Source:HGNC Symbol;Acc:HGNC:7776]
ENSG00000164300	SERINC5	-0.500831	2.20961e-08	1.06511e-05	serine incorporator 5 [Source:HGNC Symbol;Acc:HGNC:18825]
ENSG00000223865	HLA-DPB1	-0.968919	2.13552e-08	1.06511e-05	major histocompatibility complex, class II, DP beta 1 [Source:HGNC Symbol;Acc:HGNC:4940]
ENSG00000132182	NUP210	-0.753711	2.29248e-08	1.08497e-05	nucleoporin 210 [Source:HGNC Symbol;Acc:HGNC:30052]
ENSG00000267461		1.27615	2.39569e-08	1.11357e-05	novel transcript
ENSG00000065911	MTHFD2	0.603702	2.57121e-08	1.17419e-05	methylenetetrahydrofolate dehydrogenase (NADP+ dependent) 2, methenyltetrahydrofolate cyclohydrolase [Source:HGNC Symbol;Acc:HGNC:7434]
ENSG00000054654	SYNE2	-0.718942	2.89928e-08	1.25781e-05	spectrin repeat containing nuclear envelope protein 2 [Source:HGNC Symbol;Acc:HGNC:17084]
ENSG00000108798	ABI3	-0.980943	2.87556e-08	1.25781e-05	ABI family member 3 [Source:HGNC Symbol;Acc:HGNC:29859]
ENSG00000152518	ZFP36L2	-0.74799	2.82041e-08	1.25781e-05	ZFP36 ring finger protein like 2 [Source:HGNC Symbol;Acc:HGNC:1108]
ENSG00000113318	MSH3	0.639735	3.08497e-08	1.31642e-05	mutS homolog 3 [Source:HGNC Symbol;Acc:HGNC:7326]
ENSG00000163346	PBXIP1	-0.726753	3.16624e-08	1.32931e-05	PBX homeobox interacting protein 1 [Source:HGNC Symbol;Acc:HGNC:21199]
ENSG00000115523	GNLY	-1.20457	3.43741e-08	1.42025e-05	granulysin [Source:HGNC Symbol;Acc:HGNC:4414]
ENSG00000168675	LDLRAD4	0.50294	3.49257e-08	1.42049e-05	low density lipoprotein receptor class A domain containing 4 [Source:HGNC Symbol;Acc:HGNC:1224]
ENSG00000116824	CD2	-1.04169	4.07961e-08	1.63373e-05	CD2 molecule [Source:HGNC Symbol;Acc:HGNC:1639]
ENSG00000020633	RUNX3	-0.784182	4.72761e-08	1.86454e-05	RUNX family transcription factor 3 [Source:HGNC Symbol;Acc:HGNC:10473]
ENSG00000132170	PPARG	0.968564	4.81591e-08	1.87102e-05	peroxisome proliferator activated receptor gamma [Source:HGNC Symbol;Acc:HGNC:9236]
ENSG00000120913	PDLIM2	-0.63499	4.89736e-08	1.87468e-05	PDZ and LIM domain 2 [Source:HGNC Symbol;Acc:HGNC:13992]
ENSG00000198851	CD3E	-1.12061	4.9773e-08	1.87767e-05	CD3e molecule [Source:HGNC Symbol;Acc:HGNC:1674]
ENSG00000099991	CABIN1	-0.592669	6.28335e-08	2.31668e-05	calcineurin binding protein 1 [Source:HGNC Symbol;Acc:HGNC:24187]
ENSG00000278727		0.989067	6.31903e-08	2.31668e-05	novel transcript
ENSG00000276644	DACH1	0.957958	6.96763e-08	2.51899e-05	dachshund family transcription factor 1 [Source:HGNC Symbol;Acc:HGNC:2663]
ENSG00000111801	BTN3A3	-1.02242	7.894e-08	2.72902e-05	butyrophilin subfamily 3 member A3 [Source:HGNC Symbol;Acc:HGNC:1140]
ENSG00000137078	SIT1	-0.972263	7.93185e-08	2.72902e-05	signaling threshold regulating transmembrane adaptor 1 [Source:HGNC Symbol;Acc:HGNC:17710]
ENSG00000144746	ARL6IP5	0.58473	7.85511e-08	2.72902e-05	ADP ribosylation factor like GTPase 6 interacting protein 5 [Source:HGNC Symbol;Acc:HGNC:16937]
ENSG00000173578	XCR1	1.44907	7.96795e-08	2.72902e-05	X-C motif chemokine receptor 1 [Source:HGNC Symbol;Acc:HGNC:1625]
ENSG00000115085	ZAP70	-0.939305	8.20383e-08	2.73776e-05	zeta chain of T cell receptor associated protein kinase 70 [Source:HGNC Symbol;Acc:HGNC:12858]
ENSG00000138180	CEP55	1.33416	8.17342e-08	2.73776e-05	centrosomal protein 55 [Source:HGNC Symbol;Acc:HGNC:1161]
ENSG00000187210	GCNT1	0.624992	8.55996e-08	2.79521e-05	glucosaminyl (N-acetyl) transferase 1 [Source:HGNC Symbol;Acc:HGNC:4203]
ENSG00000197837	H4-16	-0.565491	8.59072e-08	2.79521e-05	H4 histone 16 [Source:HGNC Symbol;Acc:HGNC:20510]
ENSG00000227292		1.80646	9.05178e-08	2.90886e-05	novel transcript
ENSG00000188725	SMIM15	0.674168	9.40999e-08	2.9871e-05	small integral membrane protein 15 [Source:HGNC Symbol;Acc:HGNC:33861]
ENSG00000160613	PCSK7	-0.470641	9.99306e-08	3.13397e-05	proprotein convertase subtilisin/kexin type 7 [Source:HGNC Symbol;Acc:HGNC:8748]
ENSG00000085491	SLC25A24	0.732356	1.04149e-07	3.22737e-05	solute carrier family 25 member 24 [Source:HGNC Symbol;Acc:HGNC:20662]
ENSG00000011426	ANLN	0.999441	1.10027e-07	3.25991e-05	anillin actin binding protein [Source:HGNC Symbol;Acc:HGNC:14082]
ENSG00000027075	PRKCH	-0.754672	1.11461e-07	3.25991e-05	protein kinase C eta [Source:HGNC Symbol;Acc:HGNC:9403]
ENSG00000065618	COL17A1	0.727213	1.11123e-07	3.25991e-05	collagen type XVII alpha 1 chain [Source:HGNC Symbol;Acc:HGNC:2194]
ENSG00000138670	RASGEF1B	0.886043	1.10666e-07	3.25991e-05	RasGEF domain family member 1B [Source:HGNC Symbol;Acc:HGNC:24881]
ENSG00000196876	SCN8A	1.18464	1.06846e-07	3.25991e-05	sodium voltage-gated channel alpha subunit 8 [Source:HGNC Symbol;Acc:HGNC:10596]
ENSG00000112367	FIG4	0.746961	1.13606e-07	3.28574e-05	FIG4 phosphoinositide 5-phosphatase [Source:HGNC Symbol;Acc:HGNC:16873]
ENSG00000165490	DDIAS	0.937261	1.21798e-07	3.40905e-05	DNA damage induced apoptosis suppressor [Source:HGNC Symbol;Acc:HGNC:26351]
ENSG00000189319	FAM53B	-0.499021	1.19591e-07	3.40905e-05	family with sequence similarity 53 member B [Source:HGNC Symbol;Acc:HGNC:28968]
ENSG00000271503	CCL5	-1.01132	1.21082e-07	3.40905e-05	C-C motif chemokine ligand 5 [Source:HGNC Symbol;Acc:HGNC:10632]
ENSG00000189127	ANKRD34B	1.36645	1.2565e-07	3.47943e-05	ankyrin repeat domain 34B [Source:HGNC Symbol;Acc:HGNC:33736]
ENSG00000169057	MECP2	-0.389561	1.28828e-07	3.5299e-05	methyl-CpG binding protein 2 [Source:HGNC Symbol;Acc:HGNC:6990]
ENSG00000026950	BTN3A1	-1.01519	1.37953e-07	3.6876e-05	butyrophilin subfamily 3 member A1 [Source:HGNC Symbol;Acc:HGNC:1138]
ENSG00000146285	SCML4	-0.948801	1.38834e-07	3.6876e-05	Scm polycomb group protein like 4 [Source:HGNC Symbol;Acc:HGNC:21397]
ENSG00000197860	SGTB	0.624565	1.37466e-07	3.6876e-05	small glutamine rich tetratricopeptide repeat containing beta [Source:HGNC Symbol;Acc:HGNC:23567]
ENSG00000122224	LY9	-0.946072	1.40318e-07	3.68938e-05	lymphocyte antigen 9 [Source:HGNC Symbol;Acc:HGNC:6730]
ENSG00000129351	ILF3	-0.483427	1.44481e-07	3.74369e-05	interleukin enhancer binding factor 3 [Source:HGNC Symbol;Acc:HGNC:6038]
ENSG00000146386	ABRACL	0.636531	1.45261e-07	3.74369e-05	ABRA C-terminal like [Source:HGNC Symbol;Acc:HGNC:21230]
ENSG00000010810	FYN	-0.642743	1.51146e-07	3.78302e-05	FYN proto-oncogene, Src family tyrosine kinase [Source:HGNC Symbol;Acc:HGNC:4037]
ENSG00000165389	SPTSSA	0.752879	1.49757e-07	3.78302e-05	serine palmitoyltransferase small subunit A [Source:HGNC Symbol;Acc:HGNC:20361]
ENSG00000196668	LINC00173	-0.896085	1.48311e-07	3.78302e-05	long intergenic non-protein coding RNA 173 [Source:HGNC Symbol;Acc:HGNC:33791]
ENSG00000089280	FUS	-0.355419	1.56432e-07	3.84144e-05	FUS RNA binding protein [Source:HGNC Symbol;Acc:HGNC:4010]
ENSG00000167106	FAM102A	-1.00832	1.55069e-07	3.84144e-05	family with sequence similarity 102 member A [Source:HGNC Symbol;Acc:HGNC:31419]
ENSG00000152700	SAR1B	0.494226	1.58297e-07	3.8509e-05	secretion associated Ras related GTPase 1B [Source:HGNC Symbol;Acc:HGNC:10535]
ENSG00000072864	NDE1	-0.50128	1.61655e-07	3.89619e-05	nudE neurodevelopment protein 1 [Source:HGNC Symbol;Acc:HGNC:17619]
ENSG00000075651	PLD1	0.568241	1.63599e-07	3.90686e-05	phospholipase D1 [Source:HGNC Symbol;Acc:HGNC:9067]
ENSG00000106701	FSD1L	1.02189	1.67061e-07	3.95326e-05	fibronectin type III and SPRY domain containing 1 like [Source:HGNC Symbol;Acc:HGNC:13753]
ENSG00000124942	AHNAK	-0.89755	1.69749e-07	3.98068e-05	AHNAK nucleoprotein [Source:HGNC Symbol;Acc:HGNC:347]
ENSG00000149091	DGKZ	-0.529786	1.78121e-07	4.13972e-05	diacylglycerol kinase zeta [Source:HGNC Symbol;Acc:HGNC:2857]
ENSG00000182162	P2RY8	-0.700348	1.81213e-07	4.17432e-05	P2Y receptor family member 8 [Source:HGNC Symbol;Acc:HGNC:15524]
ENSG00000087589	CASS4	-1.00678	2.13457e-07	4.87392e-05	Cas scaffold protein family member 4 [Source:HGNC Symbol;Acc:HGNC:15878]
ENSG00000015133	CCDC88C	-0.610124	2.18482e-07	4.9453e-05	coiled-coil domain containing 88C [Source:HGNC Symbol;Acc:HGNC:19967]
ENSG00000165168	CYBB	0.757054	2.23748e-07	5.02083e-05	cytochrome b-245 beta chain [Source:HGNC Symbol;Acc:HGNC:2578]
ENSG00000124203	ZNF831	-0.874362	2.29191e-07	5.09902e-05	zinc finger protein 831 [Source:HGNC Symbol;Acc:HGNC:16167]
ENSG00000126838	PZP	-1.15713	2.31604e-07	5.10904e-05	PZP alpha-2-macroglobulin like [Source:HGNC Symbol;Acc:HGNC:9750]
ENSG00000161036	LRWD1	-0.681989	2.447e-07	5.35255e-05	leucine rich repeats and WD repeat domain containing 1 [Source:HGNC Symbol;Acc:HGNC:21769]
ENSG00000205213	LGR4	1.48784	2.52541e-07	5.47803e-05	leucine rich repeat containing G protein-coupled receptor 4 [Source:HGNC Symbol;Acc:HGNC:13299]
ENSG00000124279	FASTKD3	0.579201	2.63963e-07	5.67849e-05	FAST kinase domains 3 [Source:HGNC Symbol;Acc:HGNC:28758]
ENSG00000175899	A2M	-1.21051	2.71627e-07	5.74834e-05	alpha-2-macroglobulin [Source:HGNC Symbol;Acc:HGNC:7]
ENSG00000228716	DHFR	0.6234	2.70029e-07	5.74834e-05	dihydrofolate reductase [Source:HGNC Symbol;Acc:HGNC:2861]
ENSG00000081059	TCF7	-0.713247	2.77126e-07	5.81734e-05	transcription factor 7 [Source:HGNC Symbol;Acc:HGNC:11639]
ENSG00000173369	C1QB	1.32964	2.79357e-07	5.81734e-05	complement C1q B chain [Source:HGNC Symbol;Acc:HGNC:1242]
ENSG00000110436	SLC1A2	1.41491	2.84089e-07	5.83102e-05	solute carrier family 1 member 2 [Source:HGNC Symbol;Acc:HGNC:10940]
ENSG00000172725	CORO1B	-0.669228	2.84494e-07	5.83102e-05	coronin 1B [Source:HGNC Symbol;Acc:HGNC:2253]
ENSG00000064102	INTS13	0.53979	2.88375e-07	5.86437e-05	integrator complex subunit 13 [Source:HGNC Symbol;Acc:HGNC:20174]
ENSG00000103160	HSDL1	0.434606	2.91466e-07	5.88129e-05	hydroxysteroid dehydrogenase like 1 [Source:HGNC Symbol;Acc:HGNC:16475]
ENSG00000257017	HP	1.40478	3.06551e-07	6.1381e-05	haptoglobin [Source:HGNC Symbol;Acc:HGNC:5141]
ENSG00000239306	RBM14	-0.41556	3.31817e-07	6.59327e-05	RNA binding motif protein 14 [Source:HGNC Symbol;Acc:HGNC:14219]
ENSG00000116604	MEF2D	-0.470896	3.42216e-07	6.59843e-05	myocyte enhancer factor 2D [Source:HGNC Symbol;Acc:HGNC:6997]
ENSG00000122008	POLK	0.710365	3.37443e-07	6.59843e-05	DNA polymerase kappa [Source:HGNC Symbol;Acc:HGNC:9183]
ENSG00000148481	MINDY3	0.605687	3.35271e-07	6.59843e-05	MINDY lysine 48 deubiquitinase 3 [Source:HGNC Symbol;Acc:HGNC:23578]
ENSG00000263264	NA	-0.687457	3.39786e-07	6.59843e-05	NA
ENSG00000171791	BCL2	-0.933561	3.47051e-07	6.62827e-05	BCL2 apoptosis regulator [Source:HGNC Symbol;Acc:HGNC:990]
ENSG00000272040		0.941127	3.48856e-07	6.62827e-05	novel transcript
ENSG00000125814	NAPB	0.56845	3.65207e-07	6.67392e-05	NSF attachment protein beta [Source:HGNC Symbol;Acc:HGNC:15751]
ENSG00000163535	SGO2	0.95503	3.66642e-07	6.67392e-05	shugoshin 2 [Source:HGNC Symbol;Acc:HGNC:30812]
ENSG00000178971	CTC1	-0.343367	3.65051e-07	6.67392e-05	CST telomere replication complex component 1 [Source:HGNC Symbol;Acc:HGNC:26169]
ENSG00000188042	ARL4C	-0.917244	3.66344e-07	6.67392e-05	ADP ribosylation factor like GTPase 4C [Source:HGNC Symbol;Acc:HGNC:698]
ENSG00000197375	SLC22A5	-0.636461	3.61701e-07	6.67392e-05	solute carrier family 22 member 5 [Source:HGNC Symbol;Acc:HGNC:10969]
ENSG00000257860		2.41226	3.57408e-07	6.67392e-05	novel transcript
ENSG00000121064	SCPEP1	0.768608	4.02187e-07	7.2701e-05	serine carboxypeptidase 1 [Source:HGNC Symbol;Acc:HGNC:29507]
ENSG00000078124	ACER3	0.867765	4.11895e-07	7.39423e-05	alkaline ceramidase 3 [Source:HGNC Symbol;Acc:HGNC:16066]
ENSG00000101224	CDC25B	-0.821784	4.17104e-07	7.41004e-05	cell division cycle 25B [Source:HGNC Symbol;Acc:HGNC:1726]
ENSG00000177272	KCNA3	-0.841599	4.18469e-07	7.41004e-05	potassium voltage-gated channel subfamily A member 3 [Source:HGNC Symbol;Acc:HGNC:6221]
ENSG00000182866	LCK	-0.970169	4.36521e-07	7.67746e-05	LCK proto-oncogene, Src family tyrosine kinase [Source:HGNC Symbol;Acc:HGNC:6524]
ENSG00000145088	EAF2	0.71065	4.4466e-07	7.76813e-05	ELL associated factor 2 [Source:HGNC Symbol;Acc:HGNC:23115]
ENSG00000196562	SULF2	-0.887148	4.69534e-07	8.14798e-05	sulfatase 2 [Source:HGNC Symbol;Acc:HGNC:20392]
ENSG00000091592	NLRP1	-0.76325	4.83603e-07	8.2817e-05	NLR family pyrin domain containing 1 [Source:HGNC Symbol;Acc:HGNC:14374]
ENSG00000139187	KLRG1	-1.08947	4.82307e-07	8.2817e-05	killer cell lectin like receptor G1 [Source:HGNC Symbol;Acc:HGNC:6380]
ENSG00000117528	ABCD3	0.504911	4.99545e-07	8.4988e-05	ATP binding cassette subfamily D member 3 [Source:HGNC Symbol;Acc:HGNC:67]
ENSG00000132017	DCAF15	-0.469421	5.19587e-07	8.78238e-05	DDB1 and CUL4 associated factor 15 [Source:HGNC Symbol;Acc:HGNC:25095]
ENSG00000125384	PTGER2	0.647823	5.26761e-07	8.84618e-05	prostaglandin E receptor 2 [Source:HGNC Symbol;Acc:HGNC:9594]
ENSG00000013725	CD6	-0.990859	5.52128e-07	9.21275e-05	CD6 molecule [Source:HGNC Symbol;Acc:HGNC:1691]
ENSG00000164691	TAGAP	-0.733754	5.82334e-07	9.65488e-05	T cell activation RhoGTPase activating protein [Source:HGNC Symbol;Acc:HGNC:15669]
ENSG00000197782	ZNF780A	0.628357	6.00576e-07	9.8943e-05	zinc finger protein 780A [Source:HGNC Symbol;Acc:HGNC:27603]
ENSG00000010270	STARD3NL	0.453922	6.1007e-07	9.92508e-05	STARD3 N-terminal like [Source:HGNC Symbol;Acc:HGNC:19169]
ENSG00000198689	SLC9A6	0.472598	6.06488e-07	9.92508e-05	solute carrier family 9 member A6 [Source:HGNC Symbol;Acc:HGNC:11079]
ENSG00000050730	TNIP3	1.19527	6.13898e-07	9.92531e-05	TNFAIP3 interacting protein 3 [Source:HGNC Symbol;Acc:HGNC:19315]
ENSG00000119714	GPR68	-1.00133	6.2023e-07	9.96579e-05	G protein-coupled receptor 68 [Source:HGNC Symbol;Acc:HGNC:4519]
ENSG00000273006		1.67813	6.30355e-07	0.000100663	novel transcript
ENSG00000104043	ATP8B4	0.86588	6.43242e-07	0.000102095	ATPase phospholipid transporting 8B4 (putative) [Source:HGNC Symbol;Acc:HGNC:13536]
ENSG00000137563	GGH	0.832852	6.52976e-07	0.000103012	gamma-glutamyl hydrolase [Source:HGNC Symbol;Acc:HGNC:4248]
ENSG00000186174	BCL9L	-0.790574	6.74379e-07	0.000105748	BCL9 like [Source:HGNC Symbol;Acc:HGNC:23688]
ENSG00000253729	PRKDC	-0.763507	6.80415e-07	0.000106055	protein kinase, DNA-activated, catalytic subunit [Source:HGNC Symbol;Acc:HGNC:9413]
ENSG00000089737	DDX24	-0.574341	6.94228e-07	0.000106081	DEAD-box helicase 24 [Source:HGNC Symbol;Acc:HGNC:13266]
ENSG00000113583	C5orf15	0.477605	6.88671e-07	0.000106081	chromosome 5 open reading frame 15 [Source:HGNC Symbol;Acc:HGNC:20656]
ENSG00000113615	SEC24A	0.577144	6.92876e-07	0.000106081	SEC24 homolog A, COPII coat complex component [Source:HGNC Symbol;Acc:HGNC:10703]
ENSG00000162892	IL24	-1.02839	6.96885e-07	0.000106081	interleukin 24 [Source:HGNC Symbol;Acc:HGNC:11346]
ENSG00000068028	RASSF1	-0.490894	7.09125e-07	0.000107317	Ras association domain family member 1 [Source:HGNC Symbol;Acc:HGNC:9882]
ENSG00000068724	TTC7A	-0.56503	7.20988e-07	0.000108482	tetratricopeptide repeat domain 7A [Source:HGNC Symbol;Acc:HGNC:19750]
ENSG00000052802	MSMO1	0.791746	7.38328e-07	0.000110452	methylsterol monooxygenase 1 [Source:HGNC Symbol;Acc:HGNC:10545]
ENSG00000152348	ATG10	0.531685	7.50843e-07	0.000111683	autophagy related 10 [Source:HGNC Symbol;Acc:HGNC:20315]
ENSG00000099204	ABLIM1	-0.75283	7.72016e-07	0.000111817	actin binding LIM protein 1 [Source:HGNC Symbol;Acc:HGNC:78]
ENSG00000120265	PCMT1	0.555876	7.72921e-07	0.000111817	protein-L-isoaspartate (D-aspartate) O-methyltransferase [Source:HGNC Symbol;Acc:HGNC:8728]
ENSG00000127152	BCL11B	-0.959615	7.73227e-07	0.000111817	BAF chromatin remodeling complex subunit BCL11B [Source:HGNC Symbol;Acc:HGNC:13222]
ENSG00000166398	GARRE1	-0.571183	7.69376e-07	0.000111817	granule associated Rac and RHOG effector 1 [Source:HGNC Symbol;Acc:HGNC:29016]
ENSG00000179715	PCED1B	-0.793312	7.58353e-07	0.000111817	PC-esterase domain containing 1B [Source:HGNC Symbol;Acc:HGNC:28255]
ENSG00000136048	DRAM1	0.607173	7.77759e-07	0.000111851	DNA damage regulated autophagy modulator 1 [Source:HGNC Symbol;Acc:HGNC:25645]
ENSG00000105373	NOP53	-0.649112	7.93289e-07	0.000112935	NOP53 ribosome biogenesis factor [Source:HGNC Symbol;Acc:HGNC:4333]
ENSG00000184640	SEPTIN9	-0.454797	7.93974e-07	0.000112935	septin 9 [Source:HGNC Symbol;Acc:HGNC:7323]
ENSG00000198089	SFI1	-0.489671	8.00373e-07	0.000113227	SFI1 centrin binding protein [Source:HGNC Symbol;Acc:HGNC:29064]
ENSG00000196405	EVL	-0.780042	8.36139e-07	0.000117647	Enah/Vasp-like [Source:HGNC Symbol;Acc:HGNC:20234]
ENSG00000153208	MERTK	1.01034	8.9182e-07	0.000124807	MER proto-oncogene, tyrosine kinase [Source:HGNC Symbol;Acc:HGNC:7027]
ENSG00000173930	SLCO4C1	0.751979	9.10135e-07	0.000126689	solute carrier organic anion transporter family member 4C1 [Source:HGNC Symbol;Acc:HGNC:23612]
ENSG00000133030	MPRIP	-0.618753	9.8359e-07	0.000136185	myosin phosphatase Rho interacting protein [Source:HGNC Symbol;Acc:HGNC:30321]
ENSG00000075303	SLC25A40	0.838448	1.10436e-06	0.000152098	solute carrier family 25 member 40 [Source:HGNC Symbol;Acc:HGNC:29680]
ENSG00000171155	C1GALT1C1	0.561165	1.15776e-06	0.000158613	C1GALT1 specific chaperone 1 [Source:HGNC Symbol;Acc:HGNC:24338]
ENSG00000154767	XPC	-0.504927	1.16945e-06	0.000159376	XPC complex subunit, DNA damage recognition and repair factor [Source:HGNC Symbol;Acc:HGNC:12816]
ENSG00000187134	AKR1C1	1.14831	1.18582e-06	0.000160765	aldo-keto reductase family 1 member C1 [Source:HGNC Symbol;Acc:HGNC:384]
ENSG00000139890	REM2	-0.975783	1.25824e-06	0.000169699	RRAD and GEM like GTPase 2 [Source:HGNC Symbol;Acc:HGNC:20248]
ENSG00000163683	SMIM14	0.403897	1.28239e-06	0.000171183	small integral membrane protein 14 [Source:HGNC Symbol;Acc:HGNC:27321]
ENSG00000183291	SELENOF	0.510185	1.27957e-06	0.000171183	selenoprotein F [Source:HGNC Symbol;Acc:HGNC:17705]
ENSG00000196345	ZKSCAN7	0.724248	1.33953e-06	0.000177897	zinc finger with KRAB and SCAN domains 7 [Source:HGNC Symbol;Acc:HGNC:12955]
ENSG00000084733	RAB10	0.413867	1.35686e-06	0.000179104	RAB10, member RAS oncogene family [Source:HGNC Symbol;Acc:HGNC:9759]
ENSG00000143515	ATP8B2	-0.846563	1.36237e-06	0.000179104	ATPase phospholipid transporting 8B2 [Source:HGNC Symbol;Acc:HGNC:13534]
ENSG00000163406	SLC15A2	0.58588	1.4153e-06	0.000185127	solute carrier family 15 member 2 [Source:HGNC Symbol;Acc:HGNC:10921]
ENSG00000150907	FOXO1	-0.361543	1.4412e-06	0.00018681	forkhead box O1 [Source:HGNC Symbol;Acc:HGNC:3819]
ENSG00000155085	AK9	0.599407	1.44597e-06	0.00018681	adenylate kinase 9 [Source:HGNC Symbol;Acc:HGNC:33814]
ENSG00000170312	CDK1	1.20881	1.4509e-06	0.00018681	cyclin dependent kinase 1 [Source:HGNC Symbol;Acc:HGNC:1722]
ENSG00000172594	SMPDL3A	1.32892	1.45756e-06	0.00018681	sphingomyelin phosphodiesterase acid like 3A [Source:HGNC Symbol;Acc:HGNC:17389]
ENSG00000237721	NA	1.45493	1.46405e-06	0.00018681	NA
ENSG00000142102	PGGHG	-0.746598	1.49406e-06	0.00018971	protein-glucosylgalactosylhydroxylysine glucosidase [Source:HGNC Symbol;Acc:HGNC:26210]
ENSG00000196371	FUT4	0.538179	1.51624e-06	0.000191591	fucosyltransferase 4 [Source:HGNC Symbol;Acc:HGNC:4015]
ENSG00000084110	HAL	-0.942522	1.56004e-06	0.000195231	histidine ammonia-lyase [Source:HGNC Symbol;Acc:HGNC:4806]
ENSG00000147872	PLIN2	0.702263	1.55353e-06	0.000195231	perilipin 2 [Source:HGNC Symbol;Acc:HGNC:248]
ENSG00000184743	ATL3	0.502134	1.58941e-06	0.000197954	atlastin GTPase 3 [Source:HGNC Symbol;Acc:HGNC:24526]
ENSG00000140450	ARRDC4	0.899348	1.65751e-06	0.000205453	arrestin domain containing 4 [Source:HGNC Symbol;Acc:HGNC:28087]
ENSG00000188215	DCUN1D3	0.561494	1.67419e-06	0.000206536	defective in cullin neddylation 1 domain containing 3 [Source:HGNC Symbol;Acc:HGNC:28734]
ENSG00000176871	WSB2	0.559756	1.72657e-06	0.000211994	WD repeat and SOCS box containing 2 [Source:HGNC Symbol;Acc:HGNC:19222]
ENSG00000105369	CD79A	-1.10763	1.75121e-06	0.00021301	CD79a molecule [Source:HGNC Symbol;Acc:HGNC:1698]
ENSG00000198821	CD247	-0.818231	1.74514e-06	0.00021301	CD247 molecule [Source:HGNC Symbol;Acc:HGNC:1677]
ENSG00000019991	HGF	1.29668	1.76915e-06	0.00021419	hepatocyte growth factor [Source:HGNC Symbol;Acc:HGNC:4893]
ENSG00000111731	C2CD5	0.507681	1.79589e-06	0.000215425	C2 calcium dependent domain containing 5 [Source:HGNC Symbol;Acc:HGNC:29062]
ENSG00000147649	MTDH	0.53798	1.7927e-06	0.000215425	metadherin [Source:HGNC Symbol;Acc:HGNC:29608]
ENSG00000133116	KL	0.842921	1.83671e-06	0.00021931	klotho [Source:HGNC Symbol;Acc:HGNC:6344]
ENSG00000112419	PHACTR2	0.705972	1.8673e-06	0.000221944	phosphatase and actin regulator 2 [Source:HGNC Symbol;Acc:HGNC:20956]
ENSG00000019582	CD74	-0.785854	1.90907e-06	0.000224855	CD74 molecule [Source:HGNC Symbol;Acc:HGNC:1697]
ENSG00000161638	ITGA5	-0.583321	1.90884e-06	0.000224855	integrin subunit alpha 5 [Source:HGNC Symbol;Acc:HGNC:6141]
ENSG00000108840	HDAC5	-0.458739	1.94425e-06	0.000226945	histone deacetylase 5 [Source:HGNC Symbol;Acc:HGNC:14068]
ENSG00000122678	POLM	-0.366818	1.94301e-06	0.000226945	DNA polymerase mu [Source:HGNC Symbol;Acc:HGNC:9185]
ENSG00000169570	DTWD2	0.960269	1.95323e-06	0.000226976	DTW domain containing 2 [Source:HGNC Symbol;Acc:HGNC:19334]
ENSG00000173200	PARP15	-0.842678	1.96747e-06	0.000227615	poly(ADP-ribose) polymerase family member 15 [Source:HGNC Symbol;Acc:HGNC:26876]
ENSG00000130518	IQCN	-0.854129	2.00011e-06	0.000229524	IQ motif containing N [Source:HGNC Symbol;Acc:HGNC:29350]
ENSG00000185989	RASA3	-0.570734	2.00161e-06	0.000229524	RAS p21 protein activator 3 [Source:HGNC Symbol;Acc:HGNC:20331]
ENSG00000220205	VAMP2	-0.453587	2.05623e-06	0.000234752	vesicle associated membrane protein 2 [Source:HGNC Symbol;Acc:HGNC:12643]
ENSG00000070214	SLC44A1	0.641027	2.11408e-06	0.000239292	solute carrier family 44 member 1 [Source:HGNC Symbol;Acc:HGNC:18798]
ENSG00000162688	AGL	0.604573	2.11437e-06	0.000239292	amylo-alpha-1, 6-glucosidase, 4-alpha-glucanotransferase [Source:HGNC Symbol;Acc:HGNC:321]
ENSG00000197566	ZNF624	0.669898	2.12947e-06	0.000239958	zinc finger protein 624 [Source:HGNC Symbol;Acc:HGNC:29254]
ENSG00000103489	XYLT1	-0.583722	2.13881e-06	0.00023997	xylosyltransferase 1 [Source:HGNC Symbol;Acc:HGNC:15516]
ENSG00000182118	FAM89A	1.05344	2.17207e-06	0.000242656	family with sequence similarity 89 member A [Source:HGNC Symbol;Acc:HGNC:25057]
ENSG00000167286	CD3D	-0.986231	2.19191e-06	0.000243827	CD3d molecule [Source:HGNC Symbol;Acc:HGNC:1673]
ENSG00000213281	NRAS	0.51252	2.27228e-06	0.000251691	NRAS proto-oncogene, GTPase [Source:HGNC Symbol;Acc:HGNC:7989]
ENSG00000186265	BTLA	-0.891263	2.29978e-06	0.000253658	B and T lymphocyte associated [Source:HGNC Symbol;Acc:HGNC:21087]
ENSG00000148459	PDSS1	0.815596	2.32565e-06	0.00025527	decaprenyl diphosphate synthase subunit 1 [Source:HGNC Symbol;Acc:HGNC:17759]
ENSG00000274184		0.630746	2.33401e-06	0.00025527	novel transcript, antisense to ZSCAN30
ENSG00000204086	RPA4	0.888272	2.35514e-06	0.000256503	replication protein A4 [Source:HGNC Symbol;Acc:HGNC:30305]
ENSG00000112234	FBXL4	0.528047	2.40127e-06	0.000260437	F-box and leucine rich repeat protein 4 [Source:HGNC Symbol;Acc:HGNC:13601]
ENSG00000131355	ADGRE3	-1.19607	2.43595e-06	0.000263103	adhesion G protein-coupled receptor E3 [Source:HGNC Symbol;Acc:HGNC:23647]
ENSG00000173473	SMARCC1	-0.283628	2.44633e-06	0.000263132	SWI/SNF related, matrix associated, actin dependent regulator of chromatin subfamily c member 1 [Source:HGNC Symbol;Acc:HGNC:11104]
ENSG00000216937	CCDC7	0.700316	2.50901e-06	0.000268764	coiled-coil domain containing 7 [Source:HGNC Symbol;Acc:HGNC:26533]
ENSG00000134108	ARL8B	0.464056	2.51946e-06	0.000268777	ADP ribosylation factor like GTPase 8B [Source:HGNC Symbol;Acc:HGNC:25564]
ENSG00000085433	WDR47	0.415742	2.72693e-06	0.000289722	WD repeat domain 47 [Source:HGNC Symbol;Acc:HGNC:29141]
ENSG00000149084	HSD17B12	0.543117	2.77288e-06	0.000293407	hydroxysteroid 17-beta dehydrogenase 12 [Source:HGNC Symbol;Acc:HGNC:18646]
ENSG00000054282	SDCCAG8	0.439906	2.89546e-06	0.00030094	SHH signaling and ciliogenesis regulator SDCCAG8 [Source:HGNC Symbol;Acc:HGNC:10671]
ENSG00000153214	TMEM87B	0.466781	2.90083e-06	0.00030094	transmembrane protein 87B [Source:HGNC Symbol;Acc:HGNC:25913]
ENSG00000174238	PITPNA	-0.539899	2.88023e-06	0.00030094	phosphatidylinositol transfer protein alpha [Source:HGNC Symbol;Acc:HGNC:9001]
ENSG00000198792	TMEM184B	-0.542489	2.90188e-06	0.00030094	transmembrane protein 184B [Source:HGNC Symbol;Acc:HGNC:1310]
ENSG00000243244	STON1	0.768594	2.86923e-06	0.00030094	stonin 1 [Source:HGNC Symbol;Acc:HGNC:17003]
ENSG00000186448	ZNF197	0.512473	2.91766e-06	0.000301376	zinc finger protein 197 [Source:HGNC Symbol;Acc:HGNC:12988]
ENSG00000184574	LPAR5	-0.869112	2.98471e-06	0.000307083	lysophosphatidic acid receptor 5 [Source:HGNC Symbol;Acc:HGNC:13307]
ENSG00000171488	LRRC8C	0.657503	3.32259e-06	0.0003405	leucine rich repeat containing 8 VRAC subunit C [Source:HGNC Symbol;Acc:HGNC:25075]
ENSG00000110911	SLC11A2	0.616535	3.3639e-06	0.000343382	solute carrier family 11 member 2 [Source:HGNC Symbol;Acc:HGNC:10908]
ENSG00000051382	PIK3CB	0.452245	3.4032e-06	0.000346037	phosphatidylinositol-4,5-bisphosphate 3-kinase catalytic subunit beta [Source:HGNC Symbol;Acc:HGNC:8976]
ENSG00000104687	GSR	0.535878	3.45317e-06	0.000347051	glutathione-disulfide reductase [Source:HGNC Symbol;Acc:HGNC:4623]
ENSG00000168916	ZNF608	-1.25688	3.43402e-06	0.000347051	zinc finger protein 608 [Source:HGNC Symbol;Acc:HGNC:29238]
ENSG00000231389	HLA-DPA1	-0.81701	3.45076e-06	0.000347051	major histocompatibility complex, class II, DP alpha 1 [Source:HGNC Symbol;Acc:HGNC:4938]
ENSG00000075188	NUP37	0.489093	3.64018e-06	0.000364438	nucleoporin 37 [Source:HGNC Symbol;Acc:HGNC:29929]
ENSG00000138594	TMOD3	0.405219	3.70647e-06	0.000369653	tropomodulin 3 [Source:HGNC Symbol;Acc:HGNC:11873]
ENSG00000100902	PSMA6	0.40702	3.73871e-06	0.000371445	proteasome 20S subunit alpha 6 [Source:HGNC Symbol;Acc:HGNC:9535]
ENSG00000145730	PAM	0.614383	3.79299e-06	0.000375405	peptidylglycine alpha-amidating monooxygenase [Source:HGNC Symbol;Acc:HGNC:8596]
ENSG00000144681	STAC	1.40048	3.87913e-06	0.000382476	SH3 and cysteine rich domain [Source:HGNC Symbol;Acc:HGNC:11353]
ENSG00000224307		-0.960818	3.92155e-06	0.0003852	novel transcript
ENSG00000272398	CD24	1.35737	3.96542e-06	0.000388045	CD24 molecule [Source:HGNC Symbol;Acc:HGNC:1645]
ENSG00000189068	VSTM1	1.03573	3.98158e-06	0.000388167	V-set and transmembrane domain containing 1 [Source:HGNC Symbol;Acc:HGNC:29455]
ENSG00000268573		0.542149	4.03559e-06	0.000391964	novel transcript
ENSG00000182185	RAD51B	0.507949	4.08853e-06	0.00039563	RAD51 paralog B [Source:HGNC Symbol;Acc:HGNC:9822]
ENSG00000162604	TM2D1	0.419967	4.16568e-06	0.000397966	TM2 domain containing 1 [Source:HGNC Symbol;Acc:HGNC:24142]
ENSG00000163541	SUCLG1	0.410149	4.17382e-06	0.000397966	succinate-CoA ligase GDP/ADP-forming subunit alpha [Source:HGNC Symbol;Acc:HGNC:11449]
ENSG00000175426	PCSK1	0.986342	4.14633e-06	0.000397966	proprotein convertase subtilisin/kexin type 1 [Source:HGNC Symbol;Acc:HGNC:8743]
ENSG00000178764	ZHX2	-0.486574	4.1328e-06	0.000397966	zinc fingers and homeoboxes 2 [Source:HGNC Symbol;Acc:HGNC:18513]
ENSG00000124641	MED20	0.400814	4.2246e-06	0.000401337	mediator complex subunit 20 [Source:HGNC Symbol;Acc:HGNC:16840]
ENSG00000118900	UBN1	-0.56034	4.24861e-06	0.00040215	ubinuclein 1 [Source:HGNC Symbol;Acc:HGNC:12506]
ENSG00000196126	HLA-DRB1	-0.905022	4.29797e-06	0.000405348	major histocompatibility complex, class II, DR beta 1 [Source:HGNC Symbol;Acc:HGNC:4948]
ENSG00000153563	CD8A	-0.97607	4.33185e-06	0.000407069	CD8a molecule [Source:HGNC Symbol;Acc:HGNC:1706]
ENSG00000162739	SLAMF6	-0.78369	4.3631e-06	0.000408531	SLAM family member 6 [Source:HGNC Symbol;Acc:HGNC:21392]
ENSG00000101445	PPP1R16B	-0.714338	4.4083e-06	0.000409371	protein phosphatase 1 regulatory subunit 16B [Source:HGNC Symbol;Acc:HGNC:15850]
ENSG00000102531	FNDC3A	0.489283	4.43498e-06	0.000409371	fibronectin type III domain containing 3A [Source:HGNC Symbol;Acc:HGNC:20296]
ENSG00000108950	FAM20A	0.553707	4.404e-06	0.000409371	FAM20A golgi associated secretory pathway pseudokinase [Source:HGNC Symbol;Acc:HGNC:23015]
ENSG00000179818	PCBP1-AS1	-0.654822	4.43204e-06	0.000409371	PCBP1 antisense RNA 1 [Source:HGNC Symbol;Acc:HGNC:42948]
ENSG00000163512	AZI2	0.658666	4.55357e-06	0.000418832	5-azacytidine induced 2 [Source:HGNC Symbol;Acc:HGNC:24002]
ENSG00000106948	AKNA	-0.467257	4.58876e-06	0.000420582	AT-hook transcription factor [Source:HGNC Symbol;Acc:HGNC:24108]
ENSG00000159189	C1QC	1.20871	4.62492e-06	0.00042241	complement C1q C chain [Source:HGNC Symbol;Acc:HGNC:1245]
ENSG00000265975		-0.638048	4.84038e-06	0.000440542	novel transcript
ENSG00000139921	TMX1	0.666635	4.95623e-06	0.000447934	thioredoxin related transmembrane protein 1 [Source:HGNC Symbol;Acc:HGNC:15487]
ENSG00000176095	IP6K1	-0.408889	4.99043e-06	0.000447934	inositol hexakisphosphate kinase 1 [Source:HGNC Symbol;Acc:HGNC:18360]
ENSG00000197183	NOL4L	-0.557268	4.98821e-06	0.000447934	nucleolar protein 4 like [Source:HGNC Symbol;Acc:HGNC:16106]
ENSG00000237609		1.43803	4.97969e-06	0.000447934	novel transcript
ENSG00000184611	KCNH7	0.984033	5.02698e-06	0.000449664	potassium voltage-gated channel subfamily H member 7 [Source:HGNC Symbol;Acc:HGNC:18863]
ENSG00000135424	ITGA7	1.19354	5.05666e-06	0.00045077	integrin subunit alpha 7 [Source:HGNC Symbol;Acc:HGNC:6143]
ENSG00000142208	AKT1	-0.48346	5.27227e-06	0.000466793	AKT serine/threonine kinase 1 [Source:HGNC Symbol;Acc:HGNC:391]
ENSG00000230021		1.0359	5.26859e-06	0.000466793	septin 14 (SEPT14) pseudogene
ENSG00000100450	GZMH	-1.06	5.31604e-06	0.000469073	granzyme H [Source:HGNC Symbol;Acc:HGNC:4710]
ENSG00000102158	MAGT1	0.451964	5.44432e-06	0.000477583	magnesium transporter 1 [Source:HGNC Symbol;Acc:HGNC:28880]
ENSG00000196678	ERI2	0.724608	5.44918e-06	0.000477583	ERI1 exoribonuclease family member 2 [Source:HGNC Symbol;Acc:HGNC:30541]
ENSG00000186470	BTN3A2	-0.776786	5.57104e-06	0.000486625	butyrophilin subfamily 3 member A2 [Source:HGNC Symbol;Acc:HGNC:1139]
ENSG00000088766	CRLS1	0.519114	5.6095e-06	0.000487092	cardiolipin synthase 1 [Source:HGNC Symbol;Acc:HGNC:16148]
ENSG00000100105	PATZ1	-0.552967	5.63252e-06	0.000487092	POZ/BTB and AT hook containing zinc finger 1 [Source:HGNC Symbol;Acc:HGNC:13071]
ENSG00000136636	KCTD3	0.656025	5.61506e-06	0.000487092	potassium channel tetramerization domain containing 3 [Source:HGNC Symbol;Acc:HGNC:21305]
ENSG00000010610	CD4	-0.857878	5.73077e-06	0.000490697	CD4 molecule [Source:HGNC Symbol;Acc:HGNC:1678]
ENSG00000138600	SPPL2A	0.455215	5.72844e-06	0.000490697	signal peptide peptidase like 2A [Source:HGNC Symbol;Acc:HGNC:30227]
ENSG00000164056	SPRY1	1.14604	5.69716e-06	0.000490697	sprouty RTK signaling antagonist 1 [Source:HGNC Symbol;Acc:HGNC:11269]
ENSG00000078589	P2RY10	-0.935654	5.76235e-06	0.000491782	P2Y receptor family member 10 [Source:HGNC Symbol;Acc:HGNC:19906]
ENSG00000124731	TREM1	-0.813047	5.78123e-06	0.000491782	triggering receptor expressed on myeloid cells 1 [Source:HGNC Symbol;Acc:HGNC:17760]
ENSG00000163710	PCOLCE2	1.2477	5.80331e-06	0.000492053	procollagen C-endopeptidase enhancer 2 [Source:HGNC Symbol;Acc:HGNC:8739]
ENSG00000198502	HLA-DRB5	-1.22248	5.91833e-06	0.000500175	major histocompatibility complex, class II, DR beta 5 [Source:HGNC Symbol;Acc:HGNC:4953]
ENSG00000029364	SLC39A9	0.38293	6.05331e-06	0.000506018	solute carrier family 39 member 9 [Source:HGNC Symbol;Acc:HGNC:20182]
ENSG00000135077	HAVCR2	0.595386	6.06522e-06	0.000506018	hepatitis A virus cellular receptor 2 [Source:HGNC Symbol;Acc:HGNC:18437]
ENSG00000142731	PLK4	0.859342	6.02699e-06	0.000506018	polo like kinase 4 [Source:HGNC Symbol;Acc:HGNC:11397]
ENSG00000180336	MEIOC	0.989243	6.01366e-06	0.000506018	meiosis specific with coiled-coil domain [Source:HGNC Symbol;Acc:HGNC:26670]
ENSG00000110448	CD5	-0.702327	6.10016e-06	0.000507307	CD5 molecule [Source:HGNC Symbol;Acc:HGNC:1685]
ENSG00000133943	DGLUCY	-0.853658	6.19114e-06	0.000513234	D-glutamate cyclase [Source:HGNC Symbol;Acc:HGNC:20498]
ENSG00000006062	MAP3K14	-0.642161	6.33391e-06	0.000515823	mitogen-activated protein kinase kinase kinase 14 [Source:HGNC Symbol;Acc:HGNC:6853]
ENSG00000029153	ARNTL2	0.872627	6.3396e-06	0.000515823	aryl hydrocarbon receptor nuclear translocator like 2 [Source:HGNC Symbol;Acc:HGNC:18984]
ENSG00000101977	MCF2	0.90752	6.25795e-06	0.000515823	MCF.2 cell line derived transforming sequence [Source:HGNC Symbol;Acc:HGNC:6940]
ENSG00000116455	WDR77	-0.551441	6.40073e-06	0.000515823	WD repeat domain 77 [Source:HGNC Symbol;Acc:HGNC:29652]
ENSG00000127527	EPS15L1	-0.406857	6.39443e-06	0.000515823	epidermal growth factor receptor pathway substrate 15 like 1 [Source:HGNC Symbol;Acc:HGNC:24634]
ENSG00000129083	COPB1	0.450798	6.29561e-06	0.000515823	COPI coat complex subunit beta 1 [Source:HGNC Symbol;Acc:HGNC:2231]
ENSG00000134627	PIWIL4	0.57049	6.36721e-06	0.000515823	piwi like RNA-mediated gene silencing 4 [Source:HGNC Symbol;Acc:HGNC:18444]
ENSG00000162591	MEGF6	-0.789965	6.29838e-06	0.000515823	multiple EGF like domains 6 [Source:HGNC Symbol;Acc:HGNC:3232]
ENSG00000260314	MRC1	1.2555	6.36532e-06	0.000515823	mannose receptor C-type 1 [Source:HGNC Symbol;Acc:HGNC:7228]
ENSG00000188419	CHM	0.61166	6.48733e-06	0.000521189	CHM Rab escort protein [Source:HGNC Symbol;Acc:HGNC:1940]
ENSG00000146729	NIPSNAP2	0.33174	6.6241e-06	0.00053054	nipsnap homolog 2 [Source:HGNC Symbol;Acc:HGNC:4179]
ENSG00000033178	UBA6	0.664031	6.91766e-06	0.000552352	ubiquitin like modifier activating enzyme 6 [Source:HGNC Symbol;Acc:HGNC:25581]
ENSG00000188536	HBA2	-1.80109	6.94492e-06	0.000552833	hemoglobin subunit alpha 2 [Source:HGNC Symbol;Acc:HGNC:4824]
ENSG00000104643	MTMR9	0.41504	6.98592e-06	0.000554401	myotubularin related protein 9 [Source:HGNC Symbol;Acc:HGNC:14596]
ENSG00000014919	COX15	0.449181	7.20536e-06	0.000570078	cytochrome c oxidase assembly homolog COX15 [Source:HGNC Symbol;Acc:HGNC:2263]
ENSG00000136997	MYC	-0.607882	7.29764e-06	0.000575629	MYC proto-oncogene, bHLH transcription factor [Source:HGNC Symbol;Acc:HGNC:7553]
ENSG00000078237	TIGAR	0.423561	7.32763e-06	0.000576248	TP53 induced glycolysis regulatory phosphatase [Source:HGNC Symbol;Acc:HGNC:1185]
ENSG00000141293	SKAP1	-0.725363	7.44198e-06	0.000583478	src kinase associated phosphoprotein 1 [Source:HGNC Symbol;Acc:HGNC:15605]
ENSG00000112299	VNN1	1.0317	7.4904e-06	0.000585511	vanin 1 [Source:HGNC Symbol;Acc:HGNC:12705]
ENSG00000112742	TTK	0.908112	7.5181e-06	0.000585916	TTK protein kinase [Source:HGNC Symbol;Acc:HGNC:12401]
ENSG00000135317	SNX14	0.482094	7.59847e-06	0.000590412	sorting nexin 14 [Source:HGNC Symbol;Acc:HGNC:14977]
ENSG00000154447	SH3RF1	0.744355	7.64736e-06	0.000592443	SH3 domain containing ring finger 1 [Source:HGNC Symbol;Acc:HGNC:17650]
ENSG00000119689	DLST	-0.209129	7.72976e-06	0.000596406	dihydrolipoamide S-succinyltransferase [Source:HGNC Symbol;Acc:HGNC:2911]
ENSG00000125629	INSIG2	0.627275	7.74435e-06	0.000596406	insulin induced gene 2 [Source:HGNC Symbol;Acc:HGNC:20452]
ENSG00000100385	IL2RB	-0.830626	7.81035e-06	0.000599715	interleukin 2 receptor subunit beta [Source:HGNC Symbol;Acc:HGNC:6009]
ENSG00000133704	IPO8	0.431598	7.91891e-06	0.000602717	importin 8 [Source:HGNC Symbol;Acc:HGNC:9853]
ENSG00000167895	TMC8	-0.503316	7.90138e-06	0.000602717	transmembrane channel like 8 [Source:HGNC Symbol;Acc:HGNC:20474]
ENSG00000179344	HLA-DQB1	-0.949651	7.88037e-06	0.000602717	major histocompatibility complex, class II, DQ beta 1 [Source:HGNC Symbol;Acc:HGNC:4944]
ENSG00000164828	SUN1	-0.57861	8.03774e-06	0.000609978	Sad1 and UNC84 domain containing 1 [Source:HGNC Symbol;Acc:HGNC:18587]
ENSG00000134970	TMED7	0.678535	8.14062e-06	0.00061599	transmembrane p24 trafficking protein 7 [Source:HGNC Symbol;Acc:HGNC:24253]
ENSG00000153936	HS2ST1	0.724922	8.23127e-06	0.000621043	heparan sulfate 2-O-sulfotransferase 1 [Source:HGNC Symbol;Acc:HGNC:5193]
ENSG00000110429	FBXO3	0.419436	8.36934e-06	0.000629481	F-box protein 3 [Source:HGNC Symbol;Acc:HGNC:13582]
ENSG00000159216	RUNX1	0.564463	8.43013e-06	0.000629481	RUNX family transcription factor 1 [Source:HGNC Symbol;Acc:HGNC:10471]
ENSG00000178700	DHFR2	0.480334	8.41988e-06	0.000629481	dihydrofolate reductase 2 [Source:HGNC Symbol;Acc:HGNC:27309]
ENSG00000186583	SPATC1	0.9764	8.43984e-06	0.000629481	spermatogenesis and centriole associated 1 [Source:HGNC Symbol;Acc:HGNC:30510]
ENSG00000066279	ASPM	0.907664	8.52593e-06	0.000630483	assembly factor for spindle microtubules [Source:HGNC Symbol;Acc:HGNC:19048]
ENSG00000091140	DLD	0.452443	8.50598e-06	0.000630483	dihydrolipoamide dehydrogenase [Source:HGNC Symbol;Acc:HGNC:2898]
ENSG00000197580	BCO2	0.896418	8.49103e-06	0.000630483	beta-carotene oxygenase 2 [Source:HGNC Symbol;Acc:HGNC:18503]
ENSG00000106952	TNFSF8	-0.689651	8.56148e-06	0.000631113	TNF superfamily member 8 [Source:HGNC Symbol;Acc:HGNC:11938]
ENSG00000112182	BACH2	-0.957863	8.60665e-06	0.000631113	BTB domain and CNC homolog 2 [Source:HGNC Symbol;Acc:HGNC:14078]
ENSG00000171530	TBCA	0.465831	8.60719e-06	0.000631113	tubulin folding cofactor A [Source:HGNC Symbol;Acc:HGNC:11579]
ENSG00000173239	LIPM	1.10057	8.84611e-06	0.000646809	lipase family member M [Source:HGNC Symbol;Acc:HGNC:23455]
ENSG00000184602	SNN	-0.620158	8.96132e-06	0.000653398	stannin [Source:HGNC Symbol;Acc:HGNC:11149]
ENSG00000206559	ZCWPW2	0.73414	9.03079e-06	0.000656624	zinc finger CW-type and PWWP domain containing 2 [Source:HGNC Symbol;Acc:HGNC:23574]
ENSG00000063978	RNF4	-0.258586	9.12407e-06	0.000659721	ring finger protein 4 [Source:HGNC Symbol;Acc:HGNC:10067]
ENSG00000160783	PMF1	-0.426633	9.10967e-06	0.000659721	polyamine modulated factor 1 [Source:HGNC Symbol;Acc:HGNC:9112]
ENSG00000135426	TESPA1	-0.766354	9.47418e-06	0.000683138	thymocyte expressed, positive selection associated 1 [Source:HGNC Symbol;Acc:HGNC:29109]
ENSG00000164885	CDK5	0.647816	9.60423e-06	0.000690602	cyclin dependent kinase 5 [Source:HGNC Symbol;Acc:HGNC:1774]
ENSG00000008517	IL32	-0.763223	9.82718e-06	0.000702752	interleukin 32 [Source:HGNC Symbol;Acc:HGNC:16830]
ENSG00000221978	CCNL2	-0.272265	9.8161e-06	0.000702752	cyclin L2 [Source:HGNC Symbol;Acc:HGNC:20570]
ENSG00000111832	RWDD1	0.470326	9.95516e-06	0.00070375	RWD domain containing 1 [Source:HGNC Symbol;Acc:HGNC:20993]
ENSG00000145075	CCDC39	0.58802	9.96704e-06	0.00070375	coiled-coil domain containing 39 [Source:HGNC Symbol;Acc:HGNC:25244]
ENSG00000164167	LSM6	0.477237	9.96859e-06	0.00070375	LSM6 homolog, U6 small nuclear RNA and mRNA degradation associated [Source:HGNC Symbol;Acc:HGNC:17017]
ENSG00000165804	ZNF219	-0.744883	1.00034e-05	0.00070375	zinc finger protein 219 [Source:HGNC Symbol;Acc:HGNC:13011]
ENSG00000169019	COMMD8	0.700614	1.00017e-05	0.00070375	COMM domain containing 8 [Source:HGNC Symbol;Acc:HGNC:26036]
ENSG00000213930	GALT	-0.597804	9.91831e-06	0.00070375	galactose-1-phosphate uridylyltransferase [Source:HGNC Symbol;Acc:HGNC:4135]
ENSG00000186815	TPCN1	-0.592926	1.00401e-05	0.000704432	two pore segment channel 1 [Source:HGNC Symbol;Acc:HGNC:18182]
ENSG00000105784	RUNDC3B	0.826023	1.00792e-05	0.00070527	RUN domain containing 3B [Source:HGNC Symbol;Acc:HGNC:30286]
ENSG00000008513	ST3GAL1	-0.440972	1.0274e-05	0.00071698	ST3 beta-galactoside alpha-2,3-sialyltransferase 1 [Source:HGNC Symbol;Acc:HGNC:10862]
ENSG00000183324	REC114	0.560932	1.05132e-05	0.000731707	REC114 meiotic recombination protein [Source:HGNC Symbol;Acc:HGNC:25065]
ENSG00000134242	PTPN22	0.641759	1.0567e-05	0.000733488	protein tyrosine phosphatase non-receptor type 22 [Source:HGNC Symbol;Acc:HGNC:9652]
ENSG00000120210	INSL6	0.706876	1.07677e-05	0.000745432	insulin like 6 [Source:HGNC Symbol;Acc:HGNC:6089]
ENSG00000100207	TCF20	-0.335451	1.08309e-05	0.000747824	transcription factor 20 [Source:HGNC Symbol;Acc:HGNC:11631]
ENSG00000024526	DEPDC1	1.04021	1.08776e-05	0.000749059	DEP domain containing 1 [Source:HGNC Symbol;Acc:HGNC:22949]
ENSG00000107560	RAB11FIP2	0.667934	1.09568e-05	0.000749325	RAB11 family interacting protein 2 [Source:HGNC Symbol;Acc:HGNC:29152]
ENSG00000124275	MTRR	0.578553	1.09198e-05	0.000749325	5-methyltetrahydrofolate-homocysteine methyltransferase reductase [Source:HGNC Symbol;Acc:HGNC:7473]
ENSG00000140968	IRF8	-0.611115	1.09966e-05	0.000749325	interferon regulatory factor 8 [Source:HGNC Symbol;Acc:HGNC:5358]
ENSG00000245164	LINC00861	-0.942884	1.09916e-05	0.000749325	long intergenic non-protein coding RNA 861 [Source:HGNC Symbol;Acc:HGNC:45133]
ENSG00000092931	MFSD11	0.3305	1.11858e-05	0.000760225	major facilitator superfamily domain containing 11 [Source:HGNC Symbol;Acc:HGNC:25458]
ENSG00000143401	ANP32E	0.598358	1.12639e-05	0.000763538	acidic nuclear phosphoprotein 32 family member E [Source:HGNC Symbol;Acc:HGNC:16673]
ENSG00000180776	ZDHHC20	0.708736	1.13881e-05	0.000769953	zinc finger DHHC-type palmitoyltransferase 20 [Source:HGNC Symbol;Acc:HGNC:20749]
ENSG00000124333	VAMP7	0.54906	1.14825e-05	0.000774324	vesicle associated membrane protein 7 [Source:HGNC Symbol;Acc:HGNC:11486]
ENSG00000136068	FLNB	0.91533	1.15184e-05	0.000774738	filamin B [Source:HGNC Symbol;Acc:HGNC:3755]
ENSG00000171453	POLR1C	-0.731793	1.1667e-05	0.000782709	RNA polymerase I and III subunit C [Source:HGNC Symbol;Acc:HGNC:20194]
ENSG00000001561	ENPP4	0.865686	1.18647e-05	0.000789866	ectonucleotide pyrophosphatase/phosphodiesterase 4 [Source:HGNC Symbol;Acc:HGNC:3359]
ENSG00000164654	MIOS	0.478677	1.18481e-05	0.000789866	meiosis regulator for oocyte development [Source:HGNC Symbol;Acc:HGNC:21905]
ENSG00000167984	NLRC3	-0.656957	1.18367e-05	0.000789866	NLR family CARD domain containing 3 [Source:HGNC Symbol;Acc:HGNC:29889]
ENSG00000132031	MATN3	1.59147	1.18986e-05	0.000790104	matrilin 3 [Source:HGNC Symbol;Acc:HGNC:6909]
ENSG00000278463	H2AC4	1.08414	1.20214e-05	0.000796225	H2A clustered histone 4 [Source:HGNC Symbol;Acc:HGNC:4734]
ENSG00000229160		0.991484	1.20794e-05	0.000798036	novel transcript
ENSG00000143252	SDHC	0.416104	1.22134e-05	0.000804845	succinate dehydrogenase complex subunit C [Source:HGNC Symbol;Acc:HGNC:10682]
ENSG00000164086	DUSP7	-0.543866	1.23163e-05	0.000809576	dual specificity phosphatase 7 [Source:HGNC Symbol;Acc:HGNC:3073]
ENSG00000180448	ARHGAP45	-0.427673	1.24408e-05	0.000815335	Rho GTPase activating protein 45 [Source:HGNC Symbol;Acc:HGNC:17102]
ENSG00000196735	HLA-DQA1	-0.896369	1.24665e-05	0.000815335	major histocompatibility complex, class II, DQ alpha 1 [Source:HGNC Symbol;Acc:HGNC:4942]
ENSG00000187764	SEMA4D	-0.503446	1.27079e-05	0.000829038	semaphorin 4D [Source:HGNC Symbol;Acc:HGNC:10732]
ENSG00000118922	KLF12	-0.828245	1.29452e-05	0.000840783	Kruppel like factor 12 [Source:HGNC Symbol;Acc:HGNC:6346]
ENSG00000174231	PRPF8	-0.434867	1.29525e-05	0.000840783	pre-mRNA processing factor 8 [Source:HGNC Symbol;Acc:HGNC:17340]
ENSG00000138778	CENPE	0.871675	1.30767e-05	0.000845306	centromere protein E [Source:HGNC Symbol;Acc:HGNC:1856]
ENSG00000146399	TAAR1	1.48358	1.31196e-05	0.000845306	trace amine associated receptor 1 [Source:HGNC Symbol;Acc:HGNC:17734]
ENSG00000197766	CFD	-1.15138	1.31101e-05	0.000845306	complement factor D [Source:HGNC Symbol;Acc:HGNC:2771]
ENSG00000138621	PPCDC	-0.620872	1.31857e-05	0.000847463	phosphopantothenoylcysteine decarboxylase [Source:HGNC Symbol;Acc:HGNC:28107]
ENSG00000164111	ANXA5	0.453397	1.32753e-05	0.000851124	annexin A5 [Source:HGNC Symbol;Acc:HGNC:543]
ENSG00000121486	TRMT1L	0.423728	1.34272e-05	0.000853263	tRNA methyltransferase 1 like [Source:HGNC Symbol;Acc:HGNC:16782]
ENSG00000130723	NA	-0.396366	1.34398e-05	0.000853263	NA
ENSG00000169504	CLIC4	0.632534	1.3367e-05	0.000853263	chloride intracellular channel 4 [Source:HGNC Symbol;Acc:HGNC:13518]
ENSG00000171314	PGAM1	0.478785	1.34137e-05	0.000853263	phosphoglycerate mutase 1 [Source:HGNC Symbol;Acc:HGNC:8888]
ENSG00000117533	VAMP4	0.54401	1.35736e-05	0.000859662	vesicle associated membrane protein 4 [Source:HGNC Symbol;Acc:HGNC:12645]
ENSG00000162704	ARPC5	0.51502	1.37537e-05	0.00086685	actin related protein 2/3 complex subunit 5 [Source:HGNC Symbol;Acc:HGNC:708]
ENSG00000235888		1.15148	1.37501e-05	0.00086685	novel transcript
ENSG00000118873	RAB3GAP2	0.359555	1.3988e-05	0.000877366	RAB3 GTPase activating non-catalytic protein subunit 2 [Source:HGNC Symbol;Acc:HGNC:17168]
ENSG00000244734	HBB	-1.67449	1.39798e-05	0.000877366	hemoglobin subunit beta [Source:HGNC Symbol;Acc:HGNC:4827]
ENSG00000107758	PPP3CB	0.434251	1.41815e-05	0.00088087	protein phosphatase 3 catalytic subunit beta [Source:HGNC Symbol;Acc:HGNC:9315]
ENSG00000128923	MINDY2	0.578196	1.42309e-05	0.00088087	MINDY lysine 48 deubiquitinase 2 [Source:HGNC Symbol;Acc:HGNC:26954]
ENSG00000143952	VPS54	0.569532	1.41369e-05	0.00088087	VPS54 subunit of GARP complex [Source:HGNC Symbol;Acc:HGNC:18652]
ENSG00000156052	GNAQ	0.569322	1.41369e-05	0.00088087	G protein subunit alpha q [Source:HGNC Symbol;Acc:HGNC:4390]
ENSG00000171241	SHCBP1	0.86426	1.4193e-05	0.00088087	SHC binding and spindle associated 1 [Source:HGNC Symbol;Acc:HGNC:29547]
ENSG00000196502	SULT1A1	-0.713503	1.42469e-05	0.00088087	sulfotransferase family 1A member 1 [Source:HGNC Symbol;Acc:HGNC:11453]
ENSG00000131747	TOP2A	1.0037	1.43679e-05	0.000886245	DNA topoisomerase II alpha [Source:HGNC Symbol;Acc:HGNC:11989]
ENSG00000281106	TMEM272	-0.703991	1.4545e-05	0.000895053	transmembrane protein 272 [Source:HGNC Symbol;Acc:HGNC:26737]
ENSG00000271522		1.11884	1.48016e-05	0.000908691	novel transcript
ENSG00000156735	BAG4	0.471845	1.48835e-05	0.000911569	BAG cochaperone 4 [Source:HGNC Symbol;Acc:HGNC:940]
ENSG00000108799	EZH1	-0.290673	1.51234e-05	0.000924087	enhancer of zeste 1 polycomb repressive complex 2 subunit [Source:HGNC Symbol;Acc:HGNC:3526]
ENSG00000114316	USP4	-0.31516	1.52824e-05	0.000931616	ubiquitin specific peptidase 4 [Source:HGNC Symbol;Acc:HGNC:12627]
ENSG00000230124	ACBD6	-0.503193	1.55809e-05	0.000947595	acyl-CoA binding domain containing 6 [Source:HGNC Symbol;Acc:HGNC:23339]
ENSG00000120256	LRP11	0.609219	1.57104e-05	0.00095103	LDL receptor related protein 11 [Source:HGNC Symbol;Acc:HGNC:16936]
ENSG00000204022	LIPJ	0.99822	1.56998e-05	0.00095103	lipase family member J [Source:HGNC Symbol;Acc:HGNC:21773]
ENSG00000167261	DPEP2	-0.682328	1.58397e-05	0.00095663	dipeptidase 2 [Source:HGNC Symbol;Acc:HGNC:23028]
ENSG00000145365	TIFA	0.790137	1.59485e-05	0.000960974	TRAF interacting protein with forkhead associated domain [Source:HGNC Symbol;Acc:HGNC:19075]
ENSG00000141447	OSBPL1A	-0.620196	1.60858e-05	0.000967006	oxysterol binding protein like 1A [Source:HGNC Symbol;Acc:HGNC:16398]
ENSG00000158623	COPG2	0.43316	1.61362e-05	0.000967799	COPI coat complex subunit gamma 2 [Source:HGNC Symbol;Acc:HGNC:2237]
ENSG00000163545	NUAK2	-0.511465	1.61788e-05	0.000968124	NUAK family kinase 2 [Source:HGNC Symbol;Acc:HGNC:29558]
ENSG00000131368	MRPS25	-0.4298	1.62195e-05	0.000968335	mitochondrial ribosomal protein S25 [Source:HGNC Symbol;Acc:HGNC:14511]
ENSG00000093072	ADA2	-0.774227	1.62622e-05	0.000968659	adenosine deaminase 2 [Source:HGNC Symbol;Acc:HGNC:1839]
ENSG00000185905	C16orf54	-0.463404	1.63972e-05	0.00097447	chromosome 16 open reading frame 54 [Source:HGNC Symbol;Acc:HGNC:26649]
ENSG00000064115	TM7SF3	0.358193	1.66005e-05	0.000984306	transmembrane 7 superfamily member 3 [Source:HGNC Symbol;Acc:HGNC:23049]
ENSG00000166750	SLFN5	-0.809299	1.69315e-05	0.00100089	schlafen family member 5 [Source:HGNC Symbol;Acc:HGNC:28286]
ENSG00000242574	HLA-DMB	-0.913627	1.69571e-05	0.00100089	major histocompatibility complex, class II, DM beta [Source:HGNC Symbol;Acc:HGNC:4935]
ENSG00000163746	PLSCR2	0.737908	1.71082e-05	0.00100753	phospholipid scramblase 2 [Source:HGNC Symbol;Acc:HGNC:16494]
ENSG00000099995	SF3A1	-0.422067	1.75095e-05	0.00102883	splicing factor 3a subunit 1 [Source:HGNC Symbol;Acc:HGNC:10765]
ENSG00000092108	SCFD1	0.497683	1.77823e-05	0.00104251	sec1 family domain containing 1 [Source:HGNC Symbol;Acc:HGNC:20726]
ENSG00000143858	SYT2	-0.757833	1.78859e-05	0.00104623	synaptotagmin 2 [Source:HGNC Symbol;Acc:HGNC:11510]
ENSG00000131378	RFTN1	-0.599296	1.79266e-05	0.00104625	raftlin, lipid raft linker 1 [Source:HGNC Symbol;Acc:HGNC:30278]
ENSG00000179630	LACC1	0.696955	1.79958e-05	0.00104794	laccase domain containing 1 [Source:HGNC Symbol;Acc:HGNC:26789]
ENSG00000113263	ITK	-0.8376	1.8081e-05	0.00105055	IL2 inducible T cell kinase [Source:HGNC Symbol;Acc:HGNC:6171]
ENSG00000178802	MPI	-0.412629	1.82415e-05	0.00105752	mannose phosphate isomerase [Source:HGNC Symbol;Acc:HGNC:7216]
ENSG00000007312	CD79B	-0.855522	1.85725e-05	0.00107432	CD79b molecule [Source:HGNC Symbol;Acc:HGNC:1699]
ENSG00000172765	TMCC1	-0.403161	1.86853e-05	0.00107844	transmembrane and coiled-coil domain family 1 [Source:HGNC Symbol;Acc:HGNC:29116]
ENSG00000103415	HMOX2	-0.422628	1.89215e-05	0.00108966	heme oxygenase 2 [Source:HGNC Symbol;Acc:HGNC:5014]
ENSG00000138795	LEF1	-0.927898	1.89969e-05	0.00109159	lymphoid enhancer binding factor 1 [Source:HGNC Symbol;Acc:HGNC:6551]
ENSG00000168802	CHTF8	-0.353924	1.93621e-05	0.00111012	chromosome transmission fidelity factor 8 [Source:HGNC Symbol;Acc:HGNC:24353]
ENSG00000224342		1.19184	1.95551e-05	0.00111872	novel transcript
ENSG00000151116	UEVLD	0.403848	1.96488e-05	0.00112162	UEV and lactate/malate dehyrogenase domains [Source:HGNC Symbol;Acc:HGNC:30866]
ENSG00000141380	SS18	0.393277	1.97462e-05	0.00112471	SS18 subunit of BAF chromatin remodeling complex [Source:HGNC Symbol;Acc:HGNC:11340]
ENSG00000183313	OR52L1	1.82876	2.01628e-05	0.00114593	olfactory receptor family 52 subfamily L member 1 [Source:HGNC Symbol;Acc:HGNC:14785]
ENSG00000203709	MIR29B2CHG	-0.587113	2.03463e-05	0.00115384	MIR29B2 and MIR29C host gene [Source:HGNC Symbol;Acc:HGNC:32018]
ENSG00000100100	PIK3IP1	-0.416647	2.04988e-05	0.00115494	phosphoinositide-3-kinase interacting protein 1 [Source:HGNC Symbol;Acc:HGNC:24942]
ENSG00000133703	KRAS	0.519357	2.04911e-05	0.00115494	KRAS proto-oncogene, GTPase [Source:HGNC Symbol;Acc:HGNC:6407]
ENSG00000147443	DOK2	-0.601537	2.0422e-05	0.00115494	docking protein 2 [Source:HGNC Symbol;Acc:HGNC:2991]
ENSG00000235173	HGH1	-0.670855	2.06853e-05	0.00116293	HGH1 homolog [Source:HGNC Symbol;Acc:HGNC:24161]
ENSG00000204054	LINC00963	-0.524521	2.07996e-05	0.00116684	long intergenic non-protein coding RNA 963 [Source:HGNC Symbol;Acc:HGNC:48716]
ENSG00000005156	LIG3	-0.335824	2.09899e-05	0.00117246	DNA ligase 3 [Source:HGNC Symbol;Acc:HGNC:6600]
ENSG00000169764	UGP2	0.436676	2.09547e-05	0.00117246	UDP-glucose pyrophosphorylase 2 [Source:HGNC Symbol;Acc:HGNC:12527]
ENSG00000247626	MARS2	-0.642368	2.12332e-05	0.00118351	methionyl-tRNA synthetase 2, mitochondrial [Source:HGNC Symbol;Acc:HGNC:25133]
ENSG00000070367	EXOC5	0.488557	2.13427e-05	0.00118573	exocyst complex component 5 [Source:HGNC Symbol;Acc:HGNC:10696]
ENSG00000176732	PFN4	0.514528	2.1364e-05	0.00118573	profilin family member 4 [Source:HGNC Symbol;Acc:HGNC:31103]
ENSG00000118197	DDX59	0.342045	2.18725e-05	0.00121136	DEAD-box helicase 59 [Source:HGNC Symbol;Acc:HGNC:25360]
ENSG00000072858	SIDT1	-0.687799	2.19562e-05	0.00121342	SID1 transmembrane family member 1 [Source:HGNC Symbol;Acc:HGNC:25967]
ENSG00000164252	AGGF1	0.333455	2.20626e-05	0.00121672	angiogenic factor with G-patch and FHA domains 1 [Source:HGNC Symbol;Acc:HGNC:24684]
ENSG00000022567	SLC45A4	-0.563705	2.21572e-05	0.00121935	solute carrier family 45 member 4 [Source:HGNC Symbol;Acc:HGNC:29196]
ENSG00000073910	FRY	-0.495334	2.22523e-05	0.00122176	FRY microtubule binding protein [Source:HGNC Symbol;Acc:HGNC:20367]
ENSG00000122884	P4HA1	0.549913	2.22949e-05	0.00122176	prolyl 4-hydroxylase subunit alpha 1 [Source:HGNC Symbol;Acc:HGNC:8546]
ENSG00000145817	YIPF5	0.432549	2.23494e-05	0.00122217	Yip1 domain family member 5 [Source:HGNC Symbol;Acc:HGNC:24877]
ENSG00000117505	DR1	0.440591	2.24279e-05	0.0012239	down-regulator of transcription 1 [Source:HGNC Symbol;Acc:HGNC:3017]
ENSG00000104814	MAP4K1	-0.726062	2.27162e-05	0.00123445	mitogen-activated protein kinase kinase kinase kinase 1 [Source:HGNC Symbol;Acc:HGNC:6863]
ENSG00000137710	RDX	0.484313	2.26823e-05	0.00123445	radixin [Source:HGNC Symbol;Acc:HGNC:9944]
ENSG00000124813	RUNX2	-0.493505	2.28304e-05	0.00123807	RUNX family transcription factor 2 [Source:HGNC Symbol;Acc:HGNC:10472]
ENSG00000050130	JKAMP	0.414685	2.29288e-05	0.00124082	JNK1/MAPK8 associated membrane protein [Source:HGNC Symbol;Acc:HGNC:20184]
ENSG00000120708	TGFBI	-0.856384	2.31416e-05	0.00124734	transforming growth factor beta induced [Source:HGNC Symbol;Acc:HGNC:11771]
ENSG00000135720	DYNC1LI2	0.347862	2.3193e-05	0.00124734	dynein cytoplasmic 1 light intermediate chain 2 [Source:HGNC Symbol;Acc:HGNC:2966]
ENSG00000139684	ESD	0.465541	2.31579e-05	0.00124734	esterase D [Source:HGNC Symbol;Acc:HGNC:3465]
ENSG00000101188	NTSR1	0.944194	2.33682e-05	0.00125417	neurotensin receptor 1 [Source:HGNC Symbol;Acc:HGNC:8039]
ENSG00000125520	SLC2A4RG	-0.59374	2.35227e-05	0.00125987	SLC2A4 regulator [Source:HGNC Symbol;Acc:HGNC:15930]
ENSG00000104964	TLE5	-0.541618	2.38914e-05	0.00127699	TLE family member 5, transcriptional modulator [Source:HGNC Symbol;Acc:HGNC:307]
ENSG00000106261	ZKSCAN1	0.311954	2.39639e-05	0.00127824	zinc finger with KRAB and SCAN domains 1 [Source:HGNC Symbol;Acc:HGNC:13101]
ENSG00000147138	GPR174	-1.00475	2.40465e-05	0.00128002	G protein-coupled receptor 174 [Source:HGNC Symbol;Acc:HGNC:30245]
ENSG00000070882	OSBPL3	-0.593704	2.41603e-05	0.00128263	oxysterol binding protein like 3 [Source:HGNC Symbol;Acc:HGNC:16370]
ENSG00000125812	GZF1	0.343011	2.42322e-05	0.00128263	GDNF inducible zinc finger protein 1 [Source:HGNC Symbol;Acc:HGNC:15808]
ENSG00000148737	TCF7L2	0.525596	2.42433e-05	0.00128263	transcription factor 7 like 2 [Source:HGNC Symbol;Acc:HGNC:11641]
ENSG00000091106	NLRC4	0.621579	2.43668e-05	0.00128394	NLR family CARD domain containing 4 [Source:HGNC Symbol;Acc:HGNC:16412]
ENSG00000164485	IL22RA2	1.59927	2.43375e-05	0.00128394	interleukin 22 receptor subunit alpha 2 [Source:HGNC Symbol;Acc:HGNC:14901]
ENSG00000226149		0.813292	2.45097e-05	0.00128886	novel transcript
ENSG00000223749	MIR503HG	0.878705	2.47271e-05	0.00129767	MIR503 host gene [Source:HGNC Symbol;Acc:HGNC:28258]
ENSG00000068308	OTUD5	-0.42641	2.48684e-05	0.0013002	OTU deubiquitinase 5 [Source:HGNC Symbol;Acc:HGNC:25402]
ENSG00000069702	TGFBR3	-0.782085	2.4925e-05	0.0013002	transforming growth factor beta receptor 3 [Source:HGNC Symbol;Acc:HGNC:11774]
ENSG00000164603	BMT2	0.510272	2.48861e-05	0.0013002	base methyltransferase of 25S rRNA 2 homolog [Source:HGNC Symbol;Acc:HGNC:26475]
ENSG00000010361	FUZ	-0.595441	2.52025e-05	0.00130681	fuzzy planar cell polarity protein [Source:HGNC Symbol;Acc:HGNC:26219]
ENSG00000037749	MFAP3	0.450796	2.51757e-05	0.00130681	microfibril associated protein 3 [Source:HGNC Symbol;Acc:HGNC:7034]
ENSG00000258227	CLEC5A	1.01857	2.51904e-05	0.00130681	C-type lectin domain containing 5A [Source:HGNC Symbol;Acc:HGNC:2054]
ENSG00000172543	CTSW	-0.711259	2.54776e-05	0.00131064	cathepsin W [Source:HGNC Symbol;Acc:HGNC:2546]
ENSG00000180739	S1PR5	-0.911596	2.53569e-05	0.00131064	sphingosine-1-phosphate receptor 5 [Source:HGNC Symbol;Acc:HGNC:14299]
ENSG00000198286	CARD11	-0.7846	2.54569e-05	0.00131064	caspase recruitment domain family member 11 [Source:HGNC Symbol;Acc:HGNC:16393]
ENSG00000254060		0.632153	2.53968e-05	0.00131064	novel transcript
ENSG00000108622	ICAM2	-0.670704	2.59315e-05	0.00132812	intercellular adhesion molecule 2 [Source:HGNC Symbol;Acc:HGNC:5345]
ENSG00000117500	TMED5	0.603453	2.5935e-05	0.00132812	transmembrane p24 trafficking protein 5 [Source:HGNC Symbol;Acc:HGNC:24251]
ENSG00000153975	ZUP1	0.552956	2.59706e-05	0.00132812	zinc finger containing ubiquitin peptidase 1 [Source:HGNC Symbol;Acc:HGNC:21224]
ENSG00000104921	FCER2	-1.01617	2.61878e-05	0.00133399	Fc fragment of IgE receptor II [Source:HGNC Symbol;Acc:HGNC:3612]
ENSG00000151789	ZNF385D	1.02169	2.61684e-05	0.00133399	zinc finger protein 385D [Source:HGNC Symbol;Acc:HGNC:26191]
ENSG00000089057	SLC23A2	-0.424602	2.62622e-05	0.00133516	solute carrier family 23 member 2 [Source:HGNC Symbol;Acc:HGNC:10973]
ENSG00000141338	ABCA8	1.2734	2.64328e-05	0.00134122	ATP binding cassette subfamily A member 8 [Source:HGNC Symbol;Acc:HGNC:38]
ENSG00000197140	ADAM32	0.745028	2.65799e-05	0.00134606	ADAM metallopeptidase domain 32 [Source:HGNC Symbol;Acc:HGNC:15479]
ENSG00000160408	ST6GALNAC6	-0.640354	2.67693e-05	0.00135302	ST6 N-acetylgalactosaminide alpha-2,6-sialyltransferase 6 [Source:HGNC Symbol;Acc:HGNC:23364]
ENSG00000085719	CPNE3	0.538347	2.69016e-05	0.00135445	copine 3 [Source:HGNC Symbol;Acc:HGNC:2316]
ENSG00000100097	LGALS1	0.707653	2.68511e-05	0.00135445	galectin 1 [Source:HGNC Symbol;Acc:HGNC:6561]
ENSG00000156030	MIDEAS	-0.51676	2.69938e-05	0.00135646	mitotic deacetylase associated SANT domain protein [Source:HGNC Symbol;Acc:HGNC:19853]
ENSG00000146085	MMUT	0.446418	2.74375e-05	0.0013761	methylmalonyl-CoA mutase [Source:HGNC Symbol;Acc:HGNC:7526]
ENSG00000103145	HCFC1R1	0.689468	2.78671e-05	0.00139496	host cell factor C1 regulator 1 [Source:HGNC Symbol;Acc:HGNC:21198]
ENSG00000069869	NEDD4	0.779184	2.80373e-05	0.00140079	NEDD4 E3 ubiquitin protein ligase [Source:HGNC Symbol;Acc:HGNC:7727]
ENSG00000115425	PECR	0.615825	2.83479e-05	0.0014082	peroxisomal trans-2-enoyl-CoA reductase [Source:HGNC Symbol;Acc:HGNC:18281]
ENSG00000132356	PRKAA1	0.511256	2.82429e-05	0.0014082	protein kinase AMP-activated catalytic subunit alpha 1 [Source:HGNC Symbol;Acc:HGNC:9376]
ENSG00000204252	HLA-DOA	-0.908504	2.82944e-05	0.0014082	major histocompatibility complex, class II, DO alpha [Source:HGNC Symbol;Acc:HGNC:4936]
ENSG00000111790	FGFR1OP2	0.549311	2.84318e-05	0.00140967	FGFR1 oncogene partner 2 [Source:HGNC Symbol;Acc:HGNC:23098]
ENSG00000267248		0.940942	2.86621e-05	0.00141839	novel transcript
ENSG00000124092	CTCFL	1.05725	2.89573e-05	0.00143028	CCCTC-binding factor like [Source:HGNC Symbol;Acc:HGNC:16234]
ENSG00000230303		1.08303	2.92968e-05	0.00144431	novel transcript
ENSG00000140400	MAN2C1	-0.404548	2.94629e-05	0.00144661	mannosidase alpha class 2C member 1 [Source:HGNC Symbol;Acc:HGNC:6827]
ENSG00000169860	P2RY1	0.653479	2.9497e-05	0.00144661	purinergic receptor P2Y1 [Source:HGNC Symbol;Acc:HGNC:8539]
ENSG00000184887	BTBD6	-0.444389	2.95101e-05	0.00144661	BTB domain containing 6 [Source:HGNC Symbol;Acc:HGNC:19897]
ENSG00000132640	BTBD3	0.624931	2.96406e-05	0.00144755	BTB domain containing 3 [Source:HGNC Symbol;Acc:HGNC:15854]
ENSG00000166479	TMX3	0.647735	2.95968e-05	0.00144755	thioredoxin related transmembrane protein 3 [Source:HGNC Symbol;Acc:HGNC:24718]
ENSG00000139433	GLTP	0.416529	3.02042e-05	0.00147082	glycolipid transfer protein [Source:HGNC Symbol;Acc:HGNC:24867]
ENSG00000183793	NPIPA5	1.25157	3.023e-05	0.00147082	nuclear pore complex interacting protein family member A5 [Source:HGNC Symbol;Acc:HGNC:41980]
ENSG00000082068	WDR70	0.385709	3.03855e-05	0.00147562	WD repeat domain 70 [Source:HGNC Symbol;Acc:HGNC:25495]
ENSG00000180008	SOCS4	0.550873	3.05824e-05	0.00148242	suppressor of cytokine signaling 4 [Source:HGNC Symbol;Acc:HGNC:19392]
ENSG00000168615	ADAM9	0.583545	3.06952e-05	0.00148512	ADAM metallopeptidase domain 9 [Source:HGNC Symbol;Acc:HGNC:216]
ENSG00000167618	LAIR2	0.824486	3.07837e-05	0.00148664	leukocyte associated immunoglobulin like receptor 2 [Source:HGNC Symbol;Acc:HGNC:6478]
ENSG00000272419	LINC01145	-0.421253	3.09749e-05	0.0014931	long intergenic non-protein coding RNA 1145 [Source:HGNC Symbol;Acc:HGNC:49462]
ENSG00000066557	LRRC40	0.578741	3.11539e-05	0.0014944	leucine rich repeat containing 40 [Source:HGNC Symbol;Acc:HGNC:26004]
ENSG00000178607	ERN1	-0.497786	3.10897e-05	0.0014944	endoplasmic reticulum to nucleus signaling 1 [Source:HGNC Symbol;Acc:HGNC:3449]
ENSG00000270069	MIR222HG	0.961336	3.11784e-05	0.0014944	miR222/221 cluster host gene [Source:HGNC Symbol;Acc:HGNC:49555]
ENSG00000273493		2.43514	3.12315e-05	0.0014944	novel transcript
ENSG00000138363	ATIC	-0.599639	3.17058e-05	0.00151432	5-aminoimidazole-4-carboxamide ribonucleotide formyltransferase/IMP cyclohydrolase [Source:HGNC Symbol;Acc:HGNC:794]
ENSG00000084463	WBP11	-0.323779	3.19713e-05	0.00152267	WW domain binding protein 11 [Source:HGNC Symbol;Acc:HGNC:16461]
ENSG00000118985	ELL2	0.575546	3.19978e-05	0.00152267	elongation factor for RNA polymerase II 2 [Source:HGNC Symbol;Acc:HGNC:17064]
ENSG00000174611	KY	-1.06615	3.25641e-05	0.00154679	kyphoscoliosis peptidase [Source:HGNC Symbol;Acc:HGNC:26576]
ENSG00000174695	TMEM167A	0.528377	3.26679e-05	0.0015489	transmembrane protein 167A [Source:HGNC Symbol;Acc:HGNC:28330]
ENSG00000165629	ATP5F1C	0.448493	3.31007e-05	0.00156437	ATP synthase F1 subunit gamma [Source:HGNC Symbol;Acc:HGNC:833]
ENSG00000178789	CD300LB	-0.596807	3.31144e-05	0.00156437	CD300 molecule like family member b [Source:HGNC Symbol;Acc:HGNC:30811]
ENSG00000143702	CEP170	0.396537	3.32384e-05	0.00156738	centrosomal protein 170 [Source:HGNC Symbol;Acc:HGNC:28920]
ENSG00000106483	SFRP4	0.820438	3.34651e-05	0.00157522	secreted frizzled related protein 4 [Source:HGNC Symbol;Acc:HGNC:10778]
ENSG00000139636	LMBR1L	-0.336704	3.4771e-05	0.00162985	limb development membrane protein 1 like [Source:HGNC Symbol;Acc:HGNC:18268]
ENSG00000157881	PANK4	-0.404529	3.47042e-05	0.00162985	pantothenate kinase 4 (inactive) [Source:HGNC Symbol;Acc:HGNC:19366]
ENSG00000196684	HSH2D	-0.84638	3.48136e-05	0.00162985	hematopoietic SH2 domain containing [Source:HGNC Symbol;Acc:HGNC:24920]
ENSG00000077380	DYNC1I2	0.485027	3.4895e-05	0.00163073	dynein cytoplasmic 1 intermediate chain 2 [Source:HGNC Symbol;Acc:HGNC:2964]
ENSG00000102096	PIM2	-0.713192	3.51171e-05	0.00163407	Pim-2 proto-oncogene, serine/threonine kinase [Source:HGNC Symbol;Acc:HGNC:8987]
ENSG00000122958	VPS26A	0.425877	3.51548e-05	0.00163407	VPS26, retromer complex component A [Source:HGNC Symbol;Acc:HGNC:12711]
ENSG00000280649		-0.639942	3.50747e-05	0.00163407	TEC
ENSG00000114850	SSR3	0.393388	3.52489e-05	0.00163553	signal sequence receptor subunit 3 [Source:HGNC Symbol;Acc:HGNC:11325]
ENSG00000171604	CXXC5	-0.704116	3.54934e-05	0.00164394	CXXC finger protein 5 [Source:HGNC Symbol;Acc:HGNC:26943]
ENSG00000139625	MAP3K12	-0.326178	3.57599e-05	0.00165041	mitogen-activated protein kinase kinase kinase 12 [Source:HGNC Symbol;Acc:HGNC:6851]
ENSG00000198843	SELENOT	0.476465	3.57537e-05	0.00165041	selenoprotein T [Source:HGNC Symbol;Acc:HGNC:18136]
ENSG00000111247	RAD51AP1	0.908708	3.60282e-05	0.00165933	RAD51 associated protein 1 [Source:HGNC Symbol;Acc:HGNC:16956]
ENSG00000185291	IL3RA	0.789432	3.60806e-05	0.00165933	interleukin 3 receptor subunit alpha [Source:HGNC Symbol;Acc:HGNC:6012]
ENSG00000204257	HLA-DMA	-0.70423	3.61572e-05	0.00165992	major histocompatibility complex, class II, DM alpha [Source:HGNC Symbol;Acc:HGNC:4934]
ENSG00000120278	PLEKHG1	0.974662	3.6454e-05	0.00166766	pleckstrin homology and RhoGEF domain containing G1 [Source:HGNC Symbol;Acc:HGNC:20884]
ENSG00000181896	ZNF101	-0.378481	3.6431e-05	0.00166766	zinc finger protein 101 [Source:HGNC Symbol;Acc:HGNC:12881]
ENSG00000002586	CD99	-0.471083	3.68662e-05	0.00167898	CD99 molecule (Xg blood group) [Source:HGNC Symbol;Acc:HGNC:7082]
ENSG00000103365	GGA2	-0.550051	3.6895e-05	0.00167898	golgi associated, gamma adaptin ear containing, ARF binding protein 2 [Source:HGNC Symbol;Acc:HGNC:16064]
ENSG00000197971	MBP	-0.354013	3.68655e-05	0.00167898	myelin basic protein [Source:HGNC Symbol;Acc:HGNC:6925]
ENSG00000012822	CALCOCO1	-0.318345	3.7002e-05	0.00168091	calcium binding and coiled-coil domain 1 [Source:HGNC Symbol;Acc:HGNC:29306]
ENSG00000108312	UBTF	-0.30059	3.73802e-05	0.0016834	upstream binding transcription factor [Source:HGNC Symbol;Acc:HGNC:12511]
ENSG00000153132	CLGN	1.34188	3.73033e-05	0.0016834	calmegin [Source:HGNC Symbol;Acc:HGNC:2060]
ENSG00000170122	FOXD4	1.22159	3.73721e-05	0.0016834	forkhead box D4 [Source:HGNC Symbol;Acc:HGNC:3805]
ENSG00000188811	NHLRC3	0.524677	3.72228e-05	0.0016834	NHL repeat containing 3 [Source:HGNC Symbol;Acc:HGNC:33751]
ENSG00000204642	HLA-F	-0.590846	3.71482e-05	0.0016834	major histocompatibility complex, class I, F [Source:HGNC Symbol;Acc:HGNC:4963]
ENSG00000126856	PRDM7	1.47402	3.78105e-05	0.00169856	PR/SET domain 7 [Source:HGNC Symbol;Acc:HGNC:9351]
ENSG00000133392	MYH11	-0.476141	3.78473e-05	0.00169856	myosin heavy chain 11 [Source:HGNC Symbol;Acc:HGNC:7569]
ENSG00000135914	HTR2B	0.552989	3.81458e-05	0.00170901	5-hydroxytryptamine receptor 2B [Source:HGNC Symbol;Acc:HGNC:5294]
ENSG00000176749	CDK5R1	-0.725068	3.87664e-05	0.00173349	cyclin dependent kinase 5 regulatory subunit 1 [Source:HGNC Symbol;Acc:HGNC:1775]
ENSG00000280184		0.660282	3.88254e-05	0.00173349	TEC
ENSG00000104611	SH2D4A	0.684798	3.92255e-05	0.0017457	SH2 domain containing 4A [Source:HGNC Symbol;Acc:HGNC:26102]
ENSG00000274020	LINC01138	-0.449592	3.92331e-05	0.0017457	long intergenic non-protein coding RNA 1138 [Source:HGNC Symbol;Acc:HGNC:49454]
ENSG00000164023	SGMS2	0.633955	3.99479e-05	0.00177448	sphingomyelin synthase 2 [Source:HGNC Symbol;Acc:HGNC:28395]
ENSG00000247982	LINC00926	-0.984627	4.02836e-05	0.00178634	long intergenic non-protein coding RNA 926 [Source:HGNC Symbol;Acc:HGNC:27514]
ENSG00000271590		0.786783	4.09596e-05	0.00181323	novel transcript
ENSG00000138036	DYNC2LI1	0.693851	4.10397e-05	0.00181369	dynein cytoplasmic 2 light intermediate chain 1 [Source:HGNC Symbol;Acc:HGNC:24595]
ENSG00000118898	PPL	-0.576559	4.18819e-05	0.00184777	periplakin [Source:HGNC Symbol;Acc:HGNC:9273]
ENSG00000273341		1.65442	4.20326e-05	0.00185128	novel transcript
ENSG00000155256	ZFYVE27	-0.314032	4.21848e-05	0.00185172	zinc finger FYVE-type containing 27 [Source:HGNC Symbol;Acc:HGNC:26559]
ENSG00000231901		0.961584	4.21488e-05	0.00185172	novel transcript
ENSG00000169174	PCSK9	1.22374	4.22766e-05	0.00185262	proprotein convertase subtilisin/kexin type 9 [Source:HGNC Symbol;Acc:HGNC:20001]
ENSG00000197170	PSMD12	0.3699	4.23888e-05	0.00185442	proteasome 26S subunit, non-ATPase 12 [Source:HGNC Symbol;Acc:HGNC:9557]
ENSG00000086598	TMED2	0.408191	4.27058e-05	0.00185892	transmembrane p24 trafficking protein 2 [Source:HGNC Symbol;Acc:HGNC:16996]
ENSG00000137486	ARRB1	-0.56161	4.25938e-05	0.00185892	arrestin beta 1 [Source:HGNC Symbol;Acc:HGNC:711]
ENSG00000139626	ITGB7	-0.783133	4.26455e-05	0.00185892	integrin subunit beta 7 [Source:HGNC Symbol;Acc:HGNC:6162]
ENSG00000258102	MAP1LC3B2	-0.829559	4.29244e-05	0.00186531	microtubule associated protein 1 light chain 3 beta 2 [Source:HGNC Symbol;Acc:HGNC:34390]
ENSG00000090054	SPTLC1	0.318392	4.30687e-05	0.00186846	serine palmitoyltransferase long chain base subunit 1 [Source:HGNC Symbol;Acc:HGNC:11277]
ENSG00000170289	CNGB3	0.848234	4.32127e-05	0.00187159	cyclic nucleotide gated channel subunit beta 3 [Source:HGNC Symbol;Acc:HGNC:2153]
ENSG00000115073	ACTR1B	-0.335177	4.34749e-05	0.00187982	actin related protein 1B [Source:HGNC Symbol;Acc:HGNC:168]
ENSG00000058091	CDK14	0.407982	4.42009e-05	0.00190804	cyclin dependent kinase 14 [Source:HGNC Symbol;Acc:HGNC:8883]
ENSG00000164169	PRMT9	0.37757	4.44007e-05	0.00191349	protein arginine methyltransferase 9 [Source:HGNC Symbol;Acc:HGNC:25099]
ENSG00000108179	PPIF	-0.532852	4.46525e-05	0.00192116	peptidylprolyl isomerase F [Source:HGNC Symbol;Acc:HGNC:9259]
ENSG00000152457	DCLRE1C	0.303538	4.50757e-05	0.00193506	DNA cross-link repair 1C [Source:HGNC Symbol;Acc:HGNC:17642]
ENSG00000250210		1.53479	4.51241e-05	0.00193506	septin 14 pseudogene 9
ENSG00000107020	PLGRKT	0.460827	4.52596e-05	0.00193767	plasminogen receptor with a C-terminal lysine [Source:HGNC Symbol;Acc:HGNC:23633]
ENSG00000119402	FBXW2	0.54971	4.53973e-05	0.00194038	F-box and WD repeat domain containing 2 [Source:HGNC Symbol;Acc:HGNC:13608]
ENSG00000174652	ZNF266	-0.335998	4.55644e-05	0.00194433	zinc finger protein 266 [Source:HGNC Symbol;Acc:HGNC:13059]
ENSG00000183624	HMCES	-0.456534	4.60921e-05	0.00196363	5-hydroxymethylcytosine binding, ES cell specific [Source:HGNC Symbol;Acc:HGNC:24446]
ENSG00000139372	TDG	0.364099	4.63509e-05	0.00197143	thymine DNA glycosylase [Source:HGNC Symbol;Acc:HGNC:11700]
ENSG00000174371	EXO1	0.947969	4.71557e-05	0.00200238	exonuclease 1 [Source:HGNC Symbol;Acc:HGNC:3511]
ENSG00000204946	ZNF783	-0.668247	4.76892e-05	0.00202174	zinc finger family member 783 [Source:HGNC Symbol;Acc:HGNC:27222]
ENSG00000103995	CEP152	0.47264	4.77896e-05	0.0020227	centrosomal protein 152 [Source:HGNC Symbol;Acc:HGNC:29298]
ENSG00000157978	LDLRAP1	-0.651018	4.81662e-05	0.00203534	low density lipoprotein receptor adaptor protein 1 [Source:HGNC Symbol;Acc:HGNC:18640]
ENSG00000145569	OTULINL	0.596199	4.82719e-05	0.0020365	OTU deubiquitinase with linear linkage specificity like [Source:HGNC Symbol;Acc:HGNC:25629]
ENSG00000138138	ATAD1	0.5137	4.86639e-05	0.00204971	ATPase family AAA domain containing 1 [Source:HGNC Symbol;Acc:HGNC:25903]
ENSG00000176261	ZBTB8OS	0.328703	4.91141e-05	0.00206533	zinc finger and BTB domain containing 8 opposite strand [Source:HGNC Symbol;Acc:HGNC:24094]
ENSG00000133101	CCNA1	1.11747	4.9514e-05	0.00207798	cyclin A1 [Source:HGNC Symbol;Acc:HGNC:1577]
ENSG00000167483	NIBAN3	-0.918102	4.95745e-05	0.00207798	niban apoptosis regulator 3 [Source:HGNC Symbol;Acc:HGNC:24130]
ENSG00000163743	RCHY1	0.583705	4.97971e-05	0.00208061	ring finger and CHY zinc finger domain containing 1 [Source:HGNC Symbol;Acc:HGNC:17479]
ENSG00000197299	BLM	0.72013	4.97769e-05	0.00208061	BLM RecQ like helicase [Source:HGNC Symbol;Acc:HGNC:1058]
ENSG00000120992	LYPLA1	0.45447	5.04652e-05	0.0021013	lysophospholipase 1 [Source:HGNC Symbol;Acc:HGNC:6737]
ENSG00000121671	CRY2	-0.368485	5.04115e-05	0.0021013	cryptochrome circadian regulator 2 [Source:HGNC Symbol;Acc:HGNC:2385]
ENSG00000122223	CD244	-0.721732	5.05345e-05	0.0021013	CD244 molecule [Source:HGNC Symbol;Acc:HGNC:18171]
ENSG00000109445	ZNF330	0.352617	5.07338e-05	0.00210622	zinc finger protein 330 [Source:HGNC Symbol;Acc:HGNC:15462]
ENSG00000080007	DDX43	0.548793	5.09267e-05	0.00211086	DEAD-box helicase 43 [Source:HGNC Symbol;Acc:HGNC:18677]
ENSG00000273356	LINC02019	0.736562	5.12544e-05	0.00212107	long intergenic non-protein coding RNA 2019 [Source:HGNC Symbol;Acc:HGNC:52854]
ENSG00000135108	FBXO21	-0.518431	5.14625e-05	0.0021263	F-box protein 21 [Source:HGNC Symbol;Acc:HGNC:13592]
ENSG00000072571	HMMR	0.99363	5.17653e-05	0.00213542	hyaluronan mediated motility receptor [Source:HGNC Symbol;Acc:HGNC:5012]
ENSG00000162066	AMDHD2	-0.493825	5.20005e-05	0.00213877	amidohydrolase domain containing 2 [Source:HGNC Symbol;Acc:HGNC:24262]
ENSG00000164168	TMEM184C	0.31983	5.20108e-05	0.00213877	transmembrane protein 184C [Source:HGNC Symbol;Acc:HGNC:25587]
ENSG00000118242	MREG	0.540578	5.21891e-05	0.00213934	melanoregulin [Source:HGNC Symbol;Acc:HGNC:25478]
ENSG00000125458	NT5C	-0.641086	5.21373e-05	0.00213934	5', 3'-nucleotidase, cytosolic [Source:HGNC Symbol;Acc:HGNC:17144]
ENSG00000188786	MTF1	0.458894	5.28025e-05	0.00216108	metal regulatory transcription factor 1 [Source:HGNC Symbol;Acc:HGNC:7428]
ENSG00000163820	FYCO1	-0.350445	5.32264e-05	0.00217243	FYVE and coiled-coil domain autophagy adaptor 1 [Source:HGNC Symbol;Acc:HGNC:14673]
ENSG00000277159		1.07782	5.32467e-05	0.00217243	novel transcript
ENSG00000103335	PIEZO1	-0.627533	5.3573e-05	0.00218233	piezo type mechanosensitive ion channel component 1 [Source:HGNC Symbol;Acc:HGNC:28993]
ENSG00000173372	C1QA	1.03489	5.39101e-05	0.00219262	complement C1q A chain [Source:HGNC Symbol;Acc:HGNC:1241]
ENSG00000137806	NDUFAF1	0.405533	5.50577e-05	0.00223581	NADH:ubiquinone oxidoreductase complex assembly factor 1 [Source:HGNC Symbol;Acc:HGNC:18828]
ENSG00000170142	UBE2E1	0.339815	5.51942e-05	0.00223786	ubiquitin conjugating enzyme E2 E1 [Source:HGNC Symbol;Acc:HGNC:12477]
ENSG00000071794	HLTF	0.705303	5.52842e-05	0.00223802	helicase like transcription factor [Source:HGNC Symbol;Acc:HGNC:11099]
ENSG00000143337	TOR1AIP1	0.342541	5.54635e-05	0.00224179	torsin 1A interacting protein 1 [Source:HGNC Symbol;Acc:HGNC:29456]
ENSG00000255717	SNHG1	-0.579036	5.55555e-05	0.00224203	small nucleolar RNA host gene 1 [Source:HGNC Symbol;Acc:HGNC:32688]
ENSG00000032444	PNPLA6	0.540597	5.64308e-05	0.00227032	patatin like phospholipase domain containing 6 [Source:HGNC Symbol;Acc:HGNC:16268]
ENSG00000134954	ETS1	-0.538013	5.64016e-05	0.00227032	ETS proto-oncogene 1, transcription factor [Source:HGNC Symbol;Acc:HGNC:3488]
ENSG00000089486	CDIP1	-0.500856	5.6561e-05	0.00227189	cell death inducing p53 target 1 [Source:HGNC Symbol;Acc:HGNC:13234]
ENSG00000166471	TMEM41B	0.415468	5.66446e-05	0.00227189	transmembrane protein 41B [Source:HGNC Symbol;Acc:HGNC:28948]
ENSG00000081014	AP4E1	0.420818	5.70204e-05	0.00228071	adaptor related protein complex 4 subunit epsilon 1 [Source:HGNC Symbol;Acc:HGNC:573]
ENSG00000156521	TYSND1	-0.520868	5.70396e-05	0.00228071	trypsin like peroxisomal matrix peptidase 1 [Source:HGNC Symbol;Acc:HGNC:28531]
ENSG00000130726	TRIM28	-0.460715	5.71702e-05	0.00228243	tripartite motif containing 28 [Source:HGNC Symbol;Acc:HGNC:16384]
ENSG00000259772		-0.470015	5.7322e-05	0.00228498	uncharacterized LOC283710 [Source:NCBI gene (formerly Entrezgene);Acc:283710]
ENSG00000136444	RSAD1	-0.612214	5.75243e-05	0.00228734	radical S-adenosyl methionine domain containing 1 [Source:HGNC Symbol;Acc:HGNC:25634]
ENSG00000139641	ESYT1	-0.524459	5.75568e-05	0.00228734	extended synaptotagmin 1 [Source:HGNC Symbol;Acc:HGNC:29534]
ENSG00000261804		-0.986458	5.78448e-05	0.00229528	novel transcript
ENSG00000175324	LSM1	0.453494	5.83179e-05	0.00231052	LSM1 homolog, mRNA degradation associated [Source:HGNC Symbol;Acc:HGNC:20472]
ENSG00000172164	SNTB1	0.580162	5.85078e-05	0.00231101	syntrophin beta 1 [Source:HGNC Symbol;Acc:HGNC:11168]
ENSG00000242550	SERPINB10	1.22178	5.84293e-05	0.00231101	serpin family B member 10 [Source:HGNC Symbol;Acc:HGNC:8942]
ENSG00000105287	PRKD2	-0.546161	5.88833e-05	0.00232232	protein kinase D2 [Source:HGNC Symbol;Acc:HGNC:17293]
ENSG00000168172	HOOK3	0.369959	5.90179e-05	0.00232411	hook microtubule tethering protein 3 [Source:HGNC Symbol;Acc:HGNC:23576]
ENSG00000122335	SERAC1	0.376142	5.91295e-05	0.00232498	serine active site containing 1 [Source:HGNC Symbol;Acc:HGNC:21061]
ENSG00000139266	MARCHF9	-0.689577	5.95371e-05	0.00233748	membrane associated ring-CH-type finger 9 [Source:HGNC Symbol;Acc:HGNC:25139]
ENSG00000104529	EEF1D	-0.370188	5.96892e-05	0.00233993	eukaryotic translation elongation factor 1 delta [Source:HGNC Symbol;Acc:HGNC:3211]
ENSG00000111371	SLC38A1	-0.621675	6.00544e-05	0.00234835	solute carrier family 38 member 1 [Source:HGNC Symbol;Acc:HGNC:13447]
ENSG00000136982	DSCC1	0.8359	6.00846e-05	0.00234835	DNA replication and sister chromatid cohesion 1 [Source:HGNC Symbol;Acc:HGNC:24453]
ENSG00000172500	FIBP	0.467961	6.01856e-05	0.00234877	FGF1 intracellular binding protein [Source:HGNC Symbol;Acc:HGNC:3705]
ENSG00000144815	NXPE3	0.364517	6.05073e-05	0.00235779	neurexophilin and PC-esterase domain family member 3 [Source:HGNC Symbol;Acc:HGNC:28238]
ENSG00000119866	BCL11A	-0.647654	6.07378e-05	0.00236324	BAF chromatin remodeling complex subunit BCL11A [Source:HGNC Symbol;Acc:HGNC:13221]
ENSG00000143185	XCL2	-1.29175	6.15204e-05	0.00238655	X-C motif chemokine ligand 2 [Source:HGNC Symbol;Acc:HGNC:10646]
ENSG00000197471	SPN	-0.615304	6.14976e-05	0.00238655	sialophorin [Source:HGNC Symbol;Acc:HGNC:11249]
ENSG00000251009		0.883037	6.18218e-05	0.00239468	novel transcript
ENSG00000087299	L2HGDH	0.680103	6.21504e-05	0.00240383	L-2-hydroxyglutarate dehydrogenase [Source:HGNC Symbol;Acc:HGNC:20499]
ENSG00000140859	KIFC3	0.707273	6.22569e-05	0.00240437	kinesin family member C3 [Source:HGNC Symbol;Acc:HGNC:6326]
ENSG00000109118	PHF12	-0.3993	6.23576e-05	0.0024047	PHD finger protein 12 [Source:HGNC Symbol;Acc:HGNC:20816]
ENSG00000180425	C11orf71	0.508817	6.34042e-05	0.00244144	chromosome 11 open reading frame 71 [Source:HGNC Symbol;Acc:HGNC:25937]
ENSG00000281571		-0.581263	6.36605e-05	0.00244769	TEC
ENSG00000084073	ZMPSTE24	0.397967	6.43043e-05	0.00246699	zinc metallopeptidase STE24 [Source:HGNC Symbol;Acc:HGNC:12877]
ENSG00000116711	PLA2G4A	0.481983	6.44469e-05	0.00246699	phospholipase A2 group IVA [Source:HGNC Symbol;Acc:HGNC:9035]
ENSG00000182552	RWDD4	0.338087	6.44104e-05	0.00246699	RWD domain containing 4 [Source:HGNC Symbol;Acc:HGNC:23750]
ENSG00000196187	TMEM63A	-0.37137	6.45648e-05	0.00246787	transmembrane protein 63A [Source:HGNC Symbol;Acc:HGNC:29118]
ENSG00000197948	FCHSD1	-0.368312	6.48274e-05	0.00247428	FCH and double SH3 domains 1 [Source:HGNC Symbol;Acc:HGNC:25463]
ENSG00000198642	KLHL9	0.458999	6.49853e-05	0.00247667	kelch like family member 9 [Source:HGNC Symbol;Acc:HGNC:18732]
ENSG00000118785	SPP1	1.3648	6.60144e-05	0.00251222	secreted phosphoprotein 1 [Source:HGNC Symbol;Acc:HGNC:11255]
ENSG00000100532	CGRRF1	0.468912	6.63114e-05	0.00251983	cell growth regulator with ring finger domain 1 [Source:HGNC Symbol;Acc:HGNC:15528]
ENSG00000056050	HPF1	0.442583	6.69826e-05	0.00254163	histone PARylation factor 1 [Source:HGNC Symbol;Acc:HGNC:26051]
ENSG00000119616	FCF1	0.328189	6.71629e-05	0.00254457	FCF1 rRNA-processing protein [Source:HGNC Symbol;Acc:HGNC:20220]
ENSG00000137845	ADAM10	0.477729	6.72556e-05	0.00254457	ADAM metallopeptidase domain 10 [Source:HGNC Symbol;Acc:HGNC:188]
ENSG00000099622	CIRBP	-0.347759	6.74168e-05	0.00254697	cold inducible RNA binding protein [Source:HGNC Symbol;Acc:HGNC:1982]
ENSG00000049618	ARID1B	-0.228938	6.7521e-05	0.0025472	AT-rich interaction domain 1B [Source:HGNC Symbol;Acc:HGNC:18040]
ENSG00000138777	PPA2	0.488145	6.78334e-05	0.00255529	inorganic pyrophosphatase 2 [Source:HGNC Symbol;Acc:HGNC:28883]
ENSG00000100354	TNRC6B	-0.255642	6.83954e-05	0.00257274	trinucleotide repeat containing adaptor 6B [Source:HGNC Symbol;Acc:HGNC:29190]
ENSG00000108819	PPP1R9B	-0.466661	6.86349e-05	0.00257421	protein phosphatase 1 regulatory subunit 9B [Source:HGNC Symbol;Acc:HGNC:9298]
ENSG00000170802	FOXN2	0.602998	6.87313e-05	0.00257421	forkhead box N2 [Source:HGNC Symbol;Acc:HGNC:5281]
ENSG00000259447		1.27146	6.8676e-05	0.00257421	novel transcript
ENSG00000168958	MFF	0.457662	6.96921e-05	0.00260644	mitochondrial fission factor [Source:HGNC Symbol;Acc:HGNC:24858]
ENSG00000111669	TPI1	0.42968	7.00128e-05	0.00261468	triosephosphate isomerase 1 [Source:HGNC Symbol;Acc:HGNC:12009]
ENSG00000113303	BTNL8	-0.693919	7.03435e-05	0.00261577	butyrophilin like 8 [Source:HGNC Symbol;Acc:HGNC:26131]
ENSG00000118058	KMT2A	-0.371875	7.03231e-05	0.00261577	lysine methyltransferase 2A [Source:HGNC Symbol;Acc:HGNC:7132]
ENSG00000152932	RAB3C	0.958168	7.017e-05	0.00261577	RAB3C, member RAS oncogene family [Source:HGNC Symbol;Acc:HGNC:30269]
ENSG00000014824	SLC30A9	0.404452	7.11036e-05	0.00263647	solute carrier family 30 member 9 [Source:HGNC Symbol;Acc:HGNC:1329]
ENSG00000067798	NAV3	0.917286	7.13052e-05	0.00263647	neuron navigator 3 [Source:HGNC Symbol;Acc:HGNC:15998]
ENSG00000109046	WSB1	0.611249	7.12212e-05	0.00263647	WD repeat and SOCS box containing 1 [Source:HGNC Symbol;Acc:HGNC:19221]
ENSG00000205758	CRYZL1	0.404376	7.11025e-05	0.00263647	crystallin zeta like 1 [Source:HGNC Symbol;Acc:HGNC:2420]
ENSG00000171606	ZNF274	-0.370604	7.21947e-05	0.00266557	zinc finger protein 274 [Source:HGNC Symbol;Acc:HGNC:13068]
ENSG00000014138	POLA2	-0.418835	7.30753e-05	0.00268791	DNA polymerase alpha 2, accessory subunit [Source:HGNC Symbol;Acc:HGNC:30073]
ENSG00000120137	PANK3	0.500363	7.31096e-05	0.00268791	pantothenate kinase 3 [Source:HGNC Symbol;Acc:HGNC:19365]
ENSG00000147044	CASK	-0.49426	7.29813e-05	0.00268791	calcium/calmodulin dependent serine protein kinase [Source:HGNC Symbol;Acc:HGNC:1497]
ENSG00000223946		-0.687413	7.34029e-05	0.00269489	novel transcript
ENSG00000135905	DOCK10	-0.582198	7.35088e-05	0.00269498	dedicator of cytokinesis 10 [Source:HGNC Symbol;Acc:HGNC:23479]
ENSG00000185504	FAAP100	-0.376363	7.36966e-05	0.00269806	FA core complex associated protein 100 [Source:HGNC Symbol;Acc:HGNC:26171]
ENSG00000086758	HUWE1	-0.341664	7.45398e-05	0.00272128	HECT, UBA and WWE domain containing E3 ubiquitin protein ligase 1 [Source:HGNC Symbol;Acc:HGNC:30892]
ENSG00000137812	KNL1	0.708086	7.44515e-05	0.00272128	kinetochore scaffold 1 [Source:HGNC Symbol;Acc:HGNC:24054]
ENSG00000015676	NUDCD3	-0.335734	7.52053e-05	0.00273252	NudC domain containing 3 [Source:HGNC Symbol;Acc:HGNC:22208]
ENSG00000089154	GCN1	-0.477844	7.56876e-05	0.00273252	GCN1 activator of EIF2AK4 [Source:HGNC Symbol;Acc:HGNC:4199]
ENSG00000100605	ITPK1	-0.55322	7.55764e-05	0.00273252	inositol-tetrakisphosphate 1-kinase [Source:HGNC Symbol;Acc:HGNC:6177]
ENSG00000151725	CENPU	0.659708	7.56734e-05	0.00273252	centromere protein U [Source:HGNC Symbol;Acc:HGNC:21348]
ENSG00000181061	HIGD1A	0.561313	7.56269e-05	0.00273252	HIG1 hypoxia inducible domain family member 1A [Source:HGNC Symbol;Acc:HGNC:29527]
ENSG00000184863	RBM33	-0.247653	7.5472e-05	0.00273252	RNA binding motif protein 33 [Source:HGNC Symbol;Acc:HGNC:27223]
ENSG00000163597	SNHG16	-0.499023	7.53229e-05	0.00273252	small nucleolar RNA host gene 16 [Source:HGNC Symbol;Acc:HGNC:44352]
ENSG00000255760	LINC02422	-0.844398	7.56702e-05	0.00273252	long intergenic non-protein coding RNA 2422 [Source:HGNC Symbol;Acc:HGNC:53352]
ENSG00000147224	PRPS1	-0.346138	7.58766e-05	0.00273555	phosphoribosyl pyrophosphate synthetase 1 [Source:HGNC Symbol;Acc:HGNC:9462]
ENSG00000152455	SUV39H2	0.552649	7.60233e-05	0.00273705	suppressor of variegation 3-9 homolog 2 [Source:HGNC Symbol;Acc:HGNC:17287]
ENSG00000257258		1.11269	7.63694e-05	0.00274571	novel transcript
ENSG00000114861	FOXP1	-0.292922	7.66668e-05	0.00274959	forkhead box P1 [Source:HGNC Symbol;Acc:HGNC:3823]
ENSG00000179144	GIMAP7	-0.703015	7.66887e-05	0.00274959	GTPase, IMAP family member 7 [Source:HGNC Symbol;Acc:HGNC:22404]
ENSG00000168792	ABHD15	-0.616755	7.73129e-05	0.00276816	abhydrolase domain containing 15 [Source:HGNC Symbol;Acc:HGNC:26971]
ENSG00000160654	CD3G	-0.857438	7.82843e-05	0.00279909	CD3g molecule [Source:HGNC Symbol;Acc:HGNC:1675]
ENSG00000277322	GOLGA6L6	1.3741	7.84476e-05	0.00280108	golgin A6 family like 6 [Source:HGNC Symbol;Acc:HGNC:37225]
ENSG00000253385		0.540238	7.87531e-05	0.00280814	novel transcript
ENSG00000227729	RD3L	0.985511	7.90452e-05	0.0028147	retinal degeneration 3 like [Source:HGNC Symbol;Acc:HGNC:40912]
ENSG00000119686	FLVCR2	0.62184	7.95985e-05	0.00282943	FLVCR heme transporter 2 [Source:HGNC Symbol;Acc:HGNC:20105]
ENSG00000161057	PSMC2	0.406401	7.97458e-05	0.00282943	proteasome 26S subunit, ATPase 2 [Source:HGNC Symbol;Acc:HGNC:9548]
ENSG00000197852	INKA2	-0.572426	7.97848e-05	0.00282943	inka box actin regulator 2 [Source:HGNC Symbol;Acc:HGNC:28045]
ENSG00000214189	ZNF788P	0.733481	8.02077e-05	0.00284055	zinc finger family member 788, pseudogene [Source:HGNC Symbol;Acc:HGNC:33112]
ENSG00000100439	ABHD4	-0.366605	8.15562e-05	0.00288439	abhydrolase domain containing 4, N-acyl phospholipase B [Source:HGNC Symbol;Acc:HGNC:20154]
ENSG00000270964		0.89546	8.18137e-05	0.00288957	novel transcript
ENSG00000139572	GPR84	1.02618	8.20727e-05	0.00289479	G protein-coupled receptor 84 [Source:HGNC Symbol;Acc:HGNC:4535]
ENSG00000139687	RB1	0.403364	8.25771e-05	0.00290863	RB transcriptional corepressor 1 [Source:HGNC Symbol;Acc:HGNC:9884]
ENSG00000091164	TXNL1	0.310612	8.28968e-05	0.00291595	thioredoxin like 1 [Source:HGNC Symbol;Acc:HGNC:12436]
ENSG00000151657	KIN	0.370837	8.36953e-05	0.00293215	Kin17 DNA and RNA binding protein [Source:HGNC Symbol;Acc:HGNC:6327]
ENSG00000181036	FCRL6	-0.892642	8.35836e-05	0.00293215	Fc receptor like 6 [Source:HGNC Symbol;Acc:HGNC:31910]
ENSG00000183578	TNFAIP8L3	1.00099	8.36618e-05	0.00293215	TNF alpha induced protein 8 like 3 [Source:HGNC Symbol;Acc:HGNC:20620]
ENSG00000104205	SGK3	0.396186	8.4617e-05	0.00295677	serum/glucocorticoid regulated kinase family member 3 [Source:HGNC Symbol;Acc:HGNC:10812]
ENSG00000131203	IDO1	1.4071	8.46252e-05	0.00295677	indoleamine 2,3-dioxygenase 1 [Source:HGNC Symbol;Acc:HGNC:6059]
ENSG00000073861	TBX21	-0.767745	8.50306e-05	0.00296695	T-box transcription factor 21 [Source:HGNC Symbol;Acc:HGNC:11599]
ENSG00000119638	NEK9	0.310668	8.51763e-05	0.00296806	NIMA related kinase 9 [Source:HGNC Symbol;Acc:HGNC:18591]
ENSG00000076641	PAG1	0.586326	8.56987e-05	0.00297486	phosphoprotein membrane anchor with glycosphingolipid microdomains 1 [Source:HGNC Symbol;Acc:HGNC:30043]
ENSG00000165672	PRDX3	0.36892	8.55576e-05	0.00297486	peroxiredoxin 3 [Source:HGNC Symbol;Acc:HGNC:9354]
ENSG00000267002		-0.454222	8.57144e-05	0.00297486	novel transcript
ENSG00000113597	TRAPPC13	0.457178	8.60036e-05	0.00298092	trafficking protein particle complex 13 [Source:HGNC Symbol;Acc:HGNC:25828]
ENSG00000140307	GTF2A2	0.338036	8.62345e-05	0.00298495	general transcription factor IIA subunit 2 [Source:HGNC Symbol;Acc:HGNC:4647]
ENSG00000171885	AQP4	1.35585	8.67449e-05	0.00299863	aquaporin 4 [Source:HGNC Symbol;Acc:HGNC:637]
ENSG00000108175	ZMIZ1	-0.426818	8.70335e-05	0.00300462	zinc finger MIZ-type containing 1 [Source:HGNC Symbol;Acc:HGNC:16493]
ENSG00000148400	NOTCH1	-0.544221	8.73679e-05	0.00301217	notch receptor 1 [Source:HGNC Symbol;Acc:HGNC:7881]
ENSG00000107897	ACBD5	0.337414	8.87165e-05	0.00305295	acyl-CoA binding domain containing 5 [Source:HGNC Symbol;Acc:HGNC:23338]
ENSG00000113384	GOLPH3	0.332508	8.87853e-05	0.00305295	golgi phosphoprotein 3 [Source:HGNC Symbol;Acc:HGNC:15452]
ENSG00000132718	SYT11	0.479123	8.89397e-05	0.00305422	synaptotagmin 11 [Source:HGNC Symbol;Acc:HGNC:19239]
ENSG00000170340	B3GNT2	0.483127	9.03262e-05	0.00309367	UDP-GlcNAc:betaGal beta-1,3-N-acetylglucosaminyltransferase 2 [Source:HGNC Symbol;Acc:HGNC:15629]
ENSG00000242474		0.638806	9.02163e-05	0.00309367	novel transcript
ENSG00000057704	TMCC3	-0.603303	9.10647e-05	0.00311487	transmembrane and coiled-coil domain family 3 [Source:HGNC Symbol;Acc:HGNC:29199]
ENSG00000100697	DICER1	0.493749	9.19307e-05	0.00313625	dicer 1, ribonuclease III [Source:HGNC Symbol;Acc:HGNC:17098]
ENSG00000134489	HRH4	1.52031	9.19201e-05	0.00313625	histamine receptor H4 [Source:HGNC Symbol;Acc:HGNC:17383]
ENSG00000165271	NOL6	-0.557813	9.27594e-05	0.00316038	nucleolar protein 6 [Source:HGNC Symbol;Acc:HGNC:19910]
ENSG00000105983	LMBR1	0.437329	9.30944e-05	0.00316764	limb development membrane protein 1 [Source:HGNC Symbol;Acc:HGNC:13243]
ENSG00000132185	FCRLA	-0.99885	9.34869e-05	0.00317273	Fc receptor like A [Source:HGNC Symbol;Acc:HGNC:18504]
ENSG00000172172	MRPL13	0.492171	9.34877e-05	0.00317273	mitochondrial ribosomal protein L13 [Source:HGNC Symbol;Acc:HGNC:14278]
ENSG00000100744	GSKIP	0.558867	9.49447e-05	0.00321798	GSK3B interacting protein [Source:HGNC Symbol;Acc:HGNC:20343]
ENSG00000152253	SPC25	0.986584	9.54169e-05	0.00322031	SPC25 component of NDC80 kinetochore complex [Source:HGNC Symbol;Acc:HGNC:24031]
ENSG00000168010	ATG16L2	-0.520939	9.55638e-05	0.00322031	autophagy related 16 like 2 [Source:HGNC Symbol;Acc:HGNC:25464]
ENSG00000184497	TMEM255B	0.696697	9.56193e-05	0.00322031	transmembrane protein 255B [Source:HGNC Symbol;Acc:HGNC:28297]
ENSG00000188342	GTF2F2	0.402489	9.56318e-05	0.00322031	general transcription factor IIF subunit 2 [Source:HGNC Symbol;Acc:HGNC:4653]
ENSG00000197006	METTL9	0.5809	9.53423e-05	0.00322031	methyltransferase like 9 [Source:HGNC Symbol;Acc:HGNC:24586]
ENSG00000109458	GAB1	-0.352587	9.59891e-05	0.00322816	GRB2 associated binding protein 1 [Source:HGNC Symbol;Acc:HGNC:4066]
ENSG00000023909	GCLM	0.489445	9.64281e-05	0.00323874	glutamate-cysteine ligase modifier subunit [Source:HGNC Symbol;Acc:HGNC:4312]
ENSG00000164329	TENT2	0.420884	9.67316e-05	0.00324242	terminal nucleotidyltransferase 2 [Source:HGNC Symbol;Acc:HGNC:26776]
ENSG00000183397	C19orf71	-0.643762	9.67867e-05	0.00324242	chromosome 19 open reading frame 71 [Source:HGNC Symbol;Acc:HGNC:34496]
ENSG00000214160	ALG3	-0.519247	9.71912e-05	0.00325178	ALG3 alpha-1,3- mannosyltransferase [Source:HGNC Symbol;Acc:HGNC:23056]
ENSG00000131966	ACTR10	0.35548	9.75605e-05	0.00325577	actin related protein 10 [Source:HGNC Symbol;Acc:HGNC:17372]
ENSG00000273160		-0.983088	9.74753e-05	0.00325577	novel transcript
ENSG00000134852	CLOCK	0.466974	9.79781e-05	0.00326552	clock circadian regulator [Source:HGNC Symbol;Acc:HGNC:2082]
ENSG00000169413	RNASE6	-0.70018	9.81683e-05	0.00326767	ribonuclease A family member k6 [Source:HGNC Symbol;Acc:HGNC:10048]
ENSG00000168685	IL7R	-0.876714	9.853e-05	0.00327553	interleukin 7 receptor [Source:HGNC Symbol;Acc:HGNC:6024]
ENSG00000117597	UTP25	-0.53666	9.86809e-05	0.00327636	UTP25 small subunit processor component [Source:HGNC Symbol;Acc:HGNC:28440]
ENSG00000131480	AOC2	-0.536955	9.89554e-05	0.00328128	amine oxidase copper containing 2 [Source:HGNC Symbol;Acc:HGNC:549]
ENSG00000104447	TRPS1	0.595726	9.961e-05	0.00329879	transcriptional repressor GATA binding 1 [Source:HGNC Symbol;Acc:HGNC:12340]
ENSG00000165660	ABRAXAS2	0.3409	9.97499e-05	0.00329922	abraxas 2, BRISC complex subunit [Source:HGNC Symbol;Acc:HGNC:28975]
ENSG00000107968	MAP3K8	0.378801	0.000100036	0.0033045	mitogen-activated protein kinase kinase kinase 8 [Source:HGNC Symbol;Acc:HGNC:6860]
ENSG00000075142	SRI	0.384507	0.000100217	0.0033051	sorcin [Source:HGNC Symbol;Acc:HGNC:11292]
ENSG00000132963	POMP	0.391285	0.000100309	0.0033051	proteasome maturation protein [Source:HGNC Symbol;Acc:HGNC:20330]
ENSG00000141002	TCF25	-0.345776	0.000101468	0.00333909	transcription factor 25 [Source:HGNC Symbol;Acc:HGNC:29181]
ENSG00000089685	BIRC5	1.01709	0.000102688	0.00337478	baculoviral IAP repeat containing 5 [Source:HGNC Symbol;Acc:HGNC:593]
ENSG00000115896	PLCL1	0.625469	0.000102812	0.00337478	phospholipase C like 1 (inactive) [Source:HGNC Symbol;Acc:HGNC:9063]
ENSG00000143799	PARP1	-0.470913	0.000103158	0.00337921	poly(ADP-ribose) polymerase 1 [Source:HGNC Symbol;Acc:HGNC:270]
ENSG00000148175	STOM	0.714511	0.000103207	0.00337921	stomatin [Source:HGNC Symbol;Acc:HGNC:3383]
ENSG00000144426	NBEAL1	0.395997	0.00010465	0.00342215	neurobeachin like 1 [Source:HGNC Symbol;Acc:HGNC:20681]
ENSG00000163564	PYHIN1	-0.745287	0.000105447	0.00343957	pyrin and HIN domain family member 1 [Source:HGNC Symbol;Acc:HGNC:28894]
ENSG00000176024	ZNF613	0.50213	0.000105446	0.00343957	zinc finger protein 613 [Source:HGNC Symbol;Acc:HGNC:25827]
ENSG00000100883	SRP54	0.344943	0.000105838	0.00344697	signal recognition particle 54 [Source:HGNC Symbol;Acc:HGNC:11301]
ENSG00000134815	DHX34	-0.4508	0.000105938	0.00344697	DExH-box helicase 34 [Source:HGNC Symbol;Acc:HGNC:16719]
ENSG00000145384	FABP2	1.62633	0.000106119	0.00344853	fatty acid binding protein 2 [Source:HGNC Symbol;Acc:HGNC:3556]
ENSG00000134827	TCN1	1.03657	0.000106287	0.0034497	transcobalamin 1 [Source:HGNC Symbol;Acc:HGNC:11652]
ENSG00000186088	GSAP	0.406745	0.000106631	0.00345654	gamma-secretase activating protein [Source:HGNC Symbol;Acc:HGNC:28042]
ENSG00000198728	LDB1	-0.236158	0.000107935	0.00349446	LIM domain binding 1 [Source:HGNC Symbol;Acc:HGNC:6532]
ENSG00000130338	TULP4	-0.495932	0.000108084	0.00349494	TUB like protein 4 [Source:HGNC Symbol;Acc:HGNC:15530]
ENSG00000165704	HPRT1	0.55073	0.000108693	0.00351027	hypoxanthine phosphoribosyltransferase 1 [Source:HGNC Symbol;Acc:HGNC:5157]
ENSG00000235609		0.878571	0.000109258	0.00352413	novel transcript
ENSG00000131634	TMEM204	-0.746585	0.000109805	0.00353742	transmembrane protein 204 [Source:HGNC Symbol;Acc:HGNC:14158]
ENSG00000254267	NA	1.36714	0.000110532	0.00355642	NA
ENSG00000159958	TNFRSF13C	-0.939244	0.000110846	0.00356213	TNF receptor superfamily member 13C [Source:HGNC Symbol;Acc:HGNC:17755]
ENSG00000038358	EDC4	-0.365523	0.000111345	0.00356497	enhancer of mRNA decapping 4 [Source:HGNC Symbol;Acc:HGNC:17157]
ENSG00000133884	DPF2	-0.273498	0.000111208	0.00356497	double PHD fingers 2 [Source:HGNC Symbol;Acc:HGNC:9964]
ENSG00000141527	CARD14	0.624519	0.000111314	0.00356497	caspase recruitment domain family member 14 [Source:HGNC Symbol;Acc:HGNC:16446]
ENSG00000009844	VTA1	0.334257	0.000111744	0.00356957	vesicle trafficking 1 [Source:HGNC Symbol;Acc:HGNC:20954]
ENSG00000169554	ZEB2	0.397443	0.000111763	0.00356957	zinc finger E-box binding homeobox 2 [Source:HGNC Symbol;Acc:HGNC:14881]
ENSG00000188917	TRMT2B	-0.342931	0.000112082	0.00357246	tRNA methyltransferase 2 homolog B [Source:HGNC Symbol;Acc:HGNC:25748]
ENSG00000215788	TNFRSF25	-0.875338	0.000112128	0.00357246	TNF receptor superfamily member 25 [Source:HGNC Symbol;Acc:HGNC:11910]
ENSG00000099910	KLHL22	-0.421481	0.00011285	0.00359107	kelch like family member 22 [Source:HGNC Symbol;Acc:HGNC:25888]
ENSG00000021355	SERPINB1	0.588708	0.000113748	0.00359326	serpin family B member 1 [Source:HGNC Symbol;Acc:HGNC:3311]
ENSG00000164512	ANKRD55	0.688325	0.000113256	0.00359326	ankyrin repeat domain 55 [Source:HGNC Symbol;Acc:HGNC:25681]
ENSG00000175395	ZNF25	0.499105	0.000113112	0.00359326	zinc finger protein 25 [Source:HGNC Symbol;Acc:HGNC:13043]
ENSG00000182150	ERCC6L2	0.509914	0.000113695	0.00359326	ERCC excision repair 6 like 2 [Source:HGNC Symbol;Acc:HGNC:26922]
ENSG00000225539	LINC01821	2.18628	0.000113537	0.00359326	long intergenic non-protein coding RNA 1821 [Source:HGNC Symbol;Acc:HGNC:52626]
ENSG00000257835		1.45565	0.000113465	0.00359326	novel transcript
ENSG00000197601	FAR1	0.551582	0.000114124	0.0036008	fatty acyl-CoA reductase 1 [Source:HGNC Symbol;Acc:HGNC:26222]
ENSG00000090857	PDPR	-0.389616	0.000114404	0.00360524	pyruvate dehydrogenase phosphatase regulatory subunit [Source:HGNC Symbol;Acc:HGNC:30264]
ENSG00000100784	RPS6KA5	-0.684023	0.000115266	0.00362801	ribosomal protein S6 kinase A5 [Source:HGNC Symbol;Acc:HGNC:10434]
ENSG00000274712		-0.676519	0.000115825	0.0036412	bromodomain PHD finger transcription factor (BPTF) pseudogene
ENSG00000100918	REC8	-0.604382	0.000116598	0.0036611	REC8 meiotic recombination protein [Source:HGNC Symbol;Acc:HGNC:16879]
ENSG00000035499	DEPDC1B	0.867385	0.000116844	0.0036644	DEP domain containing 1B [Source:HGNC Symbol;Acc:HGNC:24902]
ENSG00000214114	MYCBP	0.413457	0.000117129	0.00366891	MYC binding protein [Source:HGNC Symbol;Acc:HGNC:7554]
ENSG00000167716	WDR81	-0.469013	0.000117425	0.00367377	WD repeat domain 81 [Source:HGNC Symbol;Acc:HGNC:26600]
ENSG00000144792	ZNF660	0.539663	0.000118044	0.00368871	zinc finger protein 660 [Source:HGNC Symbol;Acc:HGNC:26720]
ENSG00000139154	AEBP2	0.416454	0.000118197	0.00368906	AE binding protein 2 [Source:HGNC Symbol;Acc:HGNC:24051]
ENSG00000135677	GNS	0.44171	0.000119433	0.00372035	glucosamine (N-acetyl)-6-sulfatase [Source:HGNC Symbol;Acc:HGNC:4422]
ENSG00000139496	NUP58	0.418857	0.000119629	0.00372035	nucleoporin 58 [Source:HGNC Symbol;Acc:HGNC:20261]
ENSG00000196549	MME	-1.14957	0.00011955	0.00372035	membrane metalloendopeptidase [Source:HGNC Symbol;Acc:HGNC:7154]
ENSG00000093183	SEC22C	0.329548	0.000119923	0.00372061	SEC22 homolog C, vesicle trafficking protein [Source:HGNC Symbol;Acc:HGNC:16828]
ENSG00000164741	DLC1	0.788344	0.000119829	0.00372061	DLC1 Rho GTPase activating protein [Source:HGNC Symbol;Acc:HGNC:2897]
ENSG00000103978	TMEM87A	0.326608	0.000120144	0.00372118	transmembrane protein 87A [Source:HGNC Symbol;Acc:HGNC:24522]
ENSG00000138617	PARP16	-0.50757	0.000120227	0.00372118	poly(ADP-ribose) polymerase family member 16 [Source:HGNC Symbol;Acc:HGNC:26040]
ENSG00000088827	SIGLEC1	-1.37281	0.000121736	0.003728	sialic acid binding Ig like lectin 1 [Source:HGNC Symbol;Acc:HGNC:11127]
ENSG00000113163	CERT1	0.437526	0.000121498	0.003728	ceramide transporter 1 [Source:HGNC Symbol;Acc:HGNC:2205]
ENSG00000134602	STK26	0.400518	0.000120998	0.003728	serine/threonine kinase 26 [Source:HGNC Symbol;Acc:HGNC:18174]
ENSG00000141510	TP53	-0.548859	0.000121662	0.003728	tumor protein p53 [Source:HGNC Symbol;Acc:HGNC:11998]
ENSG00000162813	BPNT1	0.470508	0.000121493	0.003728	3'(2'), 5'-bisphosphate nucleotidase 1 [Source:HGNC Symbol;Acc:HGNC:1096]
ENSG00000183340	JRKL	0.564623	0.000121196	0.003728	JRK like [Source:HGNC Symbol;Acc:HGNC:6200]
ENSG00000189091	SF3B3	-0.376991	0.000121552	0.003728	splicing factor 3b subunit 3 [Source:HGNC Symbol;Acc:HGNC:10770]
ENSG00000247774	PCED1B-AS1	-0.458378	0.000121013	0.003728	PCED1B antisense RNA 1 [Source:HGNC Symbol;Acc:HGNC:44166]
ENSG00000260360		0.971449	0.000120878	0.003728	novel transcript
ENSG00000153283	CD96	-0.712897	0.00012231	0.00374115	CD96 molecule [Source:HGNC Symbol;Acc:HGNC:16892]
ENSG00000017260	ATP2C1	0.361533	0.000122605	0.00374139	ATPase secretory pathway Ca2+ transporting 1 [Source:HGNC Symbol;Acc:HGNC:13211]
ENSG00000079387	SENP1	0.255939	0.000122488	0.00374139	SUMO specific peptidase 1 [Source:HGNC Symbol;Acc:HGNC:17927]
ENSG00000174405	LIG4	0.541182	0.000123251	0.00375669	DNA ligase 4 [Source:HGNC Symbol;Acc:HGNC:6601]
ENSG00000136603	SKIL	0.507659	0.000123761	0.00375904	SKI like proto-oncogene [Source:HGNC Symbol;Acc:HGNC:10897]
ENSG00000168779	SHOX2	0.761811	0.000123482	0.00375904	short stature homeobox 2 [Source:HGNC Symbol;Acc:HGNC:10854]
ENSG00000174282	ZBTB4	-0.416447	0.000123672	0.00375904	zinc finger and BTB domain containing 4 [Source:HGNC Symbol;Acc:HGNC:23847]
ENSG00000182400	TRAPPC6B	0.444146	0.000125508	0.00380765	trafficking protein particle complex 6B [Source:HGNC Symbol;Acc:HGNC:23066]
ENSG00000184178	SCFD2	-0.527772	0.00012582	0.0038127	sec1 family domain containing 2 [Source:HGNC Symbol;Acc:HGNC:30676]
ENSG00000156675	RAB11FIP1	-0.457731	0.000127138	0.00384813	RAB11 family interacting protein 1 [Source:HGNC Symbol;Acc:HGNC:30265]
ENSG00000176787	OR52E2	2.24733	0.000127438	0.00384828	olfactory receptor family 52 subfamily E member 2 [Source:HGNC Symbol;Acc:HGNC:14769]
ENSG00000204021	LIPK	1.01724	0.000127351	0.00384828	lipase family member K [Source:HGNC Symbol;Acc:HGNC:23444]
ENSG00000169446	MMGT1	0.451853	0.000128107	0.003864	membrane magnesium transporter 1 [Source:HGNC Symbol;Acc:HGNC:28100]
ENSG00000133808	NA	-0.639771	0.000128655	0.00387154	NA
ENSG00000137996	RTCA	0.367444	0.000128527	0.00387154	RNA 3'-terminal phosphate cyclase [Source:HGNC Symbol;Acc:HGNC:17981]
ENSG00000140688	RUSF1	-0.509876	0.000129104	0.00388057	RUS family member 1 [Source:HGNC Symbol;Acc:HGNC:25848]
ENSG00000148660	CAMK2G	-0.387254	0.000129407	0.00388521	calcium/calmodulin dependent protein kinase II gamma [Source:HGNC Symbol;Acc:HGNC:1463]
ENSG00000138439	FAM117B	-0.547599	0.000131933	0.00395191	family with sequence similarity 117 member B [Source:HGNC Symbol;Acc:HGNC:14440]
ENSG00000162434	JAK1	-0.294667	0.000131792	0.00395191	Janus kinase 1 [Source:HGNC Symbol;Acc:HGNC:6190]
ENSG00000011201	ANOS1	0.965558	0.000133634	0.00399826	anosmin 1 [Source:HGNC Symbol;Acc:HGNC:6211]
ENSG00000182333	LIPF	0.942665	0.000134193	0.00401037	lipase F, gastric type [Source:HGNC Symbol;Acc:HGNC:6622]
ENSG00000059145	UNKL	-0.397379	0.000135741	0.004052	unk like zinc finger [Source:HGNC Symbol;Acc:HGNC:14184]
ENSG00000110107	PRPF19	-0.472165	0.000137085	0.00408275	pre-mRNA processing factor 19 [Source:HGNC Symbol;Acc:HGNC:17896]
ENSG00000258819	LINC02289	-1.08201	0.000137041	0.00408275	long intergenic non-protein coding RNA 2289 [Source:HGNC Symbol;Acc:HGNC:53205]
ENSG00000071575	TRIB2	-0.662884	0.000139073	0.0041325	tribbles pseudokinase 2 [Source:HGNC Symbol;Acc:HGNC:30809]
ENSG00000073849	ST6GAL1	-0.490328	0.000139045	0.0041325	ST6 beta-galactoside alpha-2,6-sialyltransferase 1 [Source:HGNC Symbol;Acc:HGNC:10860]
ENSG00000077616	NAALAD2	0.609433	0.000139378	0.00413684	N-acetylated alpha-linked acidic dipeptidase 2 [Source:HGNC Symbol;Acc:HGNC:14526]
ENSG00000023902	PLEKHO1	-0.580581	0.000140634	0.00416937	pleckstrin homology domain containing O1 [Source:HGNC Symbol;Acc:HGNC:24310]
ENSG00000108094	CUL2	0.337409	0.000140991	0.0041752	cullin 2 [Source:HGNC Symbol;Acc:HGNC:2552]
ENSG00000129682	FGF13	0.884313	0.000141436	0.00418362	fibroblast growth factor 13 [Source:HGNC Symbol;Acc:HGNC:3670]
ENSG00000005339	CREBBP	-0.392873	0.000142673	0.00420235	CREB binding protein [Source:HGNC Symbol;Acc:HGNC:2348]
ENSG00000053900	ANAPC4	0.434439	0.000142466	0.00420235	anaphase promoting complex subunit 4 [Source:HGNC Symbol;Acc:HGNC:19990]
ENSG00000111237	VPS29	0.362785	0.000142785	0.00420235	VPS29 retromer complex component [Source:HGNC Symbol;Acc:HGNC:14340]
ENSG00000173535	TNFRSF10C	-0.537647	0.000143038	0.00420235	TNF receptor superfamily member 10c [Source:HGNC Symbol;Acc:HGNC:11906]
ENSG00000175354	PTPN2	0.513445	0.0001429	0.00420235	protein tyrosine phosphatase non-receptor type 2 [Source:HGNC Symbol;Acc:HGNC:9650]
ENSG00000246548	LINC02288	-0.938779	0.000142914	0.00420235	long intergenic non-protein coding RNA 2288 [Source:HGNC Symbol;Acc:HGNC:27505]
ENSG00000163606	CD200R1	0.741758	0.000143473	0.00421038	CD200 receptor 1 [Source:HGNC Symbol;Acc:HGNC:24235]
ENSG00000131171	SH3BGRL	0.494608	0.000144103	0.00421935	SH3 domain binding glutamate rich protein like [Source:HGNC Symbol;Acc:HGNC:10823]
ENSG00000143499	SMYD2	-0.419869	0.000144057	0.00421935	SET and MYND domain containing 2 [Source:HGNC Symbol;Acc:HGNC:20982]
ENSG00000159259	CHAF1B	0.648526	0.000144652	0.00423066	chromatin assembly factor 1 subunit B [Source:HGNC Symbol;Acc:HGNC:1911]
ENSG00000147535	PLPP5	-0.511909	0.000145419	0.0042417	phospholipid phosphatase 5 [Source:HGNC Symbol;Acc:HGNC:25026]
ENSG00000175567	UCP2	-0.433174	0.000145518	0.0042417	uncoupling protein 2 [Source:HGNC Symbol;Acc:HGNC:12518]
ENSG00000256973		0.551381	0.000145439	0.0042417	novel transcript
ENSG00000156531	PHF6	0.476735	0.000145975	0.00425025	PHD finger protein 6 [Source:HGNC Symbol;Acc:HGNC:18145]
ENSG00000197530	MIB2	-0.511258	0.000146966	0.00427434	mindbomb E3 ubiquitin protein ligase 2 [Source:HGNC Symbol;Acc:HGNC:30577]
ENSG00000222004	LINC02860	0.501396	0.00014728	0.00427869	long intergenic non-protein coding RNA 2860 [Source:HGNC Symbol;Acc:HGNC:22364]
ENSG00000130475	FCHO1	-0.434963	0.000147891	0.00428686	FCH and mu domain containing endocytic adaptor 1 [Source:HGNC Symbol;Acc:HGNC:29002]
ENSG00000172530	BANP	-0.325141	0.000147792	0.00428686	BTG3 associated nuclear protein [Source:HGNC Symbol;Acc:HGNC:13450]
ENSG00000164070	HSPA4L	0.612414	0.000148147	0.0042895	heat shock protein family A (Hsp70) member 4 like [Source:HGNC Symbol;Acc:HGNC:17041]
ENSG00000176978	DPP7	-0.501571	0.000148452	0.00429357	dipeptidyl peptidase 7 [Source:HGNC Symbol;Acc:HGNC:14892]
ENSG00000100292	HMOX1	0.609189	0.000149421	0.00431202	heme oxygenase 1 [Source:HGNC Symbol;Acc:HGNC:5013]
ENSG00000172575	RASGRP1	-0.571561	0.000149364	0.00431202	RAS guanyl releasing protein 1 [Source:HGNC Symbol;Acc:HGNC:9878]
ENSG00000166664	CHRFAM7A	0.674865	0.000151339	0.00436253	CHRNA7 (exons 5-10) and FAM7A (exons A-E) fusion [Source:HGNC Symbol;Acc:HGNC:15781]
ENSG00000114125	RNF7	0.328324	0.00015233	0.00437655	ring finger protein 7 [Source:HGNC Symbol;Acc:HGNC:10070]
ENSG00000150995	ITPR1	-0.393303	0.000152116	0.00437655	inositol 1,4,5-trisphosphate receptor type 1 [Source:HGNC Symbol;Acc:HGNC:6180]
ENSG00000158050	DUSP2	-0.84633	0.000152241	0.00437655	dual specificity phosphatase 2 [Source:HGNC Symbol;Acc:HGNC:3068]
ENSG00000104365	IKBKB	-0.221151	0.000153891	0.00441524	inhibitor of nuclear factor kappa B kinase subunit beta [Source:HGNC Symbol;Acc:HGNC:5960]
ENSG00000154928	EPHB1	-0.931562	0.000154016	0.00441524	EPH receptor B1 [Source:HGNC Symbol;Acc:HGNC:3392]
ENSG00000146376	ARHGAP18	0.447566	0.000154485	0.00441896	Rho GTPase activating protein 18 [Source:HGNC Symbol;Acc:HGNC:21035]
ENSG00000237940	LINC01238	-0.860033	0.000154349	0.00441896	long intergenic non-protein coding RNA 1238 [Source:HGNC Symbol;Acc:HGNC:49795]
ENSG00000244617	ASPRV1	-0.948007	0.000155355	0.00443895	aspartic peptidase retroviral like 1 [Source:HGNC Symbol;Acc:HGNC:26321]
ENSG00000122786	CALD1	0.70391	0.000156158	0.004457	caldesmon 1 [Source:HGNC Symbol;Acc:HGNC:1441]
ENSG00000132664	POLR3F	0.396097	0.000157384	0.00448218	RNA polymerase III subunit F [Source:HGNC Symbol;Acc:HGNC:15763]
ENSG00000204304	PBX2	-0.39747	0.000157255	0.00448218	PBX homeobox 2 [Source:HGNC Symbol;Acc:HGNC:8633]
ENSG00000230773		0.783218	0.000157758	0.00448791	novel transcript
ENSG00000185897	FFAR3	0.890136	0.000159037	0.00451935	free fatty acid receptor 3 [Source:HGNC Symbol;Acc:HGNC:4499]
ENSG00000115310	RTN4	0.351686	0.00016018	0.00454687	reticulon 4 [Source:HGNC Symbol;Acc:HGNC:14085]
ENSG00000186166	CENATAC	-0.29468	0.000161259	0.00457253	centrosomal AT-AC splicing factor [Source:HGNC Symbol;Acc:HGNC:30460]
ENSG00000055483	USP36	-0.547285	0.000162197	0.00459015	ubiquitin specific peptidase 36 [Source:HGNC Symbol;Acc:HGNC:20062]
ENSG00000114302	PRKAR2A	0.369218	0.00016239	0.00459015	protein kinase cAMP-dependent type II regulatory subunit alpha [Source:HGNC Symbol;Acc:HGNC:9391]
ENSG00000125450	NUP85	-0.247862	0.00016241	0.00459015	nucleoporin 85 [Source:HGNC Symbol;Acc:HGNC:8734]
ENSG00000184988	TMEM106A	-0.435171	0.000163361	0.00461203	transmembrane protein 106A [Source:HGNC Symbol;Acc:HGNC:28288]
ENSG00000053702	NRIP2	-0.624979	0.000165335	0.00466269	nuclear receptor interacting protein 2 [Source:HGNC Symbol;Acc:HGNC:23078]
ENSG00000164532	TBX20	1.10994	0.00016556	0.00466398	T-box transcription factor 20 [Source:HGNC Symbol;Acc:HGNC:11598]
ENSG00000127837	AAMP	-0.413082	0.000166055	0.00467287	angio associated migratory cell protein [Source:HGNC Symbol;Acc:HGNC:18]
ENSG00000117724	CENPF	0.785635	0.000166642	0.00467928	centromere protein F [Source:HGNC Symbol;Acc:HGNC:1857]
ENSG00000178904	DPY19L3	0.594052	0.000166492	0.00467928	dpy-19 like C-mannosyltransferase 3 [Source:HGNC Symbol;Acc:HGNC:27120]
ENSG00000169021	UQCRFS1	0.320463	0.000167858	0.00470835	ubiquinol-cytochrome c reductase, Rieske iron-sulfur polypeptide 1 [Source:HGNC Symbol;Acc:HGNC:12587]
ENSG00000101425	BPI	1.01122	0.00016864	0.00472518	bactericidal permeability increasing protein [Source:HGNC Symbol;Acc:HGNC:1095]
ENSG00000162734	PEA15	-0.45391	0.000170161	0.00476267	proliferation and apoptosis adaptor protein 15 [Source:HGNC Symbol;Acc:HGNC:8822]
ENSG00000131242	RAB11FIP4	-0.415997	0.000170704	0.00476567	RAB11 family interacting protein 4 [Source:HGNC Symbol;Acc:HGNC:30267]
ENSG00000135083	CCNJL	-0.630713	0.000170991	0.00476567	cyclin J like [Source:HGNC Symbol;Acc:HGNC:25876]
ENSG00000158710	TAGLN2	-0.527109	0.000171	0.00476567	transgelin 2 [Source:HGNC Symbol;Acc:HGNC:11554]
ENSG00000184277	TM2D3	0.265294	0.000170801	0.00476567	TM2 domain containing 3 [Source:HGNC Symbol;Acc:HGNC:24128]
ENSG00000131725	WDR44	0.268564	0.000172531	0.00480319	WD repeat domain 44 [Source:HGNC Symbol;Acc:HGNC:30512]
ENSG00000177675	CD163L1	1.05145	0.000173356	0.00482101	CD163 molecule like 1 [Source:HGNC Symbol;Acc:HGNC:30375]
ENSG00000101974	ATP11C	0.434733	0.000175804	0.00487866	ATPase phospholipid transporting 11C [Source:HGNC Symbol;Acc:HGNC:13554]
ENSG00000163219	ARHGAP25	-0.35303	0.000175657	0.00487866	Rho GTPase activating protein 25 [Source:HGNC Symbol;Acc:HGNC:28951]
ENSG00000108984	MAP2K6	0.550552	0.000176094	0.0048815	mitogen-activated protein kinase kinase 6 [Source:HGNC Symbol;Acc:HGNC:6846]
ENSG00000065809	FAM107B	0.419517	0.000178042	0.00493025	family with sequence similarity 107 member B [Source:HGNC Symbol;Acc:HGNC:23726]
ENSG00000232119	MCTS1	0.388183	0.000178294	0.00493198	MCTS1 re-initiation and release factor [Source:HGNC Symbol;Acc:HGNC:23357]
ENSG00000101439	CST3	-0.553115	0.000178799	0.00493209	cystatin C [Source:HGNC Symbol;Acc:HGNC:2475]
ENSG00000115221	ITGB6	0.485055	0.000178867	0.00493209	integrin subunit beta 6 [Source:HGNC Symbol;Acc:HGNC:6161]
ENSG00000169410	PTPN9	0.317939	0.000178543	0.00493209	protein tyrosine phosphatase non-receptor type 9 [Source:HGNC Symbol;Acc:HGNC:9661]
ENSG00000107819	SFXN3	-0.361713	0.000179527	0.00494084	sideroflexin 3 [Source:HGNC Symbol;Acc:HGNC:16087]
ENSG00000204406	MBD5	0.323074	0.000179563	0.00494084	methyl-CpG binding domain protein 5 [Source:HGNC Symbol;Acc:HGNC:20444]
ENSG00000146830	GIGYF1	-0.374826	0.00018051	0.00496166	GRB10 interacting GYF protein 1 [Source:HGNC Symbol;Acc:HGNC:9126]
ENSG00000114982	KANSL3	-0.248067	0.000182806	0.00499836	KAT8 regulatory NSL complex subunit 3 [Source:HGNC Symbol;Acc:HGNC:25473]
ENSG00000143228	NUF2	0.823914	0.000182505	0.00499836	NUF2 component of NDC80 kinetochore complex [Source:HGNC Symbol;Acc:HGNC:14621]
ENSG00000153989	NUS1	0.41079	0.000182604	0.00499836	NUS1 dehydrodolichyl diphosphate synthase subunit [Source:HGNC Symbol;Acc:HGNC:21042]
ENSG00000185499	MUC1	0.77707	0.000182256	0.00499836	mucin 1, cell surface associated [Source:HGNC Symbol;Acc:HGNC:7508]
ENSG00000186074	CD300LF	0.445383	0.000182697	0.00499836	CD300 molecule like family member f [Source:HGNC Symbol;Acc:HGNC:29883]
ENSG00000139192	TAPBPL	-0.412547	0.000184078	0.00502787	TAP binding protein like [Source:HGNC Symbol;Acc:HGNC:30683]
ENSG00000111642	CHD4	-0.404812	0.000184533	0.00503322	chromodomain helicase DNA binding protein 4 [Source:HGNC Symbol;Acc:HGNC:1919]
ENSG00000138686	BBS7	0.435475	0.000184661	0.00503322	Bardet-Biedl syndrome 7 [Source:HGNC Symbol;Acc:HGNC:18758]
ENSG00000181744	DIPK2A	0.368874	0.000185139	0.00504096	divergent protein kinase domain 2A [Source:HGNC Symbol;Acc:HGNC:28490]
ENSG00000135269	TES	0.371771	0.000186183	0.0050641	testin LIM domain protein [Source:HGNC Symbol;Acc:HGNC:14620]
ENSG00000148483	TMEM236	0.899473	0.000186719	0.00507053	transmembrane protein 236 [Source:HGNC Symbol;Acc:HGNC:23473]
ENSG00000244482	LILRA6	0.506027	0.000186809	0.00507053	leukocyte immunoglobulin like receptor A6 [Source:HGNC Symbol;Acc:HGNC:15495]
ENSG00000089050	RBBP9	0.532271	0.000187303	0.00507865	RB binding protein 9, serine hydrolase [Source:HGNC Symbol;Acc:HGNC:9892]
ENSG00000163320	CGGBP1	0.434971	0.000187681	0.00508359	CGG triplet repeat binding protein 1 [Source:HGNC Symbol;Acc:HGNC:1888]
ENSG00000163348	PYGO2	-0.353244	0.000188097	0.00508957	pygopus family PHD finger 2 [Source:HGNC Symbol;Acc:HGNC:30257]
ENSG00000111837	MAK	-0.507149	0.000188446	0.00509152	male germ cell associated kinase [Source:HGNC Symbol;Acc:HGNC:6816]
ENSG00000116984	MTR	-0.438962	0.00018856	0.00509152	5-methyltetrahydrofolate-homocysteine methyltransferase [Source:HGNC Symbol;Acc:HGNC:7468]
ENSG00000066427	ATXN3	0.295411	0.000188792	0.0050925	ataxin 3 [Source:HGNC Symbol;Acc:HGNC:7106]
ENSG00000082212	ME2	0.388603	0.000189081	0.005095	malic enzyme 2 [Source:HGNC Symbol;Acc:HGNC:6984]
ENSG00000105643	ARRDC2	-0.475161	0.000189285	0.00509522	arrestin domain containing 2 [Source:HGNC Symbol;Acc:HGNC:25225]
ENSG00000173744	AGFG1	0.570559	0.000190328	0.00511801	ArfGAP with FG repeats 1 [Source:HGNC Symbol;Acc:HGNC:5175]
ENSG00000100084	HIRA	-0.437594	0.000191589	0.00514217	histone cell cycle regulator [Source:HGNC Symbol;Acc:HGNC:4916]
ENSG00000144028	SNRNP200	-0.289496	0.000191807	0.00514217	small nuclear ribonucleoprotein U5 subunit 200 [Source:HGNC Symbol;Acc:HGNC:30859]
ENSG00000188687	SLC4A5	0.475949	0.000191819	0.00514217	solute carrier family 4 member 5 [Source:HGNC Symbol;Acc:HGNC:18168]
ENSG00000110108	TMEM109	-0.534111	0.000192189	0.00514271	transmembrane protein 109 [Source:HGNC Symbol;Acc:HGNC:28771]
ENSG00000163492	CCDC141	-0.788823	0.000192425	0.00514271	coiled-coil domain containing 141 [Source:HGNC Symbol;Acc:HGNC:26821]
ENSG00000178295	GEN1	0.425252	0.000192432	0.00514271	GEN1 Holliday junction 5' flap endonuclease [Source:HGNC Symbol;Acc:HGNC:26881]
ENSG00000166394	CYB5R2	0.763203	0.000192908	0.00515015	cytochrome b5 reductase 2 [Source:HGNC Symbol;Acc:HGNC:24376]
ENSG00000176022	B3GALT6	-0.375876	0.000193319	0.00515139	beta-1,3-galactosyltransferase 6 [Source:HGNC Symbol;Acc:HGNC:17978]
ENSG00000261586		1.08182	0.00019335	0.00515139	novel transcript
ENSG00000095261	PSMD5	0.323019	0.000194878	0.00518679	proteasome 26S subunit, non-ATPase 5 [Source:HGNC Symbol;Acc:HGNC:9563]
ENSG00000188428	BLOC1S5	0.415123	0.000195564	0.00519971	biogenesis of lysosomal organelles complex 1 subunit 5 [Source:HGNC Symbol;Acc:HGNC:18561]
ENSG00000170275	CRTAP	-0.408556	0.000196089	0.00520765	cartilage associated protein [Source:HGNC Symbol;Acc:HGNC:2379]
ENSG00000184682	NA	-0.440797	0.000196262	0.00520765	NA
ENSG00000072736	NFATC3	-0.305226	0.000198406	0.00524629	nuclear factor of activated T cells 3 [Source:HGNC Symbol;Acc:HGNC:7777]
ENSG00000088451	TGDS	0.454917	0.00019967	0.00524629	TDP-glucose 4,6-dehydratase [Source:HGNC Symbol;Acc:HGNC:20324]
ENSG00000095209	TMEM38B	0.466075	0.000199189	0.00524629	transmembrane protein 38B [Source:HGNC Symbol;Acc:HGNC:25535]
ENSG00000132635	PCED1A	-0.510513	0.000198128	0.00524629	PC-esterase domain containing 1A [Source:HGNC Symbol;Acc:HGNC:16212]
ENSG00000138071	ACTR2	0.377168	0.000198166	0.00524629	actin related protein 2 [Source:HGNC Symbol;Acc:HGNC:169]
ENSG00000163082	SGPP2	0.753455	0.000198987	0.00524629	sphingosine-1-phosphate phosphatase 2 [Source:HGNC Symbol;Acc:HGNC:19953]
ENSG00000176102	CSTF3	0.403848	0.000199566	0.00524629	cleavage stimulation factor subunit 3 [Source:HGNC Symbol;Acc:HGNC:2485]
ENSG00000183049	CAMK1D	-0.681937	0.00019887	0.00524629	calcium/calmodulin dependent protein kinase ID [Source:HGNC Symbol;Acc:HGNC:19341]
ENSG00000184384	MAML2	-0.554424	0.000199084	0.00524629	mastermind like transcriptional coactivator 2 [Source:HGNC Symbol;Acc:HGNC:16259]
ENSG00000196329	GIMAP5	-0.623687	0.000199734	0.00524629	GTPase, IMAP family member 5 [Source:HGNC Symbol;Acc:HGNC:18005]
ENSG00000206557	TRIM71	0.778579	0.000200385	0.00525759	tripartite motif containing 71 [Source:HGNC Symbol;Acc:HGNC:32669]
ENSG00000244625	MIATNB	-0.334979	0.000200568	0.00525759	MIAT neighbor [Source:HGNC Symbol;Acc:HGNC:50731]
ENSG00000110324	IL10RA	-0.361661	0.000202264	0.00529672	interleukin 10 receptor subunit alpha [Source:HGNC Symbol;Acc:HGNC:5964]
ENSG00000111203	ITFG2	-0.48509	0.000205067	0.00536472	integrin alpha FG-GAP repeat containing 2 [Source:HGNC Symbol;Acc:HGNC:30879]
ENSG00000061936	SFSWAP	-0.161767	0.000205771	0.00537774	splicing factor SWAP [Source:HGNC Symbol;Acc:HGNC:10790]
ENSG00000136213	CHST12	-0.489295	0.000206587	0.00539365	carbohydrate sulfotransferase 12 [Source:HGNC Symbol;Acc:HGNC:17423]
ENSG00000129657	SEC14L1	-0.408278	0.000207967	0.00542423	SEC14 like lipid binding 1 [Source:HGNC Symbol;Acc:HGNC:10698]
ENSG00000272343		1.0671	0.000209676	0.00546333	novel transcript
ENSG00000090376	IRAK3	0.561426	0.000210902	0.00548977	interleukin 1 receptor associated kinase 3 [Source:HGNC Symbol;Acc:HGNC:17020]
ENSG00000142546	NOSIP	-0.307321	0.000212073	0.00551474	nitric oxide synthase interacting protein [Source:HGNC Symbol;Acc:HGNC:17946]
ENSG00000115840	SLC25A12	0.372524	0.000212949	0.00552648	solute carrier family 25 member 12 [Source:HGNC Symbol;Acc:HGNC:10982]
ENSG00000206190	ATP10A	-0.613898	0.000212866	0.00552648	ATPase phospholipid transporting 10A (putative) [Source:HGNC Symbol;Acc:HGNC:13542]
ENSG00000125363	AMELX	1.86114	0.000214123	0.00555141	amelogenin X-linked [Source:HGNC Symbol;Acc:HGNC:461]
ENSG00000135919	SERPINE2	0.677615	0.000214525	0.00555411	serpin family E member 2 [Source:HGNC Symbol;Acc:HGNC:8951]
ENSG00000153250	RBMS1	0.468337	0.000214654	0.00555411	RNA binding motif single stranded interacting protein 1 [Source:HGNC Symbol;Acc:HGNC:9907]
ENSG00000077348	EXOSC5	-0.50005	0.000215695	0.00557552	exosome component 5 [Source:HGNC Symbol;Acc:HGNC:24662]
ENSG00000160179	ABCG1	-0.743299	0.000216588	0.00559304	ATP binding cassette subfamily G member 1 [Source:HGNC Symbol;Acc:HGNC:73]
ENSG00000178467	P4HTM	-0.399699	0.000220661	0.00569257	prolyl 4-hydroxylase, transmembrane [Source:HGNC Symbol;Acc:HGNC:28858]
ENSG00000065308	TRAM2	-0.442549	0.000220908	0.00569331	translocation associated membrane protein 2 [Source:HGNC Symbol;Acc:HGNC:16855]
ENSG00000198018	ENTPD7	0.736072	0.000221988	0.00571031	ectonucleoside triphosphate diphosphohydrolase 7 [Source:HGNC Symbol;Acc:HGNC:19745]
ENSG00000219626	FAM228B	0.356065	0.000222007	0.00571031	family with sequence similarity 228 member B [Source:HGNC Symbol;Acc:HGNC:24736]
ENSG00000106603	COA1	-0.295458	0.000223108	0.00571721	cytochrome c oxidase assembly factor 1 homolog [Source:HGNC Symbol;Acc:HGNC:21868]
ENSG00000116337	AMPD2	-0.535978	0.000222536	0.00571721	adenosine monophosphate deaminase 2 [Source:HGNC Symbol;Acc:HGNC:469]
ENSG00000172673	THEMIS	-0.814605	0.000222739	0.00571721	thymocyte selection associated [Source:HGNC Symbol;Acc:HGNC:21569]
ENSG00000177054	ZDHHC13	0.328694	0.000223154	0.00571721	zinc finger DHHC-type palmitoyltransferase 13 [Source:HGNC Symbol;Acc:HGNC:18413]
ENSG00000163516	ANKZF1	-0.269394	0.000225692	0.0057725	ankyrin repeat and zinc finger peptidyl tRNA hydrolase 1 [Source:HGNC Symbol;Acc:HGNC:25527]
ENSG00000185515	BRCC3	0.285796	0.000225755	0.0057725	BRCA1/BRCA2-containing complex subunit 3 [Source:HGNC Symbol;Acc:HGNC:24185]
ENSG00000115207	GTF3C2	-0.30856	0.000226666	0.00579009	general transcription factor IIIC subunit 2 [Source:HGNC Symbol;Acc:HGNC:4665]
ENSG00000126353	CCR7	-0.85169	0.000227566	0.0058074	C-C motif chemokine receptor 7 [Source:HGNC Symbol;Acc:HGNC:1608]
ENSG00000051341	POLQ	0.70549	0.000228179	0.00581735	DNA polymerase theta [Source:HGNC Symbol;Acc:HGNC:9186]
ENSG00000089916	GPATCH2L	0.25731	0.00022883	0.00582613	G-patch domain containing 2 like [Source:HGNC Symbol;Acc:HGNC:20210]
ENSG00000117569	PTBP2	0.531592	0.000229072	0.00582613	polypyrimidine tract binding protein 2 [Source:HGNC Symbol;Acc:HGNC:17662]
ENSG00000141946	ZIM3	1.56115	0.000229195	0.00582613	zinc finger imprinted 3 [Source:HGNC Symbol;Acc:HGNC:16366]
ENSG00000133048	CHI3L1	-1.11966	0.000229626	0.00583139	chitinase 3 like 1 [Source:HGNC Symbol;Acc:HGNC:1932]
ENSG00000143149	ALDH9A1	-0.277543	0.000230446	0.0058465	aldehyde dehydrogenase 9 family member A1 [Source:HGNC Symbol;Acc:HGNC:412]
ENSG00000155629	PIK3AP1	0.464005	0.000231647	0.00587125	phosphoinositide-3-kinase adaptor protein 1 [Source:HGNC Symbol;Acc:HGNC:30034]
ENSG00000164074	ABHD18	0.294619	0.000232901	0.00589156	abhydrolase domain containing 18 [Source:HGNC Symbol;Acc:HGNC:26111]
ENSG00000204519	ZNF551	-0.530221	0.0002327	0.00589156	zinc finger protein 551 [Source:HGNC Symbol;Acc:HGNC:25108]
ENSG00000234902		0.863491	0.00023383	0.00590933	novel transcript
ENSG00000178342	KCNG2	0.687371	0.00023527	0.00593993	potassium voltage-gated channel modifier subfamily G member 2 [Source:HGNC Symbol;Acc:HGNC:6249]
ENSG00000133816	MICAL2	-0.546217	0.000236621	0.00596826	microtubule associated monooxygenase, calponin and LIM domain containing 2 [Source:HGNC Symbol;Acc:HGNC:24693]
ENSG00000169756	LIMS1	0.457449	0.000237065	0.00596975	LIM zinc finger domain containing 1 [Source:HGNC Symbol;Acc:HGNC:6616]
ENSG00000240086		1.52658	0.000237139	0.00596975	novel transcript, antisense to EPHB1
ENSG00000151239	TWF1	0.55917	0.000237417	0.00597098	twinfilin actin binding protein 1 [Source:HGNC Symbol;Acc:HGNC:9620]
ENSG00000106351	AGFG2	-0.578566	0.000237691	0.0059721	ArfGAP with FG repeats 2 [Source:HGNC Symbol;Acc:HGNC:5177]
ENSG00000159445	THEM4	-0.662336	0.00023807	0.00597587	thioesterase superfamily member 4 [Source:HGNC Symbol;Acc:HGNC:17947]
ENSG00000266338	NBPF15	-0.513903	0.00023848	0.00598039	NBPF member 15 [Source:HGNC Symbol;Acc:HGNC:28791]
ENSG00000010322	NISCH	-0.279515	0.000239883	0.00600978	nischarin [Source:HGNC Symbol;Acc:HGNC:18006]
ENSG00000156026	MCU	0.334273	0.000240448	0.00601814	mitochondrial calcium uniporter [Source:HGNC Symbol;Acc:HGNC:23526]
ENSG00000230366	DSCR9	0.704909	0.000241206	0.00603132	Down syndrome critical region 9 [Source:HGNC Symbol;Acc:HGNC:16301]
ENSG00000091136	LAMB1	0.322339	0.000241989	0.00604509	laminin subunit beta 1 [Source:HGNC Symbol;Acc:HGNC:6486]
ENSG00000085382	HACE1	0.42409	0.000242316	0.00604744	HECT domain and ankyrin repeat containing E3 ubiquitin protein ligase 1 [Source:HGNC Symbol;Acc:HGNC:21033]
ENSG00000173409	ARV1	0.419986	0.000243026	0.00605936	ARV1 homolog, fatty acid homeostasis modulator [Source:HGNC Symbol;Acc:HGNC:29561]
ENSG00000106714	CNTNAP3	-0.911805	0.000244298	0.00608524	contactin associated protein family member 3 [Source:HGNC Symbol;Acc:HGNC:13834]
ENSG00000143772	ITPKB	-0.362855	0.000244539	0.00608541	inositol-trisphosphate 3-kinase B [Source:HGNC Symbol;Acc:HGNC:6179]
ENSG00000266265	KLF14	0.927952	0.000245532	0.00610429	Kruppel like factor 14 [Source:HGNC Symbol;Acc:HGNC:23025]
ENSG00000260257		0.353325	0.000249946	0.00620811	novel transcript
ENSG00000115053	NCL	-0.436661	0.00025168	0.00624521	nucleolin [Source:HGNC Symbol;Acc:HGNC:7667]
ENSG00000112511	PHF1	-0.457444	0.00025274	0.00626554	PHD finger protein 1 [Source:HGNC Symbol;Acc:HGNC:8919]
ENSG00000249426		2.00479	0.000253984	0.00629038	novel transcript
ENSG00000109270	LAMTOR3	0.408649	0.000254531	0.00629794	late endosomal/lysosomal adaptor, MAPK and MTOR activator 3 [Source:HGNC Symbol;Acc:HGNC:15606]
ENSG00000171848	RRM2	0.951376	0.000255423	0.00631219	ribonucleotide reductase regulatory subunit M2 [Source:HGNC Symbol;Acc:HGNC:10452]
ENSG00000198931	APRT	-0.479468	0.000255592	0.00631219	adenine phosphoribosyltransferase [Source:HGNC Symbol;Acc:HGNC:626]
ENSG00000081791	DELE1	-0.244863	0.000256558	0.00632708	DAP3 binding cell death enhancer 1 [Source:HGNC Symbol;Acc:HGNC:28969]
ENSG00000267777	LINC01791	0.90888	0.000256681	0.00632708	long intergenic non-protein coding RNA 1791 [Source:HGNC Symbol;Acc:HGNC:52581]
ENSG00000178567	EPM2AIP1	0.426801	0.000257316	0.00633674	EPM2A interacting protein 1 [Source:HGNC Symbol;Acc:HGNC:19735]
ENSG00000140749	IGSF6	0.42858	0.000258236	0.0063534	immunoglobulin superfamily member 6 [Source:HGNC Symbol;Acc:HGNC:5953]
ENSG00000150756	ATPSCKMT	0.531237	0.000258498	0.00635382	ATP synthase c subunit lysine N-methyltransferase [Source:HGNC Symbol;Acc:HGNC:27029]
ENSG00000144791	LIMD1	-0.45509	0.000260189	0.00638937	LIM domains containing 1 [Source:HGNC Symbol;Acc:HGNC:6612]
ENSG00000145649	GZMA	-0.823477	0.000260443	0.00638958	granzyme A [Source:HGNC Symbol;Acc:HGNC:4708]
ENSG00000087253	LPCAT2	0.517726	0.000261369	0.00640625	lysophosphatidylcholine acyltransferase 2 [Source:HGNC Symbol;Acc:HGNC:26032]
ENSG00000109133	TMEM33	0.396524	0.00026438	0.00647395	transmembrane protein 33 [Source:HGNC Symbol;Acc:HGNC:25541]
ENSG00000179021	C3orf38	0.446257	0.000265126	0.00648612	chromosome 3 open reading frame 38 [Source:HGNC Symbol;Acc:HGNC:28384]
ENSG00000180871	CXCR2	-0.619886	0.000266175	0.00650566	C-X-C motif chemokine receptor 2 [Source:HGNC Symbol;Acc:HGNC:6027]
ENSG00000132846	ZBED3	0.437	0.000266825	0.00651543	zinc finger BED-type containing 3 [Source:HGNC Symbol;Acc:HGNC:20711]
ENSG00000130703	OSBPL2	-0.312408	0.000267532	0.00652658	oxysterol binding protein like 2 [Source:HGNC Symbol;Acc:HGNC:15761]
ENSG00000111087	GLI1	-0.535289	0.000268075	0.0065337	GLI family zinc finger 1 [Source:HGNC Symbol;Acc:HGNC:4317]
ENSG00000102738	MRPS31	0.366727	0.0002695	0.00655616	mitochondrial ribosomal protein S31 [Source:HGNC Symbol;Acc:HGNC:16632]
ENSG00000149922	TBX6	0.975179	0.000269329	0.00655616	T-box transcription factor 6 [Source:HGNC Symbol;Acc:HGNC:11605]
ENSG00000166822	TMEM170A	0.334959	0.00027529	0.00668556	transmembrane protein 170A [Source:HGNC Symbol;Acc:HGNC:29577]
ENSG00000272855		1.03244	0.000275333	0.00668556	novel transcript
ENSG00000057294	PKP2	0.681068	0.000276325	0.00669716	plakophilin 2 [Source:HGNC Symbol;Acc:HGNC:9024]
ENSG00000269313	MAGIX	0.590794	0.000276096	0.00669716	MAGI family member, X-linked [Source:HGNC Symbol;Acc:HGNC:30006]
ENSG00000172586	CHCHD1	0.468892	0.000276727	0.00670067	coiled-coil-helix-coiled-coil-helix domain containing 1 [Source:HGNC Symbol;Acc:HGNC:23518]
ENSG00000094963	FMO2	1.48852	0.000277413	0.00671102	flavin containing dimethylaniline monoxygenase 2 [Source:HGNC Symbol;Acc:HGNC:3770]
ENSG00000064886	CHI3L2	0.515428	0.000278467	0.00673026	chitinase 3 like 2 [Source:HGNC Symbol;Acc:HGNC:1933]
ENSG00000162594	IL23R	1.25231	0.000279012	0.00673719	interleukin 23 receptor [Source:HGNC Symbol;Acc:HGNC:19100]
ENSG00000272567		0.824677	0.000279545	0.00674381	novel transcript
ENSG00000001497	LAS1L	-0.485836	0.000282941	0.00681716	LAS1 like ribosome biogenesis factor [Source:HGNC Symbol;Acc:HGNC:25726]
ENSG00000164695	CHMP4C	1.18546	0.00028311	0.00681716	charged multivesicular body protein 4C [Source:HGNC Symbol;Acc:HGNC:30599]
ENSG00000168918	INPP5D	-0.342704	0.0002843	0.00683948	inositol polyphosphate-5-phosphatase D [Source:HGNC Symbol;Acc:HGNC:6079]
ENSG00000118503	TNFAIP3	0.614327	0.000285975	0.00687344	TNF alpha induced protein 3 [Source:HGNC Symbol;Acc:HGNC:11896]
ENSG00000065923	SLC9A7	-0.609051	0.000286583	0.0068817	solute carrier family 9 member A7 [Source:HGNC Symbol;Acc:HGNC:17123]
ENSG00000047644	WWC3	-0.33866	0.000287082	0.00688224	WWC family member 3 [Source:HGNC Symbol;Acc:HGNC:29237]
ENSG00000177483	RBM44	0.580552	0.000287134	0.00688224	RNA binding motif protein 44 [Source:HGNC Symbol;Acc:HGNC:24756]
ENSG00000107745	MICU1	0.307375	0.000287769	0.00688476	mitochondrial calcium uptake 1 [Source:HGNC Symbol;Acc:HGNC:1530]
ENSG00000269609	RPARP-AS1	-0.48531	0.000287526	0.00688476	RPARP antisense RNA 1 [Source:HGNC Symbol;Acc:HGNC:45238]
ENSG00000133121	STARD13	0.898263	0.00028921	0.00691289	StAR related lipid transfer domain containing 13 [Source:HGNC Symbol;Acc:HGNC:19164]
ENSG00000011304	PTBP1	-0.327625	0.000289617	0.00691627	polypyrimidine tract binding protein 1 [Source:HGNC Symbol;Acc:HGNC:9583]
ENSG00000148057	IDNK	0.471883	0.000290593	0.00693322	IDNK gluconokinase [Source:HGNC Symbol;Acc:HGNC:31367]
ENSG00000167615	LENG8	-0.317855	0.000292215	0.00696553	leukocyte receptor cluster member 8 [Source:HGNC Symbol;Acc:HGNC:15500]
ENSG00000166845	C18orf54	0.575829	0.000293309	0.0069852	chromosome 18 open reading frame 54 [Source:HGNC Symbol;Acc:HGNC:13796]
ENSG00000110046	ATG2A	-0.566987	0.000294049	0.00699644	autophagy related 2A [Source:HGNC Symbol;Acc:HGNC:29028]
ENSG00000215790	SLC35E2A	-0.429497	0.000295005	0.00701278	solute carrier family 35 member E2A [Source:HGNC Symbol;Acc:HGNC:20863]
ENSG00000153767	GTF2E1	0.31251	0.000300535	0.00713771	general transcription factor IIE subunit 1 [Source:HGNC Symbol;Acc:HGNC:4650]
ENSG00000183943	PRKX	-0.469713	0.000301301	0.00714937	protein kinase X-linked [Source:HGNC Symbol;Acc:HGNC:9441]
ENSG00000273015		0.4809	0.000302335	0.00716568	novel transcript
ENSG00000273243		-0.668465	0.000302539	0.00716568	novel transcript
ENSG00000136280	CCM2	-0.311736	0.000303144	0.00717348	CCM2 scaffold protein [Source:HGNC Symbol;Acc:HGNC:21708]
ENSG00000069020	MAST4	0.547437	0.000307269	0.00726451	microtubule associated serine/threonine kinase family member 4 [Source:HGNC Symbol;Acc:HGNC:19037]
ENSG00000236036	LINC00445	1.84242	0.000309305	0.0073056	long intergenic non-protein coding RNA 445 [Source:HGNC Symbol;Acc:HGNC:42782]
ENSG00000260517		-0.468888	0.000309569	0.0073056	novel transcript
ENSG00000095464	PDE6C	0.659579	0.000310147	0.00730789	phosphodiesterase 6C [Source:HGNC Symbol;Acc:HGNC:8787]
ENSG00000173692	PSMD1	0.353926	0.000310227	0.00730789	proteasome 26S subunit, non-ATPase 1 [Source:HGNC Symbol;Acc:HGNC:9554]
ENSG00000115590	IL1R2	0.810298	0.000311445	0.00732995	interleukin 1 receptor type 2 [Source:HGNC Symbol;Acc:HGNC:5994]
ENSG00000071626	DAZAP1	-0.271936	0.00031189	0.00733377	DAZ associated protein 1 [Source:HGNC Symbol;Acc:HGNC:2683]
ENSG00000148700	ADD3	0.485511	0.000312617	0.00734272	adducin 3 [Source:HGNC Symbol;Acc:HGNC:245]
ENSG00000165175	MID1IP1	-0.372584	0.000312834	0.00734272	MID1 interacting protein 1 [Source:HGNC Symbol;Acc:HGNC:20715]
ENSG00000156414	TDRD9	0.7585	0.000313174	0.00734407	tudor domain containing 9 [Source:HGNC Symbol;Acc:HGNC:20122]
ENSG00000272894	MIOS-DT	0.837196	0.000314398	0.00736613	MIOS divergent transcript [Source:HGNC Symbol;Acc:HGNC:55187]
ENSG00000103723	AP3B2	0.865687	0.000317287	0.00739631	adaptor related protein complex 3 subunit beta 2 [Source:HGNC Symbol;Acc:HGNC:567]
ENSG00000105656	ELL	-0.468895	0.000317062	0.00739631	elongation factor for RNA polymerase II [Source:HGNC Symbol;Acc:HGNC:23114]
ENSG00000111817	DSE	0.452432	0.000316014	0.00739631	dermatan sulfate epimerase [Source:HGNC Symbol;Acc:HGNC:21144]
ENSG00000116171	SCP2	0.348912	0.000317959	0.00739631	sterol carrier protein 2 [Source:HGNC Symbol;Acc:HGNC:10606]
ENSG00000135372	NAT10	-0.48042	0.000317609	0.00739631	N-acetyltransferase 10 [Source:HGNC Symbol;Acc:HGNC:29830]
ENSG00000136824	SMC2	0.618146	0.000317131	0.00739631	structural maintenance of chromosomes 2 [Source:HGNC Symbol;Acc:HGNC:14011]
ENSG00000169432	SCN9A	0.703884	0.00031749	0.00739631	sodium voltage-gated channel alpha subunit 9 [Source:HGNC Symbol;Acc:HGNC:10597]
ENSG00000177494	ZBED2	-0.74099	0.000317691	0.00739631	zinc finger BED-type containing 2 [Source:HGNC Symbol;Acc:HGNC:20710]
ENSG00000279873	LINC01126	-0.508726	0.000319265	0.00742006	long intergenic non-protein coding RNA 1126 [Source:HGNC Symbol;Acc:HGNC:49275]
ENSG00000070731	ST6GALNAC2	-0.561202	0.000320826	0.00744969	ST6 N-acetylgalactosaminide alpha-2,6-sialyltransferase 2 [Source:HGNC Symbol;Acc:HGNC:10867]
ENSG00000128284	APOL3	-0.61564	0.000321955	0.00746506	apolipoprotein L3 [Source:HGNC Symbol;Acc:HGNC:14868]
ENSG00000145348	TBCK	0.421697	0.000322062	0.00746506	TBC1 domain containing kinase [Source:HGNC Symbol;Acc:HGNC:28261]
ENSG00000227107		0.738242	0.000322487	0.00746826	novel transcript
ENSG00000118496	FBXO30	0.538825	0.000323087	0.00747374	F-box protein 30 [Source:HGNC Symbol;Acc:HGNC:15600]
ENSG00000249892		2.16015	0.000323297	0.00747374	novel transcript
ENSG00000232732		1.06907	0.000324917	0.00750451	novel transcript
ENSG00000180096	SEPTIN1	-0.451206	0.000325395	0.0075089	septin 1 [Source:HGNC Symbol;Acc:HGNC:2879]
ENSG00000196092	PAX5	-0.882191	0.000327006	0.00753939	paired box 5 [Source:HGNC Symbol;Acc:HGNC:8619]
ENSG00000232810	TNF	0.597565	0.000327894	0.0075465	tumor necrosis factor [Source:HGNC Symbol;Acc:HGNC:11892]
ENSG00000275557		-0.429759	0.00032788	0.0075465	novel transcript
ENSG00000139718	SETD1B	-0.347512	0.000328885	0.00755904	SET domain containing 1B, histone lysine methyltransferase [Source:HGNC Symbol;Acc:HGNC:29187]
ENSG00000151690	MFSD6	-0.462132	0.00032902	0.00755904	major facilitator superfamily domain containing 6 [Source:HGNC Symbol;Acc:HGNC:24711]
ENSG00000112695	COX7A2	0.381976	0.000329627	0.00755964	cytochrome c oxidase subunit 7A2 [Source:HGNC Symbol;Acc:HGNC:2288]
ENSG00000122687	MRM2	-0.43207	0.000329368	0.00755964	mitochondrial rRNA methyltransferase 2 [Source:HGNC Symbol;Acc:HGNC:16352]
ENSG00000074803	SLC12A1	-1.54709	0.000330821	0.00757563	solute carrier family 12 member 1 [Source:HGNC Symbol;Acc:HGNC:10910]
ENSG00000132357	CARD6	0.433158	0.000330906	0.00757563	caspase recruitment domain family member 6 [Source:HGNC Symbol;Acc:HGNC:16394]
ENSG00000120318	ARAP3	-0.49185	0.000332291	0.00758731	ArfGAP with RhoGAP domain, ankyrin repeat and PH domain 3 [Source:HGNC Symbol;Acc:HGNC:24097]
ENSG00000134333	LDHA	0.642595	0.000332064	0.00758731	lactate dehydrogenase A [Source:HGNC Symbol;Acc:HGNC:6535]
ENSG00000160746	ANO10	0.324432	0.00033211	0.00758731	anoctamin 10 [Source:HGNC Symbol;Acc:HGNC:25519]
ENSG00000258066		1.94676	0.000332737	0.00759084	novel transcript
ENSG00000039523	RIPOR1	-0.477245	0.00033379	0.00760818	RHO family interacting cell polarization regulator 1 [Source:HGNC Symbol;Acc:HGNC:25836]
ENSG00000116406	EDEM3	0.41748	0.000334789	0.00761762	ER degradation enhancing alpha-mannosidase like protein 3 [Source:HGNC Symbol;Acc:HGNC:16787]
ENSG00000241369	LINC01192	1.48697	0.000334767	0.00761762	long intergenic non-protein coding RNA 1192 [Source:HGNC Symbol;Acc:HGNC:37197]
ENSG00000149292	TTC12	-0.564494	0.000335272	0.00762196	tetratricopeptide repeat domain 12 [Source:HGNC Symbol;Acc:HGNC:23700]
ENSG00000164751	PEX2	0.379372	0.000336653	0.00764666	peroxisomal biogenesis factor 2 [Source:HGNC Symbol;Acc:HGNC:9717]
ENSG00000042493	CAPG	0.52228	0.00033806	0.00766799	capping actin protein, gelsolin like [Source:HGNC Symbol;Acc:HGNC:1474]
ENSG00000136758	YME1L1	0.264552	0.000338181	0.00766799	YME1 like 1 ATPase [Source:HGNC Symbol;Acc:HGNC:12843]
ENSG00000146826	MAP11	-0.387355	0.000338861	0.00767672	microtubule associated protein 11 [Source:HGNC Symbol;Acc:HGNC:25604]
ENSG00000125912	NCLN	-0.385809	0.000341844	0.00773756	nicalin [Source:HGNC Symbol;Acc:HGNC:26923]
ENSG00000148943	LIN7C	0.514612	0.000342392	0.00774323	lin-7 homolog C, crumbs cell polarity complex component [Source:HGNC Symbol;Acc:HGNC:17789]
ENSG00000246876	LINC02466	1.42728	0.000342885	0.00774765	long intergenic non-protein coding RNA 2466 [Source:HGNC Symbol;Acc:HGNC:53405]
ENSG00000172738	TMEM217	0.970807	0.000343755	0.00776059	transmembrane protein 217 [Source:HGNC Symbol;Acc:HGNC:21238]
ENSG00000197157	SND1	-0.28628	0.000344543	0.00777164	staphylococcal nuclease and tudor domain containing 1 [Source:HGNC Symbol;Acc:HGNC:30646]
ENSG00000100473	COCH	0.688809	0.000345089	0.00777719	cochlin [Source:HGNC Symbol;Acc:HGNC:2180]
ENSG00000137409	MTCH1	-0.279876	0.000345723	0.00778474	mitochondrial carrier 1 [Source:HGNC Symbol;Acc:HGNC:17586]
ENSG00000143641	GALNT2	0.561476	0.00034735	0.00781463	polypeptide N-acetylgalactosaminyltransferase 2 [Source:HGNC Symbol;Acc:HGNC:4124]
ENSG00000189043	NDUFA4	0.457343	0.000347905	0.00782035	NDUFA4 mitochondrial complex associated [Source:HGNC Symbol;Acc:HGNC:7687]
ENSG00000166716	ZNF592	-0.288618	0.000349468	0.00784871	zinc finger protein 592 [Source:HGNC Symbol;Acc:HGNC:28986]
ENSG00000089220	PEBP1	-0.572465	0.000349983	0.00785349	phosphatidylethanolamine binding protein 1 [Source:HGNC Symbol;Acc:HGNC:8630]
ENSG00000025039	RRAGD	0.374698	0.000350782	0.00786465	Ras related GTP binding D [Source:HGNC Symbol;Acc:HGNC:19903]
ENSG00000169084	DHRSX	-0.420967	0.000352929	0.00789917	dehydrogenase/reductase X-linked [Source:HGNC Symbol;Acc:HGNC:18399]
ENSG00000274918		1.04792	0.000352917	0.00789917	novel transcript
ENSG00000116127	ALMS1	-0.422593	0.000353408	0.00790186	ALMS1 centrosome and basal body associated protein [Source:HGNC Symbol;Acc:HGNC:428]
ENSG00000166783	MARF1	-0.348492	0.000353656	0.00790186	meiosis regulator and mRNA stability factor 1 [Source:HGNC Symbol;Acc:HGNC:29562]
ENSG00000165694	FRMD7	0.743167	0.000355345	0.00793279	FERM domain containing 7 [Source:HGNC Symbol;Acc:HGNC:8079]
ENSG00000180644	PRF1	-0.811123	0.000359927	0.0080282	perforin 1 [Source:HGNC Symbol;Acc:HGNC:9360]
ENSG00000145779	TNFAIP8	0.32688	0.00036117	0.00804901	TNF alpha induced protein 8 [Source:HGNC Symbol;Acc:HGNC:17260]
ENSG00000117650	NEK2	0.923078	0.000363186	0.0080801	NIMA related kinase 2 [Source:HGNC Symbol;Acc:HGNC:7745]
ENSG00000125870	SNRPB2	0.376961	0.000363107	0.0080801	small nuclear ribonucleoprotein polypeptide B2 [Source:HGNC Symbol;Acc:HGNC:11155]
ENSG00000180773	SLC36A4	0.521289	0.000364695	0.00810676	solute carrier family 36 member 4 [Source:HGNC Symbol;Acc:HGNC:19660]
ENSG00000145331	TRMT10A	0.555149	0.000366177	0.00812395	tRNA methyltransferase 10A [Source:HGNC Symbol;Acc:HGNC:28403]
ENSG00000183621	ZNF438	0.443533	0.000366405	0.00812395	zinc finger protein 438 [Source:HGNC Symbol;Acc:HGNC:21029]
ENSG00000267034	NA	1.42278	0.000366276	0.00812395	NA
ENSG00000108669	CYTH1	-0.271492	0.000368198	0.00815677	cytohesin 1 [Source:HGNC Symbol;Acc:HGNC:9501]
ENSG00000156869	FRRS1	0.562718	0.000368646	0.00815974	ferric chelate reductase 1 [Source:HGNC Symbol;Acc:HGNC:27622]
ENSG00000144320	LNPK	0.520291	0.000369928	0.00817422	lunapark, ER junction formation factor [Source:HGNC Symbol;Acc:HGNC:21610]
ENSG00000268744		1.49015	0.000369783	0.00817422	novel transcript
ENSG00000135535	CD164	0.428501	0.000370356	0.00817673	CD164 molecule [Source:HGNC Symbol;Acc:HGNC:1632]
ENSG00000154727	GABPA	0.440888	0.00037307	0.00822967	GA binding protein transcription factor subunit alpha [Source:HGNC Symbol;Acc:HGNC:4071]
ENSG00000258383		1.86161	0.000373911	0.00824125	novel transcript
ENSG00000230010		0.971807	0.000375154	0.00826164	novel transcript
ENSG00000012061	ERCC1	-0.492718	0.000376366	0.00827425	ERCC excision repair 1, endonuclease non-catalytic subunit [Source:HGNC Symbol;Acc:HGNC:3433]
ENSG00000116741	RGS2	-0.662672	0.000376184	0.00827425	regulator of G protein signaling 2 [Source:HGNC Symbol;Acc:HGNC:9998]
ENSG00000136783	NIPSNAP3A	0.442722	0.000376767	0.00827425	nipsnap homolog 3A [Source:HGNC Symbol;Acc:HGNC:23619]
ENSG00000156650	KAT6B	-0.256858	0.000376998	0.00827425	lysine acetyltransferase 6B [Source:HGNC Symbol;Acc:HGNC:17582]
ENSG00000054611	TBC1D22A	-0.257466	0.000378675	0.00828445	TBC1 domain family member 22A [Source:HGNC Symbol;Acc:HGNC:1309]
ENSG00000179387	ELMOD2	0.515804	0.000378736	0.00828445	ELMO domain containing 2 [Source:HGNC Symbol;Acc:HGNC:28111]
ENSG00000275342	PRAG1	-0.695987	0.000378429	0.00828445	PEAK1 related, kinase-activating pseudokinase 1 [Source:HGNC Symbol;Acc:HGNC:25438]
ENSG00000277448	LINC02338	1.69131	0.000378519	0.00828445	long intergenic non-protein coding RNA 2338 [Source:HGNC Symbol;Acc:HGNC:53258]
ENSG00000213809	KLRK1	-0.85808	0.000379116	0.0082851	killer cell lectin like receptor K1 [Source:HGNC Symbol;Acc:HGNC:18788]
ENSG00000279109	NA	0.913361	0.000379402	0.0082851	NA
ENSG00000180332	KCTD4	0.463655	0.000381226	0.00831794	potassium channel tetramerization domain containing 4 [Source:HGNC Symbol;Acc:HGNC:23227]
ENSG00000124508	BTN2A2	-0.590903	0.000382565	0.00834017	butyrophilin subfamily 2 member A2 [Source:HGNC Symbol;Acc:HGNC:1137]
ENSG00000109805	NCAPG	0.665317	0.000384358	0.00836524	non-SMC condensin I complex subunit G [Source:HGNC Symbol;Acc:HGNC:24304]
ENSG00000111796	KLRB1	-0.775677	0.000384329	0.00836524	killer cell lectin like receptor B1 [Source:HGNC Symbol;Acc:HGNC:6373]
ENSG00000088387	DOCK9	-0.47018	0.000386142	0.00839705	dedicator of cytokinesis 9 [Source:HGNC Symbol;Acc:HGNC:14132]
ENSG00000005108	THSD7A	0.924109	0.000390469	0.00846287	thrombospondin type 1 domain containing 7A [Source:HGNC Symbol;Acc:HGNC:22207]
ENSG00000120705	ETF1	0.295159	0.000389864	0.00846287	eukaryotic translation termination factor 1 [Source:HGNC Symbol;Acc:HGNC:3477]
ENSG00000143643	TTC13	0.310074	0.000389864	0.00846287	tetratricopeptide repeat domain 13 [Source:HGNC Symbol;Acc:HGNC:26204]
ENSG00000232837	LINC01700	1.18423	0.000390347	0.00846287	long intergenic non-protein coding RNA 1700 [Source:HGNC Symbol;Acc:HGNC:52488]
ENSG00000128191	DGCR8	-0.405066	0.000392238	0.00849413	DGCR8 microprocessor complex subunit [Source:HGNC Symbol;Acc:HGNC:2847]
ENSG00000148450	MSRB2	0.44904	0.000393537	0.00851519	methionine sulfoxide reductase B2 [Source:HGNC Symbol;Acc:HGNC:17061]
ENSG00000101310	SEC23B	0.324239	0.000395443	0.00854398	SEC23 homolog B, COPII coat complex component [Source:HGNC Symbol;Acc:HGNC:10702]
ENSG00000140299	BNIP2	0.502906	0.000395524	0.00854398	BCL2 interacting protein 2 [Source:HGNC Symbol;Acc:HGNC:1083]
ENSG00000145349	CAMK2D	-0.561022	0.000396831	0.00856509	calcium/calmodulin dependent protein kinase II delta [Source:HGNC Symbol;Acc:HGNC:1462]
ENSG00000095319	NUP188	-0.494139	0.000400818	0.0086251	nucleoporin 188 [Source:HGNC Symbol;Acc:HGNC:17859]
ENSG00000125888	BANF2	1.57897	0.000400936	0.0086251	BANF family member 2 [Source:HGNC Symbol;Acc:HGNC:16172]
ENSG00000196664	TLR7	-0.592398	0.000400413	0.0086251	toll like receptor 7 [Source:HGNC Symbol;Acc:HGNC:15631]
ENSG00000246145	RRS1-AS1	0.748761	0.000400551	0.0086251	RRS1 antisense RNA 1 (head to head) [Source:HGNC Symbol;Acc:HGNC:50465]
ENSG00000139193	CD27	-0.704265	0.000402331	0.00864083	CD27 molecule [Source:HGNC Symbol;Acc:HGNC:11922]
ENSG00000150347	ARID5B	0.412177	0.000402176	0.00864083	AT-rich interaction domain 5B [Source:HGNC Symbol;Acc:HGNC:17362]
ENSG00000101361	NOP56	-0.445281	0.000403285	0.00864704	NOP56 ribonucleoprotein [Source:HGNC Symbol;Acc:HGNC:15911]
ENSG00000169599	NFU1	0.366902	0.000403227	0.00864704	NFU1 iron-sulfur cluster scaffold [Source:HGNC Symbol;Acc:HGNC:16287]
ENSG00000100060	MFNG	-0.331961	0.000404549	0.0086509	MFNG O-fucosylpeptide 3-beta-N-acetylglucosaminyltransferase [Source:HGNC Symbol;Acc:HGNC:7038]
ENSG00000105875	WDR91	-0.427885	0.000404795	0.0086509	WD repeat domain 91 [Source:HGNC Symbol;Acc:HGNC:24997]
ENSG00000135750	KCNK1	1.13795	0.000404499	0.0086509	potassium two pore domain channel subfamily K member 1 [Source:HGNC Symbol;Acc:HGNC:6272]
ENSG00000255175	LINC02759	2.13271	0.000404719	0.0086509	long intergenic non-protein coding RNA 2759 [Source:HGNC Symbol;Acc:HGNC:54279]
ENSG00000130787	HIP1R	-0.441703	0.000405477	0.00865128	huntingtin interacting protein 1 related [Source:HGNC Symbol;Acc:HGNC:18415]
ENSG00000183486	MX2	-0.527357	0.00040524	0.00865128	MX dynamin like GTPase 2 [Source:HGNC Symbol;Acc:HGNC:7533]
ENSG00000133835	HSD17B4	0.288936	0.000405985	0.00865503	hydroxysteroid 17-beta dehydrogenase 4 [Source:HGNC Symbol;Acc:HGNC:5213]
ENSG00000012124	CD22	-0.7691	0.000408747	0.00870677	CD22 molecule [Source:HGNC Symbol;Acc:HGNC:1643]
ENSG00000134758	RNF138	0.382225	0.000409589	0.00871047	ring finger protein 138 [Source:HGNC Symbol;Acc:HGNC:17765]
ENSG00000178562	CD28	-0.74296	0.000409585	0.00871047	CD28 molecule [Source:HGNC Symbol;Acc:HGNC:1653]
ENSG00000089195	TRMT6	0.567236	0.000410739	0.00872778	tRNA methyltransferase 6 [Source:HGNC Symbol;Acc:HGNC:20900]
ENSG00000274173		-0.731769	0.000412645	0.00876114	novel transcript
ENSG00000267627		1.34432	0.000413552	0.00877323	novel transcript
ENSG00000136872	ALDOB	0.696523	0.000415179	0.00879341	aldolase, fructose-bisphosphate B [Source:HGNC Symbol;Acc:HGNC:417]
ENSG00000224531	SMIM13	0.404916	0.000415174	0.00879341	small integral membrane protein 13 [Source:HGNC Symbol;Acc:HGNC:27356]
ENSG00000121481	RNF2	0.426027	0.000416575	0.0088015	ring finger protein 2 [Source:HGNC Symbol;Acc:HGNC:10061]
ENSG00000167182	SP2	-0.376996	0.000416262	0.0088015	Sp2 transcription factor [Source:HGNC Symbol;Acc:HGNC:11207]
ENSG00000170011	MYRIP	0.451567	0.000416087	0.0088015	myosin VIIA and Rab interacting protein [Source:HGNC Symbol;Acc:HGNC:19156]
ENSG00000108828	VAT1	0.493345	0.000417491	0.00880657	vesicle amine transport 1 [Source:HGNC Symbol;Acc:HGNC:16919]
ENSG00000272983		0.760736	0.000417474	0.00880657	novel transcript
ENSG00000138092	CENPO	0.548591	0.000418398	0.00881855	centromere protein O [Source:HGNC Symbol;Acc:HGNC:28152]
ENSG00000144218	AFF3	-0.809842	0.000419253	0.00882942	AF4/FMR2 family member 3 [Source:HGNC Symbol;Acc:HGNC:6473]
ENSG00000154059	IMPACT	0.364251	0.000420156	0.00884128	impact RWD domain protein [Source:HGNC Symbol;Acc:HGNC:20387]
ENSG00000186918	ZNF395	-0.583287	0.000421503	0.00886246	zinc finger protein 395 [Source:HGNC Symbol;Acc:HGNC:18737]
ENSG00000013523	ANGEL1	-0.44666	0.000426493	0.00895292	angel homolog 1 [Source:HGNC Symbol;Acc:HGNC:19961]
ENSG00000255474	GAU1	0.948923	0.000426265	0.00895292	GALNT8 antisense upstream 1 [Source:HGNC Symbol;Acc:HGNC:53880]
ENSG00000110514	MADD	-0.312088	0.000428575	0.00898938	MAP kinase activating death domain [Source:HGNC Symbol;Acc:HGNC:6766]
ENSG00000135046	ANXA1	0.625712	0.000430208	0.00901636	annexin A1 [Source:HGNC Symbol;Acc:HGNC:533]
ENSG00000165476	REEP3	0.432562	0.000431251	0.00903094	receptor accessory protein 3 [Source:HGNC Symbol;Acc:HGNC:23711]
ENSG00000121578	B4GALT4	0.494564	0.000432851	0.00905465	beta-1,4-galactosyltransferase 4 [Source:HGNC Symbol;Acc:HGNC:927]
ENSG00000235884	LINC00941	1.19839	0.000433079	0.00905465	long intergenic non-protein coding RNA 941 [Source:HGNC Symbol;Acc:HGNC:48635]
ENSG00000116954	RRAGC	0.286354	0.000433552	0.00905727	Ras related GTP binding C [Source:HGNC Symbol;Acc:HGNC:19902]
ENSG00000205106	LINC02716	1.6423	0.000435383	0.00908823	long intergenic non-protein coding RNA 2716 [Source:HGNC Symbol;Acc:HGNC:25454]
ENSG00000173706	HEG1	-0.561091	0.00043578	0.00908922	heart development protein with EGF like domains 1 [Source:HGNC Symbol;Acc:HGNC:29227]
ENSG00000204525	HLA-C	-0.527667	0.000436811	0.00910343	major histocompatibility complex, class I, C [Source:HGNC Symbol;Acc:HGNC:4933]
ENSG00000112339	HBS1L	0.335662	0.000437746	0.00910833	HBS1 like translational GTPase [Source:HGNC Symbol;Acc:HGNC:4834]
ENSG00000233365		1.20431	0.000437506	0.00910833	novel transcript
ENSG00000188761	BCL2L15	0.666361	0.000439513	0.00913779	BCL2 like 15 [Source:HGNC Symbol;Acc:HGNC:33624]
ENSG00000129675	ARHGEF6	0.302947	0.000442132	0.0091849	Rac/Cdc42 guanine nucleotide exchange factor 6 [Source:HGNC Symbol;Acc:HGNC:685]
ENSG00000100994	PYGB	-0.388641	0.000443558	0.00920719	glycogen phosphorylase B [Source:HGNC Symbol;Acc:HGNC:9723]
ENSG00000113575	PPP2CA	0.302173	0.000444277	0.00921477	protein phosphatase 2 catalytic subunit alpha [Source:HGNC Symbol;Acc:HGNC:9299]
ENSG00000243811	APOBEC3D	-0.578087	0.000444687	0.00921592	apolipoprotein B mRNA editing enzyme catalytic subunit 3D [Source:HGNC Symbol;Acc:HGNC:17354]
ENSG00000113719	ERGIC1	-0.516726	0.000445096	0.00921706	endoplasmic reticulum-golgi intermediate compartment 1 [Source:HGNC Symbol;Acc:HGNC:29205]
ENSG00000182916	TCEAL7	1.84975	0.000445732	0.0092229	transcription elongation factor A like 7 [Source:HGNC Symbol;Acc:HGNC:28336]
ENSG00000196620	UGT2B15	1.78749	0.000446461	0.00923065	UDP glucuronosyltransferase family 2 member B15 [Source:HGNC Symbol;Acc:HGNC:12546]
ENSG00000030066	NUP160	-0.349194	0.000448184	0.00925892	nucleoporin 160 [Source:HGNC Symbol;Acc:HGNC:18017]
ENSG00000113638	TTC33	0.492362	0.000449189	0.00927231	tetratricopeptide repeat domain 33 [Source:HGNC Symbol;Acc:HGNC:29959]
ENSG00000122550	KLHL7	0.279384	0.000449595	0.00927335	kelch like family member 7 [Source:HGNC Symbol;Acc:HGNC:15646]
ENSG00000168438	CDC40	0.397774	0.000453432	0.00934507	cell division cycle 40 [Source:HGNC Symbol;Acc:HGNC:17350]
ENSG00000078687	TNRC6C	-0.266716	0.00045457	0.00935371	trinucleotide repeat containing adaptor 6C [Source:HGNC Symbol;Acc:HGNC:29318]
ENSG00000256199		1.14764	0.000454404	0.00935371	novel transcript, antisense to RASSF3
ENSG00000204592	HLA-E	-0.397497	0.000456872	0.00939365	major histocompatibility complex, class I, E [Source:HGNC Symbol;Acc:HGNC:4962]
ENSG00000133818	RRAS2	-0.655928	0.000459047	0.00942881	RAS related 2 [Source:HGNC Symbol;Acc:HGNC:17271]
ENSG00000214595	EML6	0.302064	0.000459306	0.00942881	EMAP like 6 [Source:HGNC Symbol;Acc:HGNC:35412]
ENSG00000101367	MAPRE1	0.37578	0.000461215	0.00945449	microtubule associated protein RP/EB family member 1 [Source:HGNC Symbol;Acc:HGNC:6890]
ENSG00000119285	HEATR1	-0.388887	0.000461647	0.00945449	HEAT repeat containing 1 [Source:HGNC Symbol;Acc:HGNC:25517]
ENSG00000143382	ADAMTSL4	-0.570108	0.000461457	0.00945449	ADAMTS like 4 [Source:HGNC Symbol;Acc:HGNC:19706]
ENSG00000136689	IL1RN	0.645115	0.000463532	0.00948564	interleukin 1 receptor antagonist [Source:HGNC Symbol;Acc:HGNC:6000]
ENSG00000127463	EMC1	-0.326889	0.000465077	0.00950382	ER membrane protein complex subunit 1 [Source:HGNC Symbol;Acc:HGNC:28957]
ENSG00000152332	UHMK1	0.378339	0.000465516	0.00950382	U2AF homology motif kinase 1 [Source:HGNC Symbol;Acc:HGNC:19683]
ENSG00000178199	ZC3H12D	-0.572268	0.000465373	0.00950382	zinc finger CCCH-type containing 12D [Source:HGNC Symbol;Acc:HGNC:21175]
ENSG00000155975	VPS37A	0.291584	0.000466003	0.00950632	VPS37A subunit of ESCRT-I [Source:HGNC Symbol;Acc:HGNC:24928]
ENSG00000005007	UPF1	-0.359087	0.00046788	0.00953713	UPF1 RNA helicase and ATPase [Source:HGNC Symbol;Acc:HGNC:9962]
ENSG00000241295	ZBTB20-AS2	0.76892	0.000474024	0.00965481	ZBTB20 antisense RNA 2 [Source:HGNC Symbol;Acc:HGNC:42421]
ENSG00000115525	ST3GAL5	-0.526193	0.000474734	0.00966171	ST3 beta-galactoside alpha-2,3-sialyltransferase 5 [Source:HGNC Symbol;Acc:HGNC:10872]
ENSG00000170004	CHD3	-0.290955	0.000475116	0.00966193	chromodomain helicase DNA binding protein 3 [Source:HGNC Symbol;Acc:HGNC:1918]
ENSG00000154814	OXNAD1	-0.520282	0.000475798	0.00966824	oxidoreductase NAD binding domain containing 1 [Source:HGNC Symbol;Acc:HGNC:25128]
ENSG00000223496	EXOSC6	-0.414067	0.000476484	0.00967463	exosome component 6 [Source:HGNC Symbol;Acc:HGNC:19055]
ENSG00000112561	TFEB	-0.365562	0.000478646	0.0097083	transcription factor EB [Source:HGNC Symbol;Acc:HGNC:11753]
ENSG00000162909	CAPN2	-0.346536	0.000479261	0.0097083	calpain 2 [Source:HGNC Symbol;Acc:HGNC:1479]
ENSG00000169375	SIN3A	-0.252851	0.000479027	0.0097083	SIN3 transcription regulator family member A [Source:HGNC Symbol;Acc:HGNC:19353]
ENSG00000122188	LAX1	-0.689408	0.000481884	0.00973869	lymphocyte transmembrane adaptor 1 [Source:HGNC Symbol;Acc:HGNC:26005]
ENSG00000149798	CDC42EP2	-0.50389	0.000481679	0.00973869	CDC42 effector protein 2 [Source:HGNC Symbol;Acc:HGNC:16263]
ENSG00000155096	AZIN1	0.412042	0.000481792	0.00973869	antizyme inhibitor 1 [Source:HGNC Symbol;Acc:HGNC:16432]
ENSG00000145431	PDGFC	0.800298	0.00048241	0.00974177	platelet derived growth factor C [Source:HGNC Symbol;Acc:HGNC:8801]
ENSG00000169905	TOR1AIP2	0.260911	0.000483986	0.009766	torsin 1A interacting protein 2 [Source:HGNC Symbol;Acc:HGNC:24055]
ENSG00000099875	MKNK2	-0.397519	0.000486268	0.00979736	MAPK interacting serine/threonine kinase 2 [Source:HGNC Symbol;Acc:HGNC:7111]
ENSG00000133657	ATP13A3	0.593684	0.000486292	0.00979736	ATPase 13A3 [Source:HGNC Symbol;Acc:HGNC:24113]
ENSG00000152683	SLC30A6	0.326884	0.000486726	0.00979851	solute carrier family 30 member 6 [Source:HGNC Symbol;Acc:HGNC:19305]
ENSG00000163661	PTX3	0.731852	0.000490962	0.00987098	pentraxin 3 [Source:HGNC Symbol;Acc:HGNC:9692]
ENSG00000198829	SUCNR1	0.780099	0.000491084	0.00987098	succinate receptor 1 [Source:HGNC Symbol;Acc:HGNC:4542]
ENSG00000107263	RAPGEF1	-0.327853	0.000491657	0.00987487	Rap guanine nucleotide exchange factor 1 [Source:HGNC Symbol;Acc:HGNC:4568]
ENSG00000166265	CYYR1	0.920145	0.000493545	0.00990515	cysteine and tyrosine rich 1 [Source:HGNC Symbol;Acc:HGNC:16274]
ENSG00000165434	PGM2L1	0.512014	0.00049532	0.00993311	phosphoglucomutase 2 like 1 [Source:HGNC Symbol;Acc:HGNC:20898]
ENSG00000121350	PYROXD1	0.417605	0.000495728	0.00993365	pyridine nucleotide-disulphide oxidoreductase domain 1 [Source:HGNC Symbol;Acc:HGNC:26162]
ENSG00000137441	FGFBP2	-0.914742	0.00049793	0.00997009	fibroblast growth factor binding protein 2 [Source:HGNC Symbol;Acc:HGNC:29451]
ENSG00000107362	ABHD17B	0.330326	0.000501263	0.0100291	abhydrolase domain containing 17B, depalmitoylase [Source:HGNC Symbol;Acc:HGNC:24278]
ENSG00000123728	RAP2C	0.378011	0.000503292	0.010062	RAP2C, member of RAS oncogene family [Source:HGNC Symbol;Acc:HGNC:21165]
ENSG00000162413	KLHL21	-0.359066	0.000504857	0.0100855	kelch like family member 21 [Source:HGNC Symbol;Acc:HGNC:29041]
ENSG00000141664	ZCCHC2	-0.652711	0.000506587	0.0101123	zinc finger CCHC-type containing 2 [Source:HGNC Symbol;Acc:HGNC:22916]
ENSG00000089775	ZBTB25	-0.485307	0.000507534	0.0101235	zinc finger and BTB domain containing 25 [Source:HGNC Symbol;Acc:HGNC:13112]
ENSG00000203857	HSD3B1	1.29253	0.000509526	0.0101554	hydroxy-delta-5-steroid dehydrogenase, 3 beta- and steroid delta-isomerase 1 [Source:HGNC Symbol;Acc:HGNC:5217]
ENSG00000115233	PSMD14	0.478538	0.000512589	0.0102086	proteasome 26S subunit, non-ATPase 14 [Source:HGNC Symbol;Acc:HGNC:16889]
ENSG00000162994	CLHC1	0.596165	0.000514183	0.0102326	clathrin heavy chain linker domain containing 1 [Source:HGNC Symbol;Acc:HGNC:26453]
ENSG00000166025	AMOTL1	0.751295	0.000517362	0.010288	angiomotin like 1 [Source:HGNC Symbol;Acc:HGNC:17811]
ENSG00000138246	DNAJC13	0.450758	0.000518241	0.0102935	DnaJ heat shock protein family (Hsp40) member C13 [Source:HGNC Symbol;Acc:HGNC:30343]
ENSG00000162687	KCNT2	1.19758	0.000518435	0.0102935	potassium sodium-activated channel subfamily T member 2 [Source:HGNC Symbol;Acc:HGNC:18866]
ENSG00000226808	LINC00840	1.32892	0.000518829	0.0102935	long intergenic non-protein coding RNA 840 [Source:HGNC Symbol;Acc:HGNC:44987]
ENSG00000123080	CDKN2C	0.620775	0.000519602	0.010301	cyclin dependent kinase inhibitor 2C [Source:HGNC Symbol;Acc:HGNC:1789]
ENSG00000272375		1.09658	0.000521064	0.0103221	novel transcript
ENSG00000130640	TUBGCP2	-0.217224	0.000525069	0.0103699	tubulin gamma complex associated protein 2 [Source:HGNC Symbol;Acc:HGNC:18599]
ENSG00000137673	MMP7	1.42211	0.00052456	0.0103699	matrix metallopeptidase 7 [Source:HGNC Symbol;Acc:HGNC:7174]
ENSG00000138660	AP1AR	0.546597	0.000524763	0.0103699	adaptor related protein complex 1 associated regulatory protein [Source:HGNC Symbol;Acc:HGNC:28808]
ENSG00000163939	PBRM1	0.222817	0.000524809	0.0103699	polybromo 1 [Source:HGNC Symbol;Acc:HGNC:30064]
ENSG00000090615	GOLGA3	-0.34777	0.000528002	0.0104199	golgin A3 [Source:HGNC Symbol;Acc:HGNC:4426]
ENSG00000125354	SEPTIN6	-0.29204	0.000529419	0.0104263	septin 6 [Source:HGNC Symbol;Acc:HGNC:15848]
ENSG00000178035	IMPDH2	-0.350202	0.000529678	0.0104263	inosine monophosphate dehydrogenase 2 [Source:HGNC Symbol;Acc:HGNC:6053]
ENSG00000186666	BCDIN3D	0.545534	0.000529249	0.0104263	BCDIN3 domain containing RNA methyltransferase [Source:HGNC Symbol;Acc:HGNC:27050]
ENSG00000260947		1.3252	0.000529926	0.0104263	novel transcript
ENSG00000189129	PLAC9	-0.424213	0.000530981	0.0104391	placenta associated 9 [Source:HGNC Symbol;Acc:HGNC:19255]
ENSG00000258875		-0.859291	0.000533343	0.0104777	novel transcript, antisense to GPR68
ENSG00000166886	NAB2	-0.541482	0.000534429	0.0104911	NGFI-A binding protein 2 [Source:HGNC Symbol;Acc:HGNC:7627]
ENSG00000156113	KCNMA1	1.03487	0.000535912	0.010506	potassium calcium-activated channel subfamily M alpha 1 [Source:HGNC Symbol;Acc:HGNC:6284]
ENSG00000172183	ISG20	-0.48716	0.000535994	0.010506	interferon stimulated exonuclease gene 20 [Source:HGNC Symbol;Acc:HGNC:6130]
ENSG00000122145	TBX22	1.71526	0.000539417	0.0105651	T-box transcription factor 22 [Source:HGNC Symbol;Acc:HGNC:11600]
ENSG00000253416		1.54568	0.000542362	0.0106148	novel transcript
ENSG00000179051	RCC2	-0.432751	0.000543907	0.0106291	regulator of chromosome condensation 2 [Source:HGNC Symbol;Acc:HGNC:30297]
ENSG00000179583	CIITA	-0.731413	0.000543532	0.0106291	class II major histocompatibility complex transactivator [Source:HGNC Symbol;Acc:HGNC:7067]
ENSG00000187446	CHP1	0.370756	0.000547243	0.0106862	calcineurin like EF-hand protein 1 [Source:HGNC Symbol;Acc:HGNC:17433]
ENSG00000171055	FEZ2	0.304562	0.000547678	0.0106867	fasciculation and elongation protein zeta 2 [Source:HGNC Symbol;Acc:HGNC:3660]
ENSG00000167699	GLOD4	-0.436006	0.000548389	0.0106925	glyoxalase domain containing 4 [Source:HGNC Symbol;Acc:HGNC:14111]
ENSG00000130309	COLGALT1	0.408768	0.000551084	0.0107371	collagen beta(1-O)galactosyltransferase 1 [Source:HGNC Symbol;Acc:HGNC:26182]
ENSG00000173890	GPR160	0.509871	0.000553667	0.0107793	G protein-coupled receptor 160 [Source:HGNC Symbol;Acc:HGNC:23693]
ENSG00000162775	RBM15	-0.211426	0.00055476	0.0107845	RNA binding motif protein 15 [Source:HGNC Symbol;Acc:HGNC:14959]
ENSG00000228679		0.579827	0.000554349	0.0107845	novel transcript
ENSG00000100138	SNU13	-0.350608	0.000558545	0.0108304	small nuclear ribonucleoprotein 13 [Source:HGNC Symbol;Acc:HGNC:7819]
ENSG00000115020	PIKFYVE	0.288494	0.000558806	0.0108304	phosphoinositide kinase, FYVE-type zinc finger containing [Source:HGNC Symbol;Acc:HGNC:23785]
ENSG00000135404	CD63	0.547547	0.000558325	0.0108304	CD63 molecule [Source:HGNC Symbol;Acc:HGNC:1692]
ENSG00000197063	MAFG	0.449133	0.00055774	0.0108304	MAF bZIP transcription factor G [Source:HGNC Symbol;Acc:HGNC:6781]
ENSG00000271425	NBPF10	-0.434711	0.000559202	0.0108304	NBPF member 10 [Source:HGNC Symbol;Acc:HGNC:31992]
ENSG00000132680	KHDC4	-0.216559	0.000561239	0.0108618	KH domain containing 4, pre-mRNA splicing factor [Source:HGNC Symbol;Acc:HGNC:29145]
ENSG00000104870	FCGRT	-0.429812	0.000566388	0.010937	Fc fragment of IgG receptor and transporter [Source:HGNC Symbol;Acc:HGNC:3621]
ENSG00000147570	DNAJC5B	0.975122	0.000566384	0.010937	DnaJ heat shock protein family (Hsp40) member C5 beta [Source:HGNC Symbol;Acc:HGNC:24138]
ENSG00000168538	TRAPPC11	0.239407	0.000565807	0.010937	trafficking protein particle complex 11 [Source:HGNC Symbol;Acc:HGNC:25751]
ENSG00000177879	AP3S1	0.37947	0.000568461	0.0109689	adaptor related protein complex 3 subunit sigma 1 [Source:HGNC Symbol;Acc:HGNC:2013]
ENSG00000178917	ZNF852	0.346507	0.000570849	0.0110068	zinc finger protein 852 [Source:HGNC Symbol;Acc:HGNC:27713]
ENSG00000114978	MOB1A	0.291218	0.000573034	0.0110408	MOB kinase activator 1A [Source:HGNC Symbol;Acc:HGNC:16015]
ENSG00000196263	ZNF471	0.784129	0.00057649	0.0110991	zinc finger protein 471 [Source:HGNC Symbol;Acc:HGNC:23226]
ENSG00000156171	DRAM2	0.390137	0.000577782	0.0111158	DNA damage regulated autophagy modulator 2 [Source:HGNC Symbol;Acc:HGNC:28769]
ENSG00000100031	GGT1	0.48261	0.000579123	0.0111334	gamma-glutamyltransferase 1 [Source:HGNC Symbol;Acc:HGNC:4250]
ENSG00000176601	MAP3K19	0.674431	0.000581899	0.011162	mitogen-activated protein kinase kinase kinase 19 [Source:HGNC Symbol;Acc:HGNC:26249]
ENSG00000196867	ZFP28	0.531959	0.000581863	0.011162	ZFP28 zinc finger protein [Source:HGNC Symbol;Acc:HGNC:17801]
ENSG00000280433		0.615597	0.000581664	0.011162	novel protein, similar to trafficking protein particle complex 10 TRAPPC10
ENSG00000033122	LRRC7	0.592253	0.000584124	0.0111964	leucine rich repeat containing 7 [Source:HGNC Symbol;Acc:HGNC:18531]
ENSG00000105397	TYK2	-0.341705	0.000585099	0.0112069	tyrosine kinase 2 [Source:HGNC Symbol;Acc:HGNC:12440]
ENSG00000198839	ZNF277	0.337708	0.000586772	0.0112306	zinc finger protein 277 [Source:HGNC Symbol;Acc:HGNC:13070]
ENSG00000166181	API5	0.351177	0.000588627	0.0112414	apoptosis inhibitor 5 [Source:HGNC Symbol;Acc:HGNC:594]
ENSG00000166888	STAT6	-0.343213	0.000588389	0.0112414	signal transducer and activator of transcription 6 [Source:HGNC Symbol;Acc:HGNC:11368]
ENSG00000253139		0.552069	0.000588251	0.0112414	novel transcript
ENSG00000069667	RORA	-0.641246	0.000590489	0.0112422	RAR related orphan receptor A [Source:HGNC Symbol;Acc:HGNC:10258]
ENSG00000089060	SLC8B1	-0.297777	0.000590526	0.0112422	solute carrier family 8 member B1 [Source:HGNC Symbol;Acc:HGNC:26175]
ENSG00000104081	BMF	-0.548484	0.000591217	0.0112422	Bcl2 modifying factor [Source:HGNC Symbol;Acc:HGNC:24132]
ENSG00000159200	RCAN1	0.476211	0.000591467	0.0112422	regulator of calcineurin 1 [Source:HGNC Symbol;Acc:HGNC:3040]
ENSG00000176208	ATAD5	0.363008	0.000590243	0.0112422	ATPase family AAA domain containing 5 [Source:HGNC Symbol;Acc:HGNC:25752]
ENSG00000197381	ADARB1	-0.565674	0.000591695	0.0112422	adenosine deaminase RNA specific B1 [Source:HGNC Symbol;Acc:HGNC:226]
ENSG00000213965	NUDT19	0.378252	0.000590896	0.0112422	nudix hydrolase 19 [Source:HGNC Symbol;Acc:HGNC:32036]
ENSG00000114480	GBE1	0.392718	0.000593887	0.0112756	1,4-alpha-glucan branching enzyme 1 [Source:HGNC Symbol;Acc:HGNC:4180]
ENSG00000152766	ANKRD22	0.915922	0.000595612	0.0113001	ankyrin repeat domain 22 [Source:HGNC Symbol;Acc:HGNC:28321]
ENSG00000106799	TGFBR1	0.489996	0.000596256	0.0113041	transforming growth factor beta receptor 1 [Source:HGNC Symbol;Acc:HGNC:11772]
ENSG00000122966	CIT	0.684658	0.000601714	0.011391	citron rho-interacting serine/threonine kinase [Source:HGNC Symbol;Acc:HGNC:1985]
ENSG00000134324	LPIN1	-0.487308	0.000601373	0.011391	lipin 1 [Source:HGNC Symbol;Acc:HGNC:13345]
ENSG00000008118	CAMK1G	1.20838	0.000603618	0.0114103	calcium/calmodulin dependent protein kinase IG [Source:HGNC Symbol;Acc:HGNC:14585]
ENSG00000104723	TUSC3	1.18813	0.000603594	0.0114103	tumor suppressor candidate 3 [Source:HGNC Symbol;Acc:HGNC:30242]
ENSG00000164031	DNAJB14	0.517165	0.000604051	0.0114103	DnaJ heat shock protein family (Hsp40) member B14 [Source:HGNC Symbol;Acc:HGNC:25881]
ENSG00000250423	KIAA1210	1.2659	0.000605218	0.0114241	KIAA1210 [Source:HGNC Symbol;Acc:HGNC:29218]
ENSG00000108773	KAT2A	-0.540296	0.000607013	0.0114497	lysine acetyltransferase 2A [Source:HGNC Symbol;Acc:HGNC:4201]
ENSG00000185670	ZBTB3	0.333079	0.000608045	0.0114608	zinc finger and BTB domain containing 3 [Source:HGNC Symbol;Acc:HGNC:22918]
ENSG00000139163	ETNK1	0.401954	0.000609161	0.0114736	ethanolamine kinase 1 [Source:HGNC Symbol;Acc:HGNC:24649]
ENSG00000143147	GPR161	0.545687	0.000612643	0.0115308	G protein-coupled receptor 161 [Source:HGNC Symbol;Acc:HGNC:23694]
ENSG00000260239	LINC02533	1.25218	0.000614529	0.0115579	long intergenic non-protein coding RNA 2533 [Source:HGNC Symbol;Acc:HGNC:53566]
ENSG00000196074	SYCP2	0.7349	0.000616093	0.011579	synaptonemal complex protein 2 [Source:HGNC Symbol;Acc:HGNC:11490]
ENSG00000241878	PISD	-0.34197	0.000618455	0.011615	phosphatidylserine decarboxylase [Source:HGNC Symbol;Acc:HGNC:8999]
ENSG00000131475	VPS25	0.309687	0.000619759	0.0116242	vacuolar protein sorting 25 homolog [Source:HGNC Symbol;Acc:HGNC:28122]
ENSG00000157869	RAB28	0.372398	0.000619836	0.0116242	RAB28, member RAS oncogene family [Source:HGNC Symbol;Acc:HGNC:9768]
ENSG00000115091	ACTR3	0.374768	0.000620478	0.0116278	actin related protein 3 [Source:HGNC Symbol;Acc:HGNC:170]
ENSG00000276293	PIP4K2B	-0.254352	0.000622134	0.0116505	phosphatidylinositol-5-phosphate 4-kinase type 2 beta [Source:HGNC Symbol;Acc:HGNC:8998]
ENSG00000135749	PCNX2	-0.598662	0.000623086	0.0116599	pecanex 2 [Source:HGNC Symbol;Acc:HGNC:8736]
ENSG00000114626	ABTB1	-0.422798	0.000624502	0.011678	ankyrin repeat and BTB domain containing 1 [Source:HGNC Symbol;Acc:HGNC:18275]
ENSG00000215231	LINC01020	1.32553	0.000625183	0.0116823	long intergenic non-protein coding RNA 1020 [Source:HGNC Symbol;Acc:HGNC:27968]
ENSG00000131732	ZCCHC9	0.365904	0.000626149	0.011692	zinc finger CCHC-type containing 9 [Source:HGNC Symbol;Acc:HGNC:25424]
ENSG00000241014	GPR199P	-0.407873	0.00062866	0.0117305	G protein-coupled receptor 199, pseudogene [Source:HGNC Symbol;Acc:HGNC:55170]
ENSG00000095485	CWF19L1	0.266694	0.000634388	0.0118289	CWF19 like cell cycle control factor 1 [Source:HGNC Symbol;Acc:HGNC:25613]
ENSG00000134539	KLRD1	-0.679196	0.000635352	0.0118384	killer cell lectin like receptor D1 [Source:HGNC Symbol;Acc:HGNC:6378]
ENSG00000119899	SLC17A5	0.294453	0.00063799	0.011879	solute carrier family 17 member 5 [Source:HGNC Symbol;Acc:HGNC:10933]
ENSG00000180822	PSMG4	-0.425709	0.000639232	0.0118936	proteasome assembly chaperone 4 [Source:HGNC Symbol;Acc:HGNC:21108]
ENSG00000197153	H3C12	0.846546	0.000641929	0.0119353	H3 clustered histone 12 [Source:HGNC Symbol;Acc:HGNC:4774]
ENSG00000162639	HENMT1	0.322532	0.000642461	0.0119367	HEN methyltransferase 1 [Source:HGNC Symbol;Acc:HGNC:26400]
ENSG00000026508	CD44	0.458882	0.000644016	0.011957	CD44 molecule (Indian blood group) [Source:HGNC Symbol;Acc:HGNC:1681]
ENSG00000105223	PLD3	-0.380517	0.000644756	0.0119622	phospholipase D family member 3 [Source:HGNC Symbol;Acc:HGNC:17158]
ENSG00000104998	IL27RA	-0.525683	0.000646793	0.0119915	interleukin 27 receptor subunit alpha [Source:HGNC Symbol;Acc:HGNC:17290]
ENSG00000171320	ESCO2	0.675417	0.000647751	0.0119921	establishment of sister chromatid cohesion N-acetyltransferase 2 [Source:HGNC Symbol;Acc:HGNC:27230]
ENSG00000234745	HLA-B	-0.41085	0.000647367	0.0119921	major histocompatibility complex, class I, B [Source:HGNC Symbol;Acc:HGNC:4932]
ENSG00000111859	NEDD9	-0.449676	0.000648731	0.0120018	neural precursor cell expressed, developmentally down-regulated 9 [Source:HGNC Symbol;Acc:HGNC:7733]
ENSG00000047249	ATP6V1H	0.227021	0.000650207	0.012012	ATPase H+ transporting V1 subunit H [Source:HGNC Symbol;Acc:HGNC:18303]
ENSG00000129317	PUS7L	0.412715	0.000650156	0.012012	pseudouridine synthase 7 like [Source:HGNC Symbol;Acc:HGNC:25276]
ENSG00000172171	TEFM	0.351839	0.000652293	0.012042	transcription elongation factor, mitochondrial [Source:HGNC Symbol;Acc:HGNC:26223]
ENSG00000102245	CD40LG	-0.571121	0.000653386	0.0120461	CD40 ligand [Source:HGNC Symbol;Acc:HGNC:11935]
ENSG00000136158	SPRY2	0.752662	0.000654367	0.0120461	sprouty RTK signaling antagonist 2 [Source:HGNC Symbol;Acc:HGNC:11270]
ENSG00000172818	OVOL1	1.28114	0.000654029	0.0120461	ovo like transcriptional repressor 1 [Source:HGNC Symbol;Acc:HGNC:8525]
ENSG00000182087	TMEM259	-0.310679	0.000654132	0.0120461	transmembrane protein 259 [Source:HGNC Symbol;Acc:HGNC:17039]
ENSG00000015532	XYLT2	-0.387257	0.000655677	0.0120524	xylosyltransferase 2 [Source:HGNC Symbol;Acc:HGNC:15517]
ENSG00000136717	BIN1	-0.514917	0.000655858	0.0120524	bridging integrator 1 [Source:HGNC Symbol;Acc:HGNC:1052]
ENSG00000144744	UBA3	0.382466	0.000656101	0.0120524	ubiquitin like modifier activating enzyme 3 [Source:HGNC Symbol;Acc:HGNC:12470]
ENSG00000143110	C1orf162	0.458216	0.000656977	0.01206	chromosome 1 open reading frame 162 [Source:HGNC Symbol;Acc:HGNC:28344]
ENSG00000179933	C14orf119	0.30422	0.000658433	0.0120703	chromosome 14 open reading frame 119 [Source:HGNC Symbol;Acc:HGNC:20270]
ENSG00000231551	PDE4DIPP6	-0.340602	0.000658462	0.0120703	PDE4DIP pseudogene 6 [Source:HGNC Symbol;Acc:HGNC:55097]
ENSG00000117419	ERI3	-0.459939	0.000659521	0.0120812	ERI1 exoribonuclease family member 3 [Source:HGNC Symbol;Acc:HGNC:17276]
ENSG00000108506	INTS2	0.369468	0.000660363	0.0120881	integrator complex subunit 2 [Source:HGNC Symbol;Acc:HGNC:29241]
ENSG00000081189	MEF2C	-0.481326	0.000661818	0.0121062	myocyte enhancer factor 2C [Source:HGNC Symbol;Acc:HGNC:6996]
ENSG00000116030	SUMO1	0.335424	0.000668655	0.0122076	small ubiquitin like modifier 1 [Source:HGNC Symbol;Acc:HGNC:12502]
ENSG00000162729	IGSF8	-0.545483	0.000668717	0.0122076	immunoglobulin superfamily member 8 [Source:HGNC Symbol;Acc:HGNC:17813]
ENSG00000234597		1.60362	0.000669236	0.0122076	novel transcript
ENSG00000254620		1.62119	0.000668813	0.0122076	novel transcript
ENSG00000205765	C5orf51	0.309408	0.000669825	0.0122098	chromosome 5 open reading frame 51 [Source:HGNC Symbol;Acc:HGNC:27750]
ENSG00000093009	CDC45	0.852673	0.000670999	0.0122226	cell division cycle 45 [Source:HGNC Symbol;Acc:HGNC:1739]
ENSG00000173825	TIGD3	-1.0516	0.000672607	0.0122348	tigger transposable element derived 3 [Source:HGNC Symbol;Acc:HGNC:18334]
ENSG00000188822	CNR2	-0.790004	0.000672242	0.0122348	cannabinoid receptor 2 [Source:HGNC Symbol;Acc:HGNC:2160]
ENSG00000121570	DPPA4	0.857266	0.000673918	0.0122451	developmental pluripotency associated 4 [Source:HGNC Symbol;Acc:HGNC:19200]
ENSG00000198121	LPAR1	0.577661	0.000674114	0.0122451	lysophosphatidic acid receptor 1 [Source:HGNC Symbol;Acc:HGNC:3166]
ENSG00000213889	PPM1N	0.558927	0.000674886	0.0122505	protein phosphatase, Mg2+/Mn2+ dependent 1N (putative) [Source:HGNC Symbol;Acc:HGNC:26845]
ENSG00000163798	SLC4A1AP	0.257651	0.000676439	0.0122702	solute carrier family 4 member 1 adaptor protein [Source:HGNC Symbol;Acc:HGNC:13813]
ENSG00000242290	ZBTB20-AS5	0.448262	0.000680697	0.0123388	ZBTB20 antisense RNA 5 [Source:HGNC Symbol;Acc:HGNC:52841]
ENSG00000136521	NDUFB5	0.280702	0.000683189	0.0123754	NADH:ubiquinone oxidoreductase subunit B5 [Source:HGNC Symbol;Acc:HGNC:7700]
ENSG00000171928	TVP23B	0.372946	0.000684305	0.012387	trans-golgi network vesicle protein 23 homolog B [Source:HGNC Symbol;Acc:HGNC:20399]
ENSG00000162944	RFTN2	0.420815	0.000686334	0.0124151	raftlin family member 2 [Source:HGNC Symbol;Acc:HGNC:26402]
ENSG00000123268	ATF1	0.271714	0.000687249	0.012423	activating transcription factor 1 [Source:HGNC Symbol;Acc:HGNC:783]
ENSG00000198818	SFT2D1	0.290864	0.000690782	0.0124782	SFT2 domain containing 1 [Source:HGNC Symbol;Acc:HGNC:21102]
ENSG00000163257	DCAF16	-0.315947	0.000697372	0.0125885	DDB1 and CUL4 associated factor 16 [Source:HGNC Symbol;Acc:HGNC:25987]
ENSG00000109452	INPP4B	-0.697447	0.000697959	0.0125903	inositol polyphosphate-4-phosphatase type II B [Source:HGNC Symbol;Acc:HGNC:6075]
ENSG00000181045	SLC26A11	0.501282	0.000698661	0.0125943	solute carrier family 26 member 11 [Source:HGNC Symbol;Acc:HGNC:14471]
ENSG00000204131	NHSL2	-0.428406	0.000705687	0.0127033	NHS like 2 [Source:HGNC Symbol;Acc:HGNC:33737]
ENSG00000236141		2.10708	0.000705207	0.0127033	novel transcript
ENSG00000145708	CRHBP	0.753165	0.000706888	0.0127074	corticotropin releasing hormone binding protein [Source:HGNC Symbol;Acc:HGNC:2356]
ENSG00000187742	SECISBP2	-0.209861	0.000706584	0.0127074	SECIS binding protein 2 [Source:HGNC Symbol;Acc:HGNC:30972]
ENSG00000126861	OMG	0.464404	0.000707669	0.0127127	oligodendrocyte myelin glycoprotein [Source:HGNC Symbol;Acc:HGNC:8135]
ENSG00000172554	SNTG2	0.889755	0.000708484	0.0127185	syntrophin gamma 2 [Source:HGNC Symbol;Acc:HGNC:13741]
ENSG00000114650	SCAP	-0.309531	0.000711655	0.0127644	SREBF chaperone [Source:HGNC Symbol;Acc:HGNC:30634]
ENSG00000277999		-0.743763	0.000712019	0.0127644	novel transcript
ENSG00000073969	NSF	0.274629	0.000718199	0.0128486	N-ethylmaleimide sensitive factor, vesicle fusing ATPase [Source:HGNC Symbol;Acc:HGNC:8016]
ENSG00000155097	ATP6V1C1	0.506011	0.00071771	0.0128486	ATPase H+ transporting V1 subunit C1 [Source:HGNC Symbol;Acc:HGNC:856]
ENSG00000277147	LINC00869	-0.328069	0.000718066	0.0128486	long intergenic non-protein coding RNA 869 [Source:HGNC Symbol;Acc:HGNC:29050]
ENSG00000108465	CDK5RAP3	-0.309766	0.000719227	0.0128501	CDK5 regulatory subunit associated protein 3 [Source:HGNC Symbol;Acc:HGNC:18673]
ENSG00000138722	MMRN1	0.822883	0.00071927	0.0128501	multimerin 1 [Source:HGNC Symbol;Acc:HGNC:7178]
ENSG00000164253	WDR41	0.331871	0.000720717	0.0128671	WD repeat domain 41 [Source:HGNC Symbol;Acc:HGNC:25601]
ENSG00000100721	TCL1A	-0.920508	0.000722896	0.0128883	TCL1 family AKT coactivator A [Source:HGNC Symbol;Acc:HGNC:11648]
ENSG00000102218	RP2	0.392939	0.000722821	0.0128883	RP2 activator of ARL3 GTPase [Source:HGNC Symbol;Acc:HGNC:10274]
ENSG00000054118	THRAP3	-0.21287	0.000724078	0.0128933	thyroid hormone receptor associated protein 3 [Source:HGNC Symbol;Acc:HGNC:22964]
ENSG00000151233	GXYLT1	0.37456	0.000724165	0.0128933	glucoside xylosyltransferase 1 [Source:HGNC Symbol;Acc:HGNC:27482]
ENSG00000003987	MTMR7	0.437225	0.000728592	0.0129562	myotubularin related protein 7 [Source:HGNC Symbol;Acc:HGNC:7454]
ENSG00000102384	CENPI	0.605575	0.000728691	0.0129562	centromere protein I [Source:HGNC Symbol;Acc:HGNC:3968]
ENSG00000158941	CCAR2	-0.231271	0.000729191	0.0129562	cell cycle and apoptosis regulator 2 [Source:HGNC Symbol;Acc:HGNC:23360]
ENSG00000147955	SIGMAR1	-0.395954	0.000730804	0.0129705	sigma non-opioid intracellular receptor 1 [Source:HGNC Symbol;Acc:HGNC:8157]
ENSG00000181929	PRKAG1	0.266952	0.000731763	0.0129705	protein kinase AMP-activated non-catalytic subunit gamma 1 [Source:HGNC Symbol;Acc:HGNC:9385]
ENSG00000188817	SNTN	1.214	0.000731758	0.0129705	sentan, cilia apical structure protein [Source:HGNC Symbol;Acc:HGNC:33706]
ENSG00000248161		1.13092	0.000731991	0.0129705	novel transcript
ENSG00000129173	E2F8	0.763437	0.000735516	0.013017	E2F transcription factor 8 [Source:HGNC Symbol;Acc:HGNC:24727]
ENSG00000144559	TAMM41	-0.419528	0.000735614	0.013017	TAM41 mitochondrial translocator assembly and maintenance homolog [Source:HGNC Symbol;Acc:HGNC:25187]
ENSG00000183576	SETD3	0.281681	0.000738941	0.013067	SET domain containing 3, actin histidine methyltransferase [Source:HGNC Symbol;Acc:HGNC:20493]
ENSG00000100934	SEC23A	0.267786	0.000744275	0.0131419	Sec23 homolog A, COPII coat complex component [Source:HGNC Symbol;Acc:HGNC:10701]
ENSG00000163220	S100A9	0.672401	0.000744186	0.0131419	S100 calcium binding protein A9 [Source:HGNC Symbol;Acc:HGNC:10499]
ENSG00000168016	TRANK1	-0.670141	0.000744691	0.0131419	tetratricopeptide repeat and ankyrin repeat containing 1 [Source:HGNC Symbol;Acc:HGNC:29011]
ENSG00000141429	GALNT1	0.469893	0.000747367	0.0131802	polypeptide N-acetylgalactosaminyltransferase 1 [Source:HGNC Symbol;Acc:HGNC:4123]
ENSG00000003096	KLHL13	0.965428	0.000749424	0.0131971	kelch like family member 13 [Source:HGNC Symbol;Acc:HGNC:22931]
ENSG00000136573	BLK	-0.796085	0.000750483	0.0131971	BLK proto-oncogene, Src family tyrosine kinase [Source:HGNC Symbol;Acc:HGNC:1057]
ENSG00000227011	LINC02876	1.67026	0.000750861	0.0131971	long intergenic non-protein coding RNA 2876 [Source:HGNC Symbol;Acc:HGNC:42963]
ENSG00000254177		0.480441	0.000749683	0.0131971	novel transcript
ENSG00000258647	LINC00930	1.38368	0.000750064	0.0131971	long intergenic non-protein coding RNA 930 [Source:HGNC Symbol;Acc:HGNC:48620]
ENSG00000145808	ADAMTS19	1.15735	0.000752469	0.0132164	ADAM metallopeptidase with thrombospondin type 1 motif 19 [Source:HGNC Symbol;Acc:HGNC:17111]
ENSG00000234940		1.96214	0.000755773	0.0132655	novel transcript
ENSG00000175215	CTDSP2	-0.295397	0.000757623	0.013289	CTD small phosphatase 2 [Source:HGNC Symbol;Acc:HGNC:17077]
ENSG00000134070	IRAK2	0.608987	0.000758909	0.0132965	interleukin 1 receptor associated kinase 2 [Source:HGNC Symbol;Acc:HGNC:6113]
ENSG00000181523	SGSH	0.454542	0.000759579	0.0132965	N-sulfoglucosamine sulfohydrolase [Source:HGNC Symbol;Acc:HGNC:10818]
ENSG00000213865	NA	0.310522	0.000759516	0.0132965	NA
ENSG00000130193	THEM6	-0.532087	0.000763818	0.0133513	thioesterase superfamily member 6 [Source:HGNC Symbol;Acc:HGNC:29656]
ENSG00000187514	PTMA	-0.371441	0.000764252	0.0133513	prothymosin alpha [Source:HGNC Symbol;Acc:HGNC:9623]
ENSG00000213533	STIMATE	0.506081	0.000764011	0.0133513	STIM activating enhancer [Source:HGNC Symbol;Acc:HGNC:30526]
ENSG00000104756	KCTD9	0.385306	0.000766641	0.0133811	potassium channel tetramerization domain containing 9 [Source:HGNC Symbol;Acc:HGNC:22401]
ENSG00000168890	TMEM150A	-0.322058	0.000767181	0.0133811	transmembrane protein 150A [Source:HGNC Symbol;Acc:HGNC:24677]
ENSG00000169299	PGM2	0.402094	0.000767501	0.0133811	phosphoglucomutase 2 [Source:HGNC Symbol;Acc:HGNC:8906]
ENSG00000163424	TEX55	1.1776	0.000768466	0.013389	testis expressed 55 [Source:HGNC Symbol;Acc:HGNC:26553]
ENSG00000013297	CLDN11	0.89614	0.000770723	0.0134193	claudin 11 [Source:HGNC Symbol;Acc:HGNC:8514]
ENSG00000136271	DDX56	-0.27114	0.000771679	0.013427	DEAD-box helicase 56 [Source:HGNC Symbol;Acc:HGNC:18193]
ENSG00000127084	FGD3	-0.357768	0.000772509	0.0134325	FYVE, RhoGEF and PH domain containing 3 [Source:HGNC Symbol;Acc:HGNC:16027]
ENSG00000150281	CTF1	0.796768	0.000773945	0.0134485	cardiotrophin 1 [Source:HGNC Symbol;Acc:HGNC:2499]
ENSG00000163508	EOMES	-0.690045	0.000774782	0.013454	eomesodermin [Source:HGNC Symbol;Acc:HGNC:3372]
ENSG00000182793	GSTA5	1.40753	0.000775695	0.0134609	glutathione S-transferase alpha 5 [Source:HGNC Symbol;Acc:HGNC:19662]
ENSG00000139613	SMARCC2	-0.275652	0.000776898	0.0134728	SWI/SNF related, matrix associated, actin dependent regulator of chromatin subfamily c member 2 [Source:HGNC Symbol;Acc:HGNC:11105]
ENSG00000138735	PDE5A	0.453799	0.000777739	0.0134784	phosphodiesterase 5A [Source:HGNC Symbol;Acc:HGNC:8784]
ENSG00000105204	DYRK1B	-0.397734	0.000781291	0.013522	dual specificity tyrosine phosphorylation regulated kinase 1B [Source:HGNC Symbol;Acc:HGNC:3092]
ENSG00000169193	CCDC126	0.392858	0.000781173	0.013522	coiled-coil domain containing 126 [Source:HGNC Symbol;Acc:HGNC:22398]
ENSG00000008277	ADAM22	0.375301	0.000787925	0.0135646	ADAM metallopeptidase domain 22 [Source:HGNC Symbol;Acc:HGNC:201]
ENSG00000110721	CHKA	0.592131	0.000786779	0.0135646	choline kinase alpha [Source:HGNC Symbol;Acc:HGNC:1937]
ENSG00000127947	PTPN12	0.331918	0.00078456	0.0135646	protein tyrosine phosphatase non-receptor type 12 [Source:HGNC Symbol;Acc:HGNC:9645]
ENSG00000172046	USP19	-0.316052	0.000787712	0.0135646	ubiquitin specific peptidase 19 [Source:HGNC Symbol;Acc:HGNC:12617]
ENSG00000255302	EID1	0.446921	0.000787048	0.0135646	EP300 interacting inhibitor of differentiation 1 [Source:HGNC Symbol;Acc:HGNC:1191]
ENSG00000261030		0.896658	0.000787548	0.0135646	novel transcript
ENSG00000270091		0.622234	0.000785911	0.0135646	novel transcript
ENSG00000271327		0.441402	0.000786447	0.0135646	novel transcript
ENSG00000171603	CLSTN1	-0.334866	0.000788452	0.0135647	calsyntenin 1 [Source:HGNC Symbol;Acc:HGNC:17447]
ENSG00000138448	ITGAV	0.376213	0.000792383	0.0136233	integrin subunit alpha V [Source:HGNC Symbol;Acc:HGNC:6150]
ENSG00000082512	TRAF5	-0.582232	0.000793303	0.013629	TNF receptor associated factor 5 [Source:HGNC Symbol;Acc:HGNC:12035]
ENSG00000197586	ENTPD6	-0.417621	0.000793762	0.013629	ectonucleoside triphosphate diphosphohydrolase 6 [Source:HGNC Symbol;Acc:HGNC:3368]
ENSG00000174527	MYO1H	0.638175	0.000797174	0.0136786	myosin IH [Source:HGNC Symbol;Acc:HGNC:13879]
ENSG00000091157	WDR7	0.275564	0.000799776	0.0137142	WD repeat domain 7 [Source:HGNC Symbol;Acc:HGNC:13490]
ENSG00000147475	ERLIN2	0.291802	0.000801379	0.0137327	ER lipid raft associated 2 [Source:HGNC Symbol;Acc:HGNC:1356]
ENSG00000234292		-0.810771	0.000804816	0.0137825	novel transcript
ENSG00000126787	DLGAP5	0.710502	0.000806536	0.0137893	DLG associated protein 5 [Source:HGNC Symbol;Acc:HGNC:16864]
ENSG00000259656		0.780761	0.000806803	0.0137893	novel transcript
ENSG00000274922		0.33053	0.00080665	0.0137893	novel transcript
ENSG00000137675	MMP27	1.10795	0.00081411	0.013905	matrix metallopeptidase 27 [Source:HGNC Symbol;Acc:HGNC:14250]
ENSG00000182173	TSEN54	-0.602778	0.00081472	0.0139063	tRNA splicing endonuclease subunit 54 [Source:HGNC Symbol;Acc:HGNC:27561]
ENSG00000153006	SREK1IP1	0.395791	0.000819794	0.0139838	SREK1 interacting protein 1 [Source:HGNC Symbol;Acc:HGNC:26716]
ENSG00000100351	GRAP2	-0.513108	0.000820506	0.0139867	GRB2 related adaptor protein 2 [Source:HGNC Symbol;Acc:HGNC:4563]
ENSG00000163507	CIP2A	0.559898	0.000821814	0.0139999	cellular inhibitor of PP2A [Source:HGNC Symbol;Acc:HGNC:29302]
ENSG00000120519	SLC10A7	0.373918	0.000823997	0.0140279	solute carrier family 10 member 7 [Source:HGNC Symbol;Acc:HGNC:23088]
ENSG00000114098	ARMC8	0.232773	0.000826188	0.0140468	armadillo repeat containing 8 [Source:HGNC Symbol;Acc:HGNC:24999]
ENSG00000262714		-0.829144	0.000825843	0.0140468	novel transcript
ENSG00000159388	BTG2	-0.357641	0.000829087	0.0140685	BTG anti-proliferation factor 2 [Source:HGNC Symbol;Acc:HGNC:1131]
ENSG00000159674	SPON2	-0.587975	0.000828365	0.0140685	spondin 2 [Source:HGNC Symbol;Acc:HGNC:11253]
ENSG00000168288	MMADHC	0.458289	0.000829065	0.0140685	metabolism of cobalamin associated D [Source:HGNC Symbol;Acc:HGNC:25221]
ENSG00000127334	DYRK2	-0.522216	0.000835265	0.0141641	dual specificity tyrosine phosphorylation regulated kinase 2 [Source:HGNC Symbol;Acc:HGNC:3093]
ENSG00000227713		1.82107	0.00083597	0.0141669	novel transcript
ENSG00000145386	CCNA2	0.729746	0.000836668	0.0141695	cyclin A2 [Source:HGNC Symbol;Acc:HGNC:1578]
ENSG00000058063	ATP11B	0.555823	0.00083806	0.0141838	ATPase phospholipid transporting 11B (putative) [Source:HGNC Symbol;Acc:HGNC:13553]
ENSG00000205622		0.943844	0.000840999	0.0142243	novel transcript
ENSG00000138813	C4orf17	1.2355	0.000844816	0.0142796	chromosome 4 open reading frame 17 [Source:HGNC Symbol;Acc:HGNC:25274]
ENSG00000170571	EMB	0.454494	0.000846048	0.0142911	embigin [Source:HGNC Symbol;Acc:HGNC:30465]
ENSG00000133731	IMPA1	0.395723	0.000849623	0.0143422	inositol monophosphatase 1 [Source:HGNC Symbol;Acc:HGNC:6050]
ENSG00000124120	TTPAL	-0.211794	0.000851759	0.0143584	alpha tocopherol transfer protein like [Source:HGNC Symbol;Acc:HGNC:16114]
ENSG00000129255	MPDU1	0.397278	0.000852207	0.0143584	mannose-P-dolichol utilization defect 1 [Source:HGNC Symbol;Acc:HGNC:7207]
ENSG00000254281	NA	0.511218	0.000852238	0.0143584	NA
ENSG00000166949	SMAD3	-0.436344	0.000853114	0.0143639	SMAD family member 3 [Source:HGNC Symbol;Acc:HGNC:6769]
ENSG00000100526	CDKN3	0.584368	0.000854015	0.0143649	cyclin dependent kinase inhibitor 3 [Source:HGNC Symbol;Acc:HGNC:1791]
ENSG00000102226	USP11	-0.471398	0.000854278	0.0143649	ubiquitin specific peptidase 11 [Source:HGNC Symbol;Acc:HGNC:12609]
ENSG00000137500	CCDC90B	0.33536	0.000856014	0.0143848	coiled-coil domain containing 90B [Source:HGNC Symbol;Acc:HGNC:28108]
ENSG00000172057	ORMDL3	-0.436432	0.000858015	0.0144042	ORMDL sphingolipid biosynthesis regulator 3 [Source:HGNC Symbol;Acc:HGNC:16038]
ENSG00000173221	GLRX	0.315015	0.000858277	0.0144042	glutaredoxin [Source:HGNC Symbol;Acc:HGNC:4330]
ENSG00000205108	FAM205A	0.919325	0.0008601	0.0144255	family with sequence similarity 205 member A [Source:HGNC Symbol;Acc:HGNC:41911]
ENSG00000096070	BRPF3	-0.277645	0.000861454	0.0144389	bromodomain and PHD finger containing 3 [Source:HGNC Symbol;Acc:HGNC:14256]
ENSG00000271614	ATP2B1-AS1	-0.486508	0.00086267	0.01445	ATP2B1 antisense RNA 1 [Source:HGNC Symbol;Acc:HGNC:27883]
ENSG00000164483	SAMD3	-0.685405	0.000866283	0.0145012	sterile alpha motif domain containing 3 [Source:HGNC Symbol;Acc:HGNC:21574]
ENSG00000095203	EPB41L4B	1.00554	0.000871069	0.0145599	erythrocyte membrane protein band 4.1 like 4B [Source:HGNC Symbol;Acc:HGNC:19818]
ENSG00000142856	ITGB3BP	0.429812	0.000871381	0.0145599	integrin subunit beta 3 binding protein [Source:HGNC Symbol;Acc:HGNC:6157]
ENSG00000162959	MEMO1	0.373298	0.00087147	0.0145599	mediator of cell motility 1 [Source:HGNC Symbol;Acc:HGNC:14014]
ENSG00000197343	ZNF655	0.248483	0.000873125	0.0145782	zinc finger protein 655 [Source:HGNC Symbol;Acc:HGNC:30899]
ENSG00000104960	PTOV1	-0.368787	0.000874314	0.0145887	PTOV1 extended AT-hook containing adaptor protein [Source:HGNC Symbol;Acc:HGNC:9632]
ENSG00000121966	CXCR4	-0.381454	0.000875614	0.014601	C-X-C motif chemokine receptor 4 [Source:HGNC Symbol;Acc:HGNC:2561]
ENSG00000166401	SERPINB8	0.271879	0.000877318	0.0146201	serpin family B member 8 [Source:HGNC Symbol;Acc:HGNC:8952]
ENSG00000059588	TARBP1	-0.49668	0.000878459	0.0146297	TAR (HIV-1) RNA binding protein 1 [Source:HGNC Symbol;Acc:HGNC:11568]
ENSG00000177302	TOP3A	-0.246104	0.000879895	0.0146443	DNA topoisomerase III alpha [Source:HGNC Symbol;Acc:HGNC:11992]
ENSG00000044459	CNTLN	0.396146	0.000880987	0.0146531	centlein [Source:HGNC Symbol;Acc:HGNC:23432]
ENSG00000164045	CDC25A	0.821111	0.000882076	0.0146618	cell division cycle 25A [Source:HGNC Symbol;Acc:HGNC:1725]
ENSG00000197045	GMFB	0.502188	0.000883374	0.014674	glia maturation factor beta [Source:HGNC Symbol;Acc:HGNC:4373]
ENSG00000104973	MED25	-0.455929	0.00088559	0.0147015	mediator complex subunit 25 [Source:HGNC Symbol;Acc:HGNC:28845]
ENSG00000181826	RELL1	-0.48427	0.000888091	0.0147336	RELT like 1 [Source:HGNC Symbol;Acc:HGNC:27379]
ENSG00000141569	TRIM65	-0.453055	0.000893333	0.0148017	tripartite motif containing 65 [Source:HGNC Symbol;Acc:HGNC:27316]
ENSG00000243927	MRPS6	-0.420626	0.000893216	0.0148017	mitochondrial ribosomal protein S6 [Source:HGNC Symbol;Acc:HGNC:14051]
ENSG00000125149	C16orf70	0.267394	0.000897808	0.0148664	chromosome 16 open reading frame 70 [Source:HGNC Symbol;Acc:HGNC:29564]
ENSG00000147852	VLDLR	0.708641	0.000898903	0.014875	very low density lipoprotein receptor [Source:HGNC Symbol;Acc:HGNC:12698]
ENSG00000248323	LUCAT1	-0.673071	0.000901317	0.0149055	lung cancer associated transcript 1 [Source:HGNC Symbol;Acc:HGNC:48498]
ENSG00000183625	CCR3	-0.691704	0.00090814	0.0150088	C-C motif chemokine receptor 3 [Source:HGNC Symbol;Acc:HGNC:1604]
ENSG00000134871	COL4A2	0.757164	0.000910326	0.0150259	collagen type IV alpha 2 chain [Source:HGNC Symbol;Acc:HGNC:2203]
ENSG00000206344	HCG27	-0.458016	0.000910154	0.0150259	HLA complex group 27 [Source:HGNC Symbol;Acc:HGNC:27366]
ENSG00000157933	SKI	-0.36331	0.000912677	0.0150456	SKI proto-oncogene [Source:HGNC Symbol;Acc:HGNC:10896]
ENSG00000260086		0.592781	0.000912484	0.0150456	novel transcript
ENSG00000130816	DNMT1	-0.425909	0.000913973	0.0150574	DNA methyltransferase 1 [Source:HGNC Symbol;Acc:HGNC:2976]
ENSG00000185056	C5orf47	0.809954	0.000920145	0.0151495	chromosome 5 open reading frame 47 [Source:HGNC Symbol;Acc:HGNC:27026]
ENSG00000135924	DNAJB2	-0.466109	0.000923299	0.0151883	DnaJ heat shock protein family (Hsp40) member B2 [Source:HGNC Symbol;Acc:HGNC:5228]
ENSG00000229775	LINC02624	1.31881	0.00092368	0.0151883	long intergenic non-protein coding RNA 2624 [Source:HGNC Symbol;Acc:HGNC:54103]
ENSG00000265644		1.5087	0.000924254	0.0151883	novel transcript
ENSG00000110060	PUS3	0.417674	0.000928185	0.0152433	pseudouridine synthase 3 [Source:HGNC Symbol;Acc:HGNC:25461]
ENSG00000115598	IL1RL2	0.962583	0.000930736	0.0152685	interleukin 1 receptor like 2 [Source:HGNC Symbol;Acc:HGNC:5999]
ENSG00000165678	GHITM	0.298244	0.00093089	0.0152685	growth hormone inducible transmembrane protein [Source:HGNC Symbol;Acc:HGNC:17281]
ENSG00000120910	PPP3CC	-0.436115	0.000932876	0.0152818	protein phosphatase 3 catalytic subunit gamma [Source:HGNC Symbol;Acc:HGNC:9316]
ENSG00000155329	ZCCHC10	0.507332	0.000932802	0.0152818	zinc finger CCHC-type containing 10 [Source:HGNC Symbol;Acc:HGNC:25954]
ENSG00000121766	ZCCHC17	0.438357	0.000933867	0.0152884	zinc finger CCHC-type containing 17 [Source:HGNC Symbol;Acc:HGNC:30246]
ENSG00000259450	NA	1.23002	0.00093532	0.0153026	NA
ENSG00000033327	GAB2	-0.407272	0.000936763	0.0153165	GRB2 associated binding protein 2 [Source:HGNC Symbol;Acc:HGNC:14458]
ENSG00000073150	PANX2	-0.580918	0.000938754	0.0153298	pannexin 2 [Source:HGNC Symbol;Acc:HGNC:8600]
ENSG00000267547		0.620183	0.000938218	0.0153298	novel transcript
ENSG00000278231		-0.447039	0.000939683	0.0153354	novel transcript
ENSG00000132581	SDF2	0.28582	0.000943109	0.0153817	stromal cell derived factor 2 [Source:HGNC Symbol;Acc:HGNC:10675]
ENSG00000172239	PAIP1	0.308888	0.000943741	0.0153823	poly(A) binding protein interacting protein 1 [Source:HGNC Symbol;Acc:HGNC:16945]
ENSG00000181472	ZBTB2	-0.229793	0.00094564	0.0154036	zinc finger and BTB domain containing 2 [Source:HGNC Symbol;Acc:HGNC:20868]
ENSG00000102104	RS1	0.824933	0.000949615	0.0154394	retinoschisin 1 [Source:HGNC Symbol;Acc:HGNC:10457]
ENSG00000149823	VPS51	-0.357742	0.000949588	0.0154394	VPS51 subunit of GARP complex [Source:HGNC Symbol;Acc:HGNC:1172]
ENSG00000257138	TAS2R38	0.778741	0.000948526	0.0154394	taste 2 receptor member 38 [Source:HGNC Symbol;Acc:HGNC:9584]
ENSG00000107554	DNMBP	-0.467985	0.000950531	0.0154446	dynamin binding protein [Source:HGNC Symbol;Acc:HGNC:30373]
ENSG00000117602	RCAN3	-0.52257	0.000952618	0.0154689	RCAN family member 3 [Source:HGNC Symbol;Acc:HGNC:3042]
ENSG00000142892	PIGK	0.47185	0.000953415	0.0154722	phosphatidylinositol glycan anchor biosynthesis class K [Source:HGNC Symbol;Acc:HGNC:8965]
ENSG00000140332	TLE3	-0.421245	0.000956636	0.0155148	TLE family member 3, transcriptional corepressor [Source:HGNC Symbol;Acc:HGNC:11839]
ENSG00000023892	DEF6	-0.326094	0.000957557	0.0155201	DEF6 guanine nucleotide exchange factor [Source:HGNC Symbol;Acc:HGNC:2760]
ENSG00000076053	RBM7	0.396105	0.000962668	0.0155835	RNA binding motif protein 7 [Source:HGNC Symbol;Acc:HGNC:9904]
ENSG00000260916	CCPG1	0.362586	0.000962299	0.0155835	cell cycle progression 1 [Source:HGNC Symbol;Acc:HGNC:24227]
ENSG00000117758	STX12	0.260171	0.000963411	0.0155858	syntaxin 12 [Source:HGNC Symbol;Acc:HGNC:11430]
ENSG00000160075	SSU72	-0.220556	0.00096596	0.0156173	SSU72 homolog, RNA polymerase II CTD phosphatase [Source:HGNC Symbol;Acc:HGNC:25016]
ENSG00000186417	GLDN	0.695397	0.000967063	0.0156255	gliomedin [Source:HGNC Symbol;Acc:HGNC:29514]
ENSG00000100078	PLA2G3	1.25419	0.000967722	0.0156264	phospholipase A2 group III [Source:HGNC Symbol;Acc:HGNC:17934]
ENSG00000158156	XKR8	-0.367524	0.000968688	0.0156323	XK related 8 [Source:HGNC Symbol;Acc:HGNC:25508]
ENSG00000257467	PPFIA2-AS1	1.6054	0.000972332	0.0156814	PPFIA2 antisense RNA 1 [Source:HGNC Symbol;Acc:HGNC:53397]
ENSG00000187323	DCC	0.990643	0.000973991	0.0156984	DCC netrin 1 receptor [Source:HGNC Symbol;Acc:HGNC:2701]
ENSG00000267737		0.679158	0.000975424	0.0157118	novel transcript
ENSG00000112033	PPARD	-0.372723	0.000977671	0.0157383	peroxisome proliferator activated receptor delta [Source:HGNC Symbol;Acc:HGNC:9235]
ENSG00000152503	TRIM36	0.695396	0.000980697	0.0157772	tripartite motif containing 36 [Source:HGNC Symbol;Acc:HGNC:16280]
ENSG00000072694	FCGR2B	-0.563175	0.000982171	0.0157912	Fc fragment of IgG receptor IIb [Source:HGNC Symbol;Acc:HGNC:3618]
ENSG00000101187	SLCO4A1	0.815346	0.000983615	0.0158034	solute carrier organic anion transporter family member 4A1 [Source:HGNC Symbol;Acc:HGNC:10953]
ENSG00000170791	CHCHD7	0.583653	0.000984144	0.0158034	coiled-coil-helix-coiled-coil-helix domain containing 7 [Source:HGNC Symbol;Acc:HGNC:28314]
ENSG00000169836	TACR3	1.2103	0.00098563	0.0158077	tachykinin receptor 3 [Source:HGNC Symbol;Acc:HGNC:11528]
ENSG00000172123	SLFN12	0.501278	0.000985509	0.0158077	schlafen family member 12 [Source:HGNC Symbol;Acc:HGNC:25500]
ENSG00000198146	ZNF770	0.422114	0.000989107	0.015844	zinc finger protein 770 [Source:HGNC Symbol;Acc:HGNC:26061]
ENSG00000198455	ZXDB	-0.490594	0.000988527	0.015844	zinc finger X-linked duplicated B [Source:HGNC Symbol;Acc:HGNC:13199]
ENSG00000113845	TIMMDC1	0.27142	0.000991298	0.0158693	translocase of inner mitochondrial membrane domain containing 1 [Source:HGNC Symbol;Acc:HGNC:1321]
ENSG00000042980	ADAM28	-0.638206	0.000996762	0.0159449	ADAM metallopeptidase domain 28 [Source:HGNC Symbol;Acc:HGNC:206]
ENSG00000168036	CTNNB1	0.27901	0.000997245	0.0159449	catenin beta 1 [Source:HGNC Symbol;Acc:HGNC:2514]
ENSG00000077684	JADE1	-0.304871	0.00100089	0.0159933	jade family PHD finger 1 [Source:HGNC Symbol;Acc:HGNC:30027]
ENSG00000185864	NPIPB4	-0.404206	0.0010039	0.0160316	nuclear pore complex interacting protein family member B4 [Source:HGNC Symbol;Acc:HGNC:41985]
ENSG00000081087	OSTM1	0.294267	0.00100535	0.0160449	osteoclastogenesis associated transmembrane protein 1 [Source:HGNC Symbol;Acc:HGNC:21652]
ENSG00000119042	SATB2	0.651045	0.00100691	0.0160473	SATB homeobox 2 [Source:HGNC Symbol;Acc:HGNC:21637]
ENSG00000134198	TSPAN2	0.56729	0.00100687	0.0160473	tetraspanin 2 [Source:HGNC Symbol;Acc:HGNC:20659]
ENSG00000171456	ASXL1	-0.235184	0.00100735	0.0160473	ASXL transcriptional regulator 1 [Source:HGNC Symbol;Acc:HGNC:18318]
ENSG00000102897	LYRM1	0.346786	0.0010129	0.0160597	LYR motif containing 1 [Source:HGNC Symbol;Acc:HGNC:25074]
ENSG00000124177	CHD6	-0.304741	0.00101297	0.0160597	chromodomain helicase DNA binding protein 6 [Source:HGNC Symbol;Acc:HGNC:19057]
ENSG00000125730	C3	0.891825	0.00100942	0.0160597	complement C3 [Source:HGNC Symbol;Acc:HGNC:1318]
ENSG00000127362	TAS2R3	-0.62415	0.00101306	0.0160597	taste 2 receptor member 3 [Source:HGNC Symbol;Acc:HGNC:14910]
ENSG00000127511	SIN3B	-0.277154	0.00101168	0.0160597	SIN3 transcription regulator family member B [Source:HGNC Symbol;Acc:HGNC:19354]
ENSG00000136270	TBRG4	-0.300714	0.00101201	0.0160597	transforming growth factor beta regulator 4 [Source:HGNC Symbol;Acc:HGNC:17443]
ENSG00000154813	DPH3	0.413193	0.00101159	0.0160597	diphthamide biosynthesis 3 [Source:HGNC Symbol;Acc:HGNC:27717]
ENSG00000188897		-0.771695	0.00101078	0.0160597	novel lipoprotein amino terminal region containing protein
ENSG00000196754	S100A2	1.19641	0.00101392	0.0160634	S100 calcium binding protein A2 [Source:HGNC Symbol;Acc:HGNC:10492]
ENSG00000269439		0.43406	0.00101855	0.016127	novel transcript
ENSG00000264247	LINC00909	0.29342	0.00101996	0.0161396	long intergenic non-protein coding RNA 909 [Source:HGNC Symbol;Acc:HGNC:44331]
ENSG00000242516	LINC00960	0.978301	0.001021	0.0161461	long intergenic non-protein coding RNA 960 [Source:HGNC Symbol;Acc:HGNC:48710]
ENSG00000213971	NA	-0.49788	0.00102242	0.0161589	NA
ENSG00000213064	SFT2D2	0.361249	0.00102328	0.0161627	SFT2 domain containing 2 [Source:HGNC Symbol;Acc:HGNC:25140]
ENSG00000101384	JAG1	0.352917	0.00102742	0.0162083	jagged canonical Notch ligand 1 [Source:HGNC Symbol;Acc:HGNC:6188]
ENSG00000205777	GAGE1	1.7426	0.00102737	0.0162083	G antigen 1 [Source:HGNC Symbol;Acc:HGNC:4098]
ENSG00000188153	COL4A5	1.15018	0.00102816	0.0162101	collagen type IV alpha 5 chain [Source:HGNC Symbol;Acc:HGNC:2207]
ENSG00000203760	CENPW	0.742726	0.00103148	0.0162527	centromere protein W [Source:HGNC Symbol;Acc:HGNC:21488]
ENSG00000006756	ARSD	0.307105	0.00103962	0.0163567	arylsulfatase D [Source:HGNC Symbol;Acc:HGNC:717]
ENSG00000164411	GJB7	0.472068	0.00103876	0.0163567	gap junction protein beta 7 [Source:HGNC Symbol;Acc:HGNC:16690]
ENSG00000164649	CDCA7L	0.641579	0.00104122	0.0163567	cell division cycle associated 7 like [Source:HGNC Symbol;Acc:HGNC:30777]
ENSG00000165997	ARL5B	0.438088	0.00104083	0.0163567	ADP ribosylation factor like GTPase 5B [Source:HGNC Symbol;Acc:HGNC:23052]
ENSG00000166326	TRIM44	-0.375267	0.00104094	0.0163567	tripartite motif containing 44 [Source:HGNC Symbol;Acc:HGNC:19016]
ENSG00000111885	MAN1A1	0.397071	0.00104237	0.0163649	mannosidase alpha class 1A member 1 [Source:HGNC Symbol;Acc:HGNC:6821]
ENSG00000138190	EXOC6	0.449416	0.0010432	0.016368	exocyst complex component 6 [Source:HGNC Symbol;Acc:HGNC:23196]
ENSG00000168970	JMJD7-PLA2G4B	-0.611228	0.00104605	0.0164028	JMJD7-PLA2G4B readthrough [Source:HGNC Symbol;Acc:HGNC:34449]
ENSG00000147874	HAUS6	0.313859	0.00104745	0.0164148	HAUS augmin like complex subunit 6 [Source:HGNC Symbol;Acc:HGNC:25948]
ENSG00000164187	LMBRD2	0.451817	0.00104961	0.0164321	LMBR1 domain containing 2 [Source:HGNC Symbol;Acc:HGNC:25287]
ENSG00000267644		1.6257	0.00104981	0.0164321	novel transcript
ENSG00000162433	AK4	0.620948	0.00105133	0.016446	adenylate kinase 4 [Source:HGNC Symbol;Acc:HGNC:363]
ENSG00000117133	RPF1	0.323686	0.00105241	0.0164531	ribosome production factor 1 homolog [Source:HGNC Symbol;Acc:HGNC:30350]
ENSG00000114656	CFAP92	-0.672743	0.00105411	0.0164665	cilia and flagella associated protein 92 (putative) [Source:HGNC Symbol;Acc:HGNC:29231]
ENSG00000162777	DENND2D	-0.272466	0.00105454	0.0164665	DENN domain containing 2D [Source:HGNC Symbol;Acc:HGNC:26192]
ENSG00000128595	CALU	0.334319	0.00105765	0.0165051	calumenin [Source:HGNC Symbol;Acc:HGNC:1458]
ENSG00000049541	RFC2	-0.290891	0.00105948	0.0165053	replication factor C subunit 2 [Source:HGNC Symbol;Acc:HGNC:9970]
ENSG00000128159	TUBGCP6	-0.291051	0.00105956	0.0165053	tubulin gamma complex associated protein 6 [Source:HGNC Symbol;Acc:HGNC:18127]
ENSG00000152804	HHEX	0.346556	0.00105947	0.0165053	hematopoietically expressed homeobox [Source:HGNC Symbol;Acc:HGNC:4901]
ENSG00000175984	DENND2C	0.744565	0.00106205	0.0165342	DENN domain containing 2C [Source:HGNC Symbol;Acc:HGNC:24748]
ENSG00000134049	IER3IP1	0.52571	0.00106419	0.0165577	immediate early response 3 interacting protein 1 [Source:HGNC Symbol;Acc:HGNC:18550]
ENSG00000008394	MGST1	0.414702	0.00106756	0.0165803	microsomal glutathione S-transferase 1 [Source:HGNC Symbol;Acc:HGNC:7061]
ENSG00000010017	RANBP9	0.367321	0.00106721	0.0165803	RAN binding protein 9 [Source:HGNC Symbol;Acc:HGNC:13727]
ENSG00000122986	HVCN1	-0.561815	0.00106632	0.0165803	hydrogen voltage gated channel 1 [Source:HGNC Symbol;Acc:HGNC:28240]
ENSG00000092853	CLSPN	0.685279	0.00107296	0.0166039	claspin [Source:HGNC Symbol;Acc:HGNC:19715]
ENSG00000139832	RAB20	0.594959	0.0010704	0.0166039	RAB20, member RAS oncogene family [Source:HGNC Symbol;Acc:HGNC:18260]
ENSG00000140319	SRP14	0.376307	0.00107355	0.0166039	signal recognition particle 14 [Source:HGNC Symbol;Acc:HGNC:11299]
ENSG00000158863	FAM160B2	-0.344912	0.00107174	0.0166039	family with sequence similarity 160 member B2 [Source:HGNC Symbol;Acc:HGNC:16492]
ENSG00000175471	MCTP1	0.431654	0.00107321	0.0166039	multiple C2 and transmembrane domain containing 1 [Source:HGNC Symbol;Acc:HGNC:26183]
ENSG00000186814	ZSCAN30	0.303642	0.00107039	0.0166039	zinc finger and SCAN domain containing 30 [Source:HGNC Symbol;Acc:HGNC:33517]
ENSG00000204065	TCEAL5	1.53173	0.00107116	0.0166039	transcription elongation factor A like 5 [Source:HGNC Symbol;Acc:HGNC:22282]
ENSG00000171860	C3AR1	0.634772	0.00107475	0.0166127	complement C3a receptor 1 [Source:HGNC Symbol;Acc:HGNC:1319]
ENSG00000159618	ADGRG5	-0.597671	0.00107621	0.0166253	adhesion G protein-coupled receptor G5 [Source:HGNC Symbol;Acc:HGNC:19010]
ENSG00000141219	C17orf80	0.328326	0.00107782	0.0166404	chromosome 17 open reading frame 80 [Source:HGNC Symbol;Acc:HGNC:29601]
ENSG00000177646	ACAD9	-0.340629	0.00107922	0.016652	acyl-CoA dehydrogenase family member 9 [Source:HGNC Symbol;Acc:HGNC:21497]
ENSG00000078098	FAP	0.815666	0.00108117	0.0166723	fibroblast activation protein alpha [Source:HGNC Symbol;Acc:HGNC:3590]
ENSG00000140471	LINS1	0.369049	0.00108253	0.0166834	lines homolog 1 [Source:HGNC Symbol;Acc:HGNC:30922]
ENSG00000112972	HMGCS1	0.385089	0.00108716	0.0167449	3-hydroxy-3-methylglutaryl-CoA synthase 1 [Source:HGNC Symbol;Acc:HGNC:5007]
ENSG00000109390	NDUFC1	0.326062	0.00108816	0.0167504	NADH:ubiquinone oxidoreductase subunit C1 [Source:HGNC Symbol;Acc:HGNC:7705]
ENSG00000238009		0.659597	0.00109269	0.0168102	novel transcript
ENSG00000145087	STXBP5L	0.785721	0.00109851	0.0168896	syntaxin binding protein 5 like [Source:HGNC Symbol;Acc:HGNC:30757]
ENSG00000116299	ELAPOR1	-0.810243	0.00110349	0.0169544	endosome-lysosome associated apoptosis and autophagy regulator 1 [Source:HGNC Symbol;Acc:HGNC:29618]
ENSG00000187695	NA	-0.811825	0.00110409	0.0169544	NA
ENSG00000197540	GZMM	-0.655727	0.00110514	0.0169544	granzyme M [Source:HGNC Symbol;Acc:HGNC:4712]
ENSG00000228800		1.0678	0.00110533	0.0169544	novel transcript
ENSG00000108262	GIT1	-0.311695	0.00111512	0.0170946	GIT ArfGAP 1 [Source:HGNC Symbol;Acc:HGNC:4272]
ENSG00000253315	LINC01932	1.16454	0.00111607	0.017099	long intergenic non-protein coding RNA 1932 [Source:HGNC Symbol;Acc:HGNC:52755]
ENSG00000102144	PGK1	0.401103	0.00112169	0.0171751	phosphoglycerate kinase 1 [Source:HGNC Symbol;Acc:HGNC:8896]
ENSG00000166035	LIPC	0.582124	0.00112444	0.017207	lipase C, hepatic type [Source:HGNC Symbol;Acc:HGNC:6619]
ENSG00000261824	LINC00662	0.473147	0.00112665	0.0172307	long intergenic non-protein coding RNA 662 [Source:HGNC Symbol;Acc:HGNC:27122]
ENSG00000091010	POU4F3	1.40453	0.00112765	0.0172314	POU class 4 homeobox 3 [Source:HGNC Symbol;Acc:HGNC:9220]
ENSG00000146834	MEPCE	-0.316946	0.00112802	0.0172314	methylphosphate capping enzyme [Source:HGNC Symbol;Acc:HGNC:20247]
ENSG00000165584	SSX3	1.522	0.00113093	0.0172658	SSX family member 3 [Source:HGNC Symbol;Acc:HGNC:11337]
ENSG00000125304	TM9SF2	0.307287	0.001134	0.0172984	transmembrane 9 superfamily member 2 [Source:HGNC Symbol;Acc:HGNC:11865]
ENSG00000145041	DCAF1	-0.32285	0.0011344	0.0172984	DDB1 and CUL4 associated factor 1 [Source:HGNC Symbol;Acc:HGNC:30911]
ENSG00000163749	CCDC158	0.944981	0.00114136	0.0173944	coiled-coil domain containing 158 [Source:HGNC Symbol;Acc:HGNC:26374]
ENSG00000011114	BTBD7	0.219016	0.00114369	0.0174196	BTB domain containing 7 [Source:HGNC Symbol;Acc:HGNC:18269]
ENSG00000155545	MIER3	0.429064	0.00114552	0.0174373	MIER family member 3 [Source:HGNC Symbol;Acc:HGNC:26678]
ENSG00000123415	SMUG1	0.249561	0.0011462	0.0174375	single-strand-selective monofunctional uracil-DNA glycosylase 1 [Source:HGNC Symbol;Acc:HGNC:17148]
ENSG00000104147	OIP5	0.575524	0.00114987	0.0174831	Opa interacting protein 5 [Source:HGNC Symbol;Acc:HGNC:20300]
ENSG00000134532	SOX5	0.736068	0.00115127	0.0174941	SRY-box transcription factor 5 [Source:HGNC Symbol;Acc:HGNC:11201]
ENSG00000101161	PRPF6	-0.286965	0.00115508	0.0175419	pre-mRNA processing factor 6 [Source:HGNC Symbol;Acc:HGNC:15860]
ENSG00000141437	SLC25A52	0.998225	0.00115802	0.0175762	solute carrier family 25 member 52 [Source:HGNC Symbol;Acc:HGNC:23324]
ENSG00000092098	RNF31	-0.350168	0.00116512	0.0176338	ring finger protein 31 [Source:HGNC Symbol;Acc:HGNC:16031]
ENSG00000111665	CDCA3	0.787064	0.0011652	0.0176338	cell division cycle associated 3 [Source:HGNC Symbol;Acc:HGNC:14624]
ENSG00000120280	TASL	-0.414459	0.00116361	0.0176338	TLR adaptor interacting with endolysosomal SLC15A4 [Source:HGNC Symbol;Acc:HGNC:25667]
ENSG00000132394	EEFSEC	-0.485421	0.00116431	0.0176338	eukaryotic elongation factor, selenocysteine-tRNA specific [Source:HGNC Symbol;Acc:HGNC:24614]
ENSG00000177453	NIM1K	0.910539	0.00116396	0.0176338	NIM1 serine/threonine protein kinase [Source:HGNC Symbol;Acc:HGNC:28646]
ENSG00000198826	ARHGAP11A	0.561936	0.00117077	0.0177078	Rho GTPase activating protein 11A [Source:HGNC Symbol;Acc:HGNC:15783]
ENSG00000232596	LINC01646	1.59265	0.00117237	0.0177217	long intergenic non-protein coding RNA 1646 [Source:HGNC Symbol;Acc:HGNC:52433]
ENSG00000137040	RANBP6	0.452938	0.00117804	0.0177971	RAN binding protein 6 [Source:HGNC Symbol;Acc:HGNC:9851]
ENSG00000154099	DNAAF1	0.959508	0.00117902	0.0178015	dynein axonemal assembly factor 1 [Source:HGNC Symbol;Acc:HGNC:30539]
ENSG00000225077	LINC00337	1.30754	0.00118126	0.0178209	long intergenic non-protein coding RNA 337 [Source:HGNC Symbol;Acc:HGNC:28620]
ENSG00000229729	NA	0.350576	0.00118167	0.0178209	NA
ENSG00000184005	ST6GALNAC3	0.578173	0.00118888	0.0179193	ST6 N-acetylgalactosaminide alpha-2,6-sialyltransferase 3 [Source:HGNC Symbol;Acc:HGNC:19343]
ENSG00000140153	WDR20	-0.160745	0.00119444	0.0179871	WD repeat domain 20 [Source:HGNC Symbol;Acc:HGNC:19667]
ENSG00000171503	ETFDH	0.289223	0.00119476	0.0179871	electron transfer flavoprotein dehydrogenase [Source:HGNC Symbol;Acc:HGNC:3483]
ENSG00000186889	TMEM17	0.845243	0.0011955	0.0179878	transmembrane protein 17 [Source:HGNC Symbol;Acc:HGNC:26623]
ENSG00000085662	AKR1B1	-0.443945	0.00119665	0.0179899	aldo-keto reductase family 1 member B [Source:HGNC Symbol;Acc:HGNC:381]
ENSG00000214415	GNAT3	1.76585	0.00119702	0.0179899	G protein subunit alpha transducin 3 [Source:HGNC Symbol;Acc:HGNC:22800]
ENSG00000122965	RBM19	-0.449765	0.00119855	0.0180024	RNA binding motif protein 19 [Source:HGNC Symbol;Acc:HGNC:29098]
ENSG00000101327	PDYN	0.861418	0.00120139	0.0180348	prodynorphin [Source:HGNC Symbol;Acc:HGNC:8820]
ENSG00000057608	GDI2	0.237735	0.0012036	0.0180471	GDP dissociation inhibitor 2 [Source:HGNC Symbol;Acc:HGNC:4227]
ENSG00000103671	TRIP4	0.211646	0.00120327	0.0180471	thyroid hormone receptor interactor 4 [Source:HGNC Symbol;Acc:HGNC:12310]
ENSG00000204160	ZDHHC18	-0.444224	0.00121091	0.0181461	zinc finger DHHC-type palmitoyltransferase 18 [Source:HGNC Symbol;Acc:HGNC:20712]
ENSG00000111641	NOP2	-0.485549	0.00121421	0.0181852	NOP2 nucleolar protein [Source:HGNC Symbol;Acc:HGNC:7867]
ENSG00000184661	CDCA2	0.717114	0.00121681	0.0182136	cell division cycle associated 2 [Source:HGNC Symbol;Acc:HGNC:14623]
ENSG00000175582	RAB6A	0.36365	0.00121805	0.0182218	RAB6A, member RAS oncogene family [Source:HGNC Symbol;Acc:HGNC:9786]
ENSG00000063587	ZNF275	-0.455512	0.00122487	0.0183027	zinc finger protein 275 [Source:HGNC Symbol;Acc:HGNC:13069]
ENSG00000146410	MTFR2	0.553834	0.00122439	0.0183027	mitochondrial fission regulator 2 [Source:HGNC Symbol;Acc:HGNC:21115]
ENSG00000156642	NPTN	0.323653	0.0012287	0.0183495	neuroplastin [Source:HGNC Symbol;Acc:HGNC:17867]
ENSG00000147041	SYTL5	1.43969	0.00122953	0.0183513	synaptotagmin like 5 [Source:HGNC Symbol;Acc:HGNC:15589]
ENSG00000258654		1.00101	0.00123419	0.0184103	novel transcript
ENSG00000122735	DNAI1	0.950841	0.00123613	0.0184242	dynein axonemal intermediate chain 1 [Source:HGNC Symbol;Acc:HGNC:2954]
ENSG00000166734	GOLM2	0.280308	0.00123683	0.0184242	golgi membrane protein 2 [Source:HGNC Symbol;Acc:HGNC:24892]
ENSG00000236423	LINC01134	0.595019	0.00123735	0.0184242	long intergenic non-protein coding RNA 1134 [Source:HGNC Symbol;Acc:HGNC:49449]
ENSG00000257194		1.5691	0.00123796	0.0184242	novel transcript
ENSG00000053254	FOXN3	-0.246595	0.00124159	0.0184573	forkhead box N3 [Source:HGNC Symbol;Acc:HGNC:1928]
ENSG00000113282	CLINT1	0.464269	0.00124131	0.0184573	clathrin interactor 1 [Source:HGNC Symbol;Acc:HGNC:23186]
ENSG00000135048	CEMIP2	0.283265	0.00124451	0.0184901	cell migration inducing hyaluronidase 2 [Source:HGNC Symbol;Acc:HGNC:11869]
ENSG00000143319	ISG20L2	-0.170163	0.00124729	0.0185102	interferon stimulated exonuclease gene 20 like 2 [Source:HGNC Symbol;Acc:HGNC:25745]
ENSG00000166266	CUL5	0.331611	0.00124724	0.0185102	cullin 5 [Source:HGNC Symbol;Acc:HGNC:2556]
ENSG00000188636	RTL6	-0.532782	0.00125359	0.0185931	retrotransposon Gag like 6 [Source:HGNC Symbol;Acc:HGNC:13343]
ENSG00000016602	CLCA4	0.956764	0.00125486	0.0185969	chloride channel accessory 4 [Source:HGNC Symbol;Acc:HGNC:2018]
ENSG00000242732	RTL5	-0.387887	0.00125527	0.0185969	retrotransposon Gag like 5 [Source:HGNC Symbol;Acc:HGNC:29430]
ENSG00000168495	POLR3D	-0.471908	0.00125906	0.0186424	RNA polymerase III subunit D [Source:HGNC Symbol;Acc:HGNC:1080]
ENSG00000100528	CNIH1	0.394438	0.0012599	0.018644	cornichon family AMPA receptor auxiliary protein 1 [Source:HGNC Symbol;Acc:HGNC:19431]
ENSG00000119457	SLC46A2	-0.667352	0.0012606	0.018644	solute carrier family 46 member 2 [Source:HGNC Symbol;Acc:HGNC:16055]
ENSG00000146276	GABRR1	1.06546	0.00126361	0.0186697	gamma-aminobutyric acid type A receptor subunit rho1 [Source:HGNC Symbol;Acc:HGNC:4090]
ENSG00000162747	FCGR3B	-0.684842	0.00126487	0.0186697	Fc fragment of IgG receptor IIIb [Source:HGNC Symbol;Acc:HGNC:3620]
ENSG00000164796	CSMD3	1.06402	0.00126648	0.0186697	CUB and Sushi multiple domains 3 [Source:HGNC Symbol;Acc:HGNC:19291]
ENSG00000172116	CD8B	-0.725026	0.00126664	0.0186697	CD8b molecule [Source:HGNC Symbol;Acc:HGNC:1707]
ENSG00000172667	ZMAT3	0.35929	0.00126588	0.0186697	zinc finger matrin-type 3 [Source:HGNC Symbol;Acc:HGNC:29983]
ENSG00000198755	RPL10A	-0.42039	0.00126652	0.0186697	ribosomal protein L10a [Source:HGNC Symbol;Acc:HGNC:10299]
ENSG00000132196	HSD17B7	-0.298946	0.00127044	0.0187103	hydroxysteroid 17-beta dehydrogenase 7 [Source:HGNC Symbol;Acc:HGNC:5215]
ENSG00000146670	CDCA5	0.85362	0.00127083	0.0187103	cell division cycle associated 5 [Source:HGNC Symbol;Acc:HGNC:14626]
ENSG00000253452		1.32518	0.00127631	0.0187803	novel transcript
ENSG00000163380	LMOD3	0.532382	0.00128352	0.0188758	leiomodin 3 [Source:HGNC Symbol;Acc:HGNC:6649]
ENSG00000255458		0.889179	0.00128428	0.0188763	novel transcript
ENSG00000174738	NR1D2	-0.56288	0.00129038	0.0189529	nuclear receptor subfamily 1 group D member 2 [Source:HGNC Symbol;Acc:HGNC:7963]
ENSG00000259865		0.547236	0.00129095	0.0189529	novel transcript
ENSG00000088035	ALG6	0.342854	0.00129242	0.0189638	ALG6 alpha-1,3-glucosyltransferase [Source:HGNC Symbol;Acc:HGNC:23157]
ENSG00000101608	MYL12A	0.386419	0.00129371	0.0189719	myosin light chain 12A [Source:HGNC Symbol;Acc:HGNC:16701]
ENSG00000119203	CPSF3	0.250449	0.00129499	0.0189741	cleavage and polyadenylation specific factor 3 [Source:HGNC Symbol;Acc:HGNC:2326]
ENSG00000233359		1.60865	0.00129531	0.0189741	novel transcript
ENSG00000127720	METTL25	0.343464	0.00129726	0.0189919	methyltransferase like 25 [Source:HGNC Symbol;Acc:HGNC:26228]
ENSG00000244278		1.77084	0.00129902	0.019007	novel transcript
ENSG00000183019	MCEMP1	0.650052	0.00130406	0.0190701	mast cell expressed membrane protein 1 [Source:HGNC Symbol;Acc:HGNC:27291]
ENSG00000014257	ACP3	0.398731	0.00130783	0.0190801	acid phosphatase 3 [Source:HGNC Symbol;Acc:HGNC:125]
ENSG00000115839	RAB3GAP1	0.25509	0.0013082	0.0190801	RAB3 GTPase activating protein catalytic subunit 1 [Source:HGNC Symbol;Acc:HGNC:17063]
ENSG00000160741	CRTC2	-0.296522	0.00130841	0.0190801	CREB regulated transcription coactivator 2 [Source:HGNC Symbol;Acc:HGNC:27301]
ENSG00000162636	FAM102B	0.262017	0.00130608	0.0190801	family with sequence similarity 102 member B [Source:HGNC Symbol;Acc:HGNC:27637]
ENSG00000183495	EP400	-0.316734	0.00130622	0.0190801	E1A binding protein p400 [Source:HGNC Symbol;Acc:HGNC:11958]
ENSG00000155868	MED7	0.336306	0.00131769	0.0191948	mediator complex subunit 7 [Source:HGNC Symbol;Acc:HGNC:2378]
ENSG00000224568	LINC01886	1.52234	0.00131775	0.0191948	long intergenic non-protein coding RNA 1886 [Source:HGNC Symbol;Acc:HGNC:52705]
ENSG00000167302	TEPSIN	-0.280886	0.00131946	0.0192089	TEPSIN adaptor related protein complex 4 accessory protein [Source:HGNC Symbol;Acc:HGNC:26458]
ENSG00000138459	SLC35A5	0.31455	0.00132151	0.019228	solute carrier family 35 member A5 [Source:HGNC Symbol;Acc:HGNC:20792]
ENSG00000162399	BSND	0.901376	0.00132239	0.01923	barttin CLCNK type accessory subunit beta [Source:HGNC Symbol;Acc:HGNC:16512]
ENSG00000238284	LINC01448	1.55881	0.00132382	0.0192401	long intergenic non-protein coding RNA 1448 [Source:HGNC Symbol;Acc:HGNC:50790]
ENSG00000096968	JAK2	0.414585	0.00132902	0.0192811	Janus kinase 2 [Source:HGNC Symbol;Acc:HGNC:6192]
ENSG00000119725	ZNF410	0.380232	0.00132765	0.0192811	zinc finger protein 410 [Source:HGNC Symbol;Acc:HGNC:20144]
ENSG00000273983	H3C8	0.827601	0.00132961	0.0192811	H3 clustered histone 8 [Source:HGNC Symbol;Acc:HGNC:4772]
ENSG00000272542		0.752173	0.00132827	0.0192811	novel transcript
ENSG00000141428	C18orf21	0.349448	0.00133054	0.019284	chromosome 18 open reading frame 21 [Source:HGNC Symbol;Acc:HGNC:28802]
ENSG00000171163	ZNF692	-0.34519	0.00133146	0.0192866	zinc finger protein 692 [Source:HGNC Symbol;Acc:HGNC:26049]
ENSG00000116001	TIA1	0.381072	0.00133476	0.0193235	TIA1 cytotoxic granule associated RNA binding protein [Source:HGNC Symbol;Acc:HGNC:11802]
ENSG00000132205	EMILIN2	0.428963	0.0013356	0.019325	elastin microfibril interfacer 2 [Source:HGNC Symbol;Acc:HGNC:19881]
ENSG00000214413	BBIP1	-0.344372	0.00133669	0.0193301	BBSome interacting protein 1 [Source:HGNC Symbol;Acc:HGNC:28093]
ENSG00000123610	TNFAIP6	0.598702	0.00133938	0.0193582	TNF alpha induced protein 6 [Source:HGNC Symbol;Acc:HGNC:11898]
ENSG00000267939		1.64406	0.0013402	0.0193593	novel transcript
ENSG00000271862		0.410349	0.00134146	0.0193667	novel transcript
ENSG00000116489	CAPZA1	0.388388	0.00134385	0.0193905	capping actin protein of muscle Z-line subunit alpha 1 [Source:HGNC Symbol;Acc:HGNC:1488]
ENSG00000143742	SRP9	0.377201	0.0013462	0.0194136	signal recognition particle 9 [Source:HGNC Symbol;Acc:HGNC:11304]
ENSG00000135414	GDF11	-0.230097	0.00134933	0.019448	growth differentiation factor 11 [Source:HGNC Symbol;Acc:HGNC:4216]
ENSG00000086570	FAT2	0.481842	0.00135352	0.0194976	FAT atypical cadherin 2 [Source:HGNC Symbol;Acc:HGNC:3596]
ENSG00000112159	MDN1	-0.358497	0.00135467	0.0195033	midasin AAA ATPase 1 [Source:HGNC Symbol;Acc:HGNC:18302]
ENSG00000018510	AGPS	0.381973	0.00136196	0.0195316	alkylglycerone phosphate synthase [Source:HGNC Symbol;Acc:HGNC:327]
ENSG00000047056	WDR37	0.284353	0.00136264	0.0195316	WD repeat domain 37 [Source:HGNC Symbol;Acc:HGNC:31406]
ENSG00000104946	TBC1D17	-0.332522	0.00136224	0.0195316	TBC1 domain family member 17 [Source:HGNC Symbol;Acc:HGNC:25699]
ENSG00000182179	UBA7	-0.399676	0.00136228	0.0195316	ubiquitin like modifier activating enzyme 7 [Source:HGNC Symbol;Acc:HGNC:12471]
ENSG00000261884		-0.403149	0.00135817	0.0195316	novel transcript
ENSG00000251323	LINC02728	0.520266	0.00135998	0.0195316	long intergenic non-protein coding RNA 2728 [Source:HGNC Symbol;Acc:HGNC:54245]
ENSG00000267194	NA	0.509043	0.00136006	0.0195316	NA
ENSG00000272981	NA	1.58555	0.0013623	0.0195316	NA
ENSG00000100413	POLR3H	-0.427505	0.00136657	0.0195772	RNA polymerase III subunit H [Source:HGNC Symbol;Acc:HGNC:30349]
ENSG00000115944	COX7A2L	0.277154	0.00137108	0.019631	cytochrome c oxidase subunit 7A2 like [Source:HGNC Symbol;Acc:HGNC:2289]
ENSG00000118113	MMP8	1.31739	0.00137271	0.0196404	matrix metallopeptidase 8 [Source:HGNC Symbol;Acc:HGNC:7175]
ENSG00000138413	IDH1	0.409336	0.00137415	0.0196404	isocitrate dehydrogenase (NADP(+)) 1 [Source:HGNC Symbol;Acc:HGNC:5382]
ENSG00000151692	RNF144A	-0.472492	0.00137396	0.0196404	ring finger protein 144A [Source:HGNC Symbol;Acc:HGNC:20457]
ENSG00000205133	TRIQK	0.471908	0.00137496	0.0196404	triple QxxK/R motif containing [Source:HGNC Symbol;Acc:HGNC:27828]
ENSG00000132204	LINC00470	1.0724	0.00137551	0.0196404	long intergenic non-protein coding RNA 470 [Source:HGNC Symbol;Acc:HGNC:1225]
ENSG00000143178	TBX19	0.417403	0.00137868	0.019675	T-box transcription factor 19 [Source:HGNC Symbol;Acc:HGNC:11596]
ENSG00000113761	ZNF346	-0.300276	0.00138689	0.0197379	zinc finger protein 346 [Source:HGNC Symbol;Acc:HGNC:16403]
ENSG00000124571	XPO5	-0.407316	0.00138571	0.0197379	exportin 5 [Source:HGNC Symbol;Acc:HGNC:17675]
ENSG00000156299	TIAM1	-0.554353	0.00138669	0.0197379	TIAM Rac1 associated GEF 1 [Source:HGNC Symbol;Acc:HGNC:11805]
ENSG00000163867	ZMYM6	0.338217	0.00138554	0.0197379	zinc finger MYM-type containing 6 [Source:HGNC Symbol;Acc:HGNC:13050]
ENSG00000179909	ZNF154	-0.647712	0.00138494	0.0197379	zinc finger protein 154 [Source:HGNC Symbol;Acc:HGNC:12939]
ENSG00000183206	POTEC	1.09029	0.00139008	0.0197703	POTE ankyrin domain family member C [Source:HGNC Symbol;Acc:HGNC:33894]
ENSG00000196975	ANXA4	0.281065	0.00139068	0.0197703	annexin A4 [Source:HGNC Symbol;Acc:HGNC:542]
ENSG00000048052	HDAC9	-0.521682	0.00139522	0.0197917	histone deacetylase 9 [Source:HGNC Symbol;Acc:HGNC:14065]
ENSG00000135002	RFK	0.387513	0.00139366	0.0197917	riboflavin kinase [Source:HGNC Symbol;Acc:HGNC:30324]
ENSG00000150361	KLHL1	1.3677	0.00139486	0.0197917	kelch like family member 1 [Source:HGNC Symbol;Acc:HGNC:6352]
ENSG00000166979	EVA1C	-0.515268	0.0013948	0.0197917	eva-1 homolog C [Source:HGNC Symbol;Acc:HGNC:13239]
ENSG00000273550		1.79268	0.00139796	0.0198197	novel transcript
ENSG00000168067	MAP4K2	-0.343403	0.00140071	0.0198479	mitogen-activated protein kinase kinase kinase kinase 2 [Source:HGNC Symbol;Acc:HGNC:6864]
ENSG00000012660	ELOVL5	-0.300981	0.00140415	0.0198857	ELOVL fatty acid elongase 5 [Source:HGNC Symbol;Acc:HGNC:21308]
ENSG00000005189	REXO5	0.587215	0.00140821	0.019893	RNA exonuclease 5 [Source:HGNC Symbol;Acc:HGNC:24661]
ENSG00000067560	RHOA	0.301042	0.00140747	0.019893	ras homolog family member A [Source:HGNC Symbol;Acc:HGNC:667]
ENSG00000100461	RBM23	-0.261546	0.00140848	0.019893	RNA binding motif protein 23 [Source:HGNC Symbol;Acc:HGNC:20155]
ENSG00000175193	PARL	0.438922	0.00140665	0.019893	presenilin associated rhomboid like [Source:HGNC Symbol;Acc:HGNC:18253]
ENSG00000187833	C2orf78	1.32781	0.00140699	0.019893	chromosome 2 open reading frame 78 [Source:HGNC Symbol;Acc:HGNC:34349]
ENSG00000120756	PLS1	0.644659	0.00140991	0.0199024	plastin 1 [Source:HGNC Symbol;Acc:HGNC:9090]
ENSG00000119703	ZC2HC1C	0.446812	0.00141618	0.01998	zinc finger C2HC-type containing 1C [Source:HGNC Symbol;Acc:HGNC:20354]
ENSG00000166920	C15orf48	1.25178	0.00141713	0.0199826	chromosome 15 open reading frame 48 [Source:HGNC Symbol;Acc:HGNC:29898]
ENSG00000188372	ZP3	0.760731	0.00141882	0.0199956	zona pellucida glycoprotein 3 [Source:HGNC Symbol;Acc:HGNC:13189]
ENSG00000131100	ATP6V1E1	0.254592	0.00142037	0.020004	ATPase H+ transporting V1 subunit E1 [Source:HGNC Symbol;Acc:HGNC:857]
ENSG00000184432	COPB2	0.210018	0.00142095	0.020004	COPI coat complex subunit beta 2 [Source:HGNC Symbol;Acc:HGNC:2232]
ENSG00000115129	TP53I3	0.36018	0.00142207	0.0200089	tumor protein p53 inducible protein 3 [Source:HGNC Symbol;Acc:HGNC:19373]
ENSG00000175664	TEX26	1.36108	0.00142311	0.0200127	testis expressed 26 [Source:HGNC Symbol;Acc:HGNC:28622]
ENSG00000157557	ETS2	0.447118	0.00142905	0.0200758	ETS proto-oncogene 2, transcription factor [Source:HGNC Symbol;Acc:HGNC:3489]
ENSG00000168461	RAB31	0.381639	0.00142913	0.0200758	RAB31, member RAS oncogene family [Source:HGNC Symbol;Acc:HGNC:9771]
ENSG00000197102	DYNC1H1	-0.299144	0.00143443	0.0201393	dynein cytoplasmic 1 heavy chain 1 [Source:HGNC Symbol;Acc:HGNC:2961]
ENSG00000166289	PLEKHF1	-0.639085	0.00143808	0.0201791	pleckstrin homology and FYVE domain containing 1 [Source:HGNC Symbol;Acc:HGNC:20764]
ENSG00000178522	AMBN	1.09026	0.00143882	0.0201791	ameloblastin [Source:HGNC Symbol;Acc:HGNC:452]
ENSG00000114744	COMMD2	0.272902	0.00144245	0.0202192	COMM domain containing 2 [Source:HGNC Symbol;Acc:HGNC:24993]
ENSG00000057657	PRDM1	-0.433785	0.00144517	0.0202463	PR/SET domain 1 [Source:HGNC Symbol;Acc:HGNC:9346]
ENSG00000085276	MECOM	0.822911	0.00144771	0.0202711	MDS1 and EVI1 complex locus [Source:HGNC Symbol;Acc:HGNC:3498]
ENSG00000075975	MKRN2	-0.22479	0.00144965	0.0202764	makorin ring finger protein 2 [Source:HGNC Symbol;Acc:HGNC:7113]
ENSG00000126858	RHOT1	0.336851	0.00144891	0.0202764	ras homolog family member T1 [Source:HGNC Symbol;Acc:HGNC:21168]
ENSG00000240152	LINC02271	1.64986	0.00145804	0.0203828	long intergenic non-protein coding RNA 2271 [Source:HGNC Symbol;Acc:HGNC:53186]
ENSG00000137509	PRCP	0.333186	0.00145988	0.0203976	prolylcarboxypeptidase [Source:HGNC Symbol;Acc:HGNC:9344]
ENSG00000169612	RAMAC	0.498825	0.00146152	0.0204095	RNA guanine-7 methyltransferase activating subunit [Source:HGNC Symbol;Acc:HGNC:31022]
ENSG00000269343	ZNF587B	-0.323411	0.00146785	0.020487	zinc finger protein 587B [Source:HGNC Symbol;Acc:HGNC:37142]
ENSG00000101442	ACTR5	-0.456446	0.00147043	0.020512	actin related protein 5 [Source:HGNC Symbol;Acc:HGNC:14671]
ENSG00000121274	TENT4B	0.278651	0.00147576	0.0205752	terminal nucleotidyltransferase 4B [Source:HGNC Symbol;Acc:HGNC:30758]
ENSG00000279078	SND1-IT1	-0.320258	0.00147866	0.0206046	SND1 intronic transcript 1 [Source:HGNC Symbol;Acc:HGNC:24158]
ENSG00000078140	UBE2K	0.332551	0.00148532	0.0206799	ubiquitin conjugating enzyme E2 K [Source:HGNC Symbol;Acc:HGNC:4914]
ENSG00000217930	PAM16	-0.329647	0.00148565	0.0206799	presequence translocase associated motor 16 [Source:HGNC Symbol;Acc:HGNC:29679]
ENSG00000008282	SYPL1	0.31961	0.0014874	0.0206932	synaptophysin like 1 [Source:HGNC Symbol;Acc:HGNC:11507]
ENSG00000048544	MRPS10	0.350109	0.00150076	0.0207469	mitochondrial ribosomal protein S10 [Source:HGNC Symbol;Acc:HGNC:14502]
ENSG00000073737	DHRS9	0.694491	0.00150029	0.0207469	dehydrogenase/reductase 9 [Source:HGNC Symbol;Acc:HGNC:16888]
ENSG00000124786	SLC35B3	0.350921	0.00149619	0.0207469	solute carrier family 35 member B3 [Source:HGNC Symbol;Acc:HGNC:21601]
ENSG00000133805	AMPD3	0.312537	0.00149368	0.0207469	adenosine monophosphate deaminase 3 [Source:HGNC Symbol;Acc:HGNC:470]
ENSG00000141867	BRD4	-0.322375	0.00149942	0.0207469	bromodomain containing 4 [Source:HGNC Symbol;Acc:HGNC:13575]
ENSG00000143924	EML4	0.384928	0.00150139	0.0207469	EMAP like 4 [Source:HGNC Symbol;Acc:HGNC:1316]
ENSG00000161642	ZNF385A	-0.535401	0.00149701	0.0207469	zinc finger protein 385A [Source:HGNC Symbol;Acc:HGNC:17521]
ENSG00000163946	TASOR	0.368155	0.00149258	0.0207469	transcription activation suppressor [Source:HGNC Symbol;Acc:HGNC:30314]
ENSG00000171608	PIK3CD	-0.359732	0.0014984	0.0207469	phosphatidylinositol-4,5-bisphosphate 3-kinase catalytic subunit delta [Source:HGNC Symbol;Acc:HGNC:8977]
ENSG00000172456	FGGY	0.3278	0.00149687	0.0207469	FGGY carbohydrate kinase domain containing [Source:HGNC Symbol;Acc:HGNC:25610]
ENSG00000175970	UNC119B	-0.305069	0.0014952	0.0207469	unc-119 lipid binding chaperone B [Source:HGNC Symbol;Acc:HGNC:16488]
ENSG00000221886	ZBED8	0.594587	0.00149886	0.0207469	zinc finger BED-type containing 8 [Source:HGNC Symbol;Acc:HGNC:30804]
ENSG00000267397		0.772044	0.00150162	0.0207469	novel transcript
ENSG00000147133	TAF1	-0.147938	0.00150526	0.0207862	TATA-box binding protein associated factor 1 [Source:HGNC Symbol;Acc:HGNC:11535]
ENSG00000154856	APCDD1	0.70604	0.00150916	0.0208289	APC down-regulated 1 [Source:HGNC Symbol;Acc:HGNC:15718]
ENSG00000160185	UBASH3A	-0.629495	0.00151229	0.0208501	ubiquitin associated and SH3 domain containing A [Source:HGNC Symbol;Acc:HGNC:12462]
ENSG00000227057	WDR46	-0.237001	0.00151218	0.0208501	WD repeat domain 46 [Source:HGNC Symbol;Acc:HGNC:13923]
ENSG00000113600	C9	1.073	0.00151522	0.0208794	complement C9 [Source:HGNC Symbol;Acc:HGNC:1358]
ENSG00000167779	IGFBP6	1.30903	0.00151843	0.0209126	insulin like growth factor binding protein 6 [Source:HGNC Symbol;Acc:HGNC:5475]
ENSG00000175305	CCNE2	0.335443	0.00151947	0.0209159	cyclin E2 [Source:HGNC Symbol;Acc:HGNC:1590]
ENSG00000229246	LINC00377	2.01186	0.00152102	0.0209261	long intergenic non-protein coding RNA 377 [Source:HGNC Symbol;Acc:HGNC:42703]
ENSG00000103150	MLYCD	-0.324699	0.00152707	0.0209929	malonyl-CoA decarboxylase [Source:HGNC Symbol;Acc:HGNC:7150]
ENSG00000161091	MFSD12	-0.359593	0.00152829	0.0209929	major facilitator superfamily domain containing 12 [Source:HGNC Symbol;Acc:HGNC:28299]
ENSG00000170909	OSCAR	0.441249	0.00152796	0.0209929	osteoclast associated Ig-like receptor [Source:HGNC Symbol;Acc:HGNC:29960]
ENSG00000159753	CARMIL2	-0.63972	0.00153073	0.020993	capping protein regulator and myosin 1 linker 2 [Source:HGNC Symbol;Acc:HGNC:27089]
ENSG00000164309	CMYA5	0.610544	0.00152936	0.020993	cardiomyopathy associated 5 [Source:HGNC Symbol;Acc:HGNC:14305]
ENSG00000232325		1.08198	0.00153067	0.020993	novel transcript
ENSG00000117477	CCDC181	0.49074	0.00153175	0.020996	coiled-coil domain containing 181 [Source:HGNC Symbol;Acc:HGNC:28051]
ENSG00000173715	C11orf80	-0.344041	0.00154509	0.0211677	chromosome 11 open reading frame 80 [Source:HGNC Symbol;Acc:HGNC:26197]
ENSG00000099308	MAST3	-0.342862	0.00154868	0.0211946	microtubule associated serine/threonine kinase 3 [Source:HGNC Symbol;Acc:HGNC:19036]
ENSG00000276759		1.31357	0.00154815	0.0211946	putative deoxyuridine 5'-triphosphate nucleotidohydrolase-like protein FLJ16323 [Source:NCBI gene (formerly Entrezgene);Acc:100506422]
ENSG00000102893	PHKB	0.226544	0.00155444	0.0212619	phosphorylase kinase regulatory subunit beta [Source:HGNC Symbol;Acc:HGNC:8927]
ENSG00000249297	LINC02174	1.96583	0.00155605	0.0212619	long intergenic non-protein coding RNA 2174 [Source:HGNC Symbol;Acc:HGNC:53037]
ENSG00000254197		-0.59675	0.00155536	0.0212619	novel transcript
ENSG00000063244	U2AF2	-0.288539	0.00155758	0.0212717	U2 small nuclear RNA auxiliary factor 2 [Source:HGNC Symbol;Acc:HGNC:23156]
ENSG00000133958	UNC79	0.859291	0.00156294	0.0213336	unc-79 homolog, NALCN channel complex subunit [Source:HGNC Symbol;Acc:HGNC:19966]
ENSG00000148362	PAXX	-0.435681	0.00156605	0.0213649	PAXX non-homologous end joining factor [Source:HGNC Symbol;Acc:HGNC:27849]
ENSG00000179409	GEMIN4	-0.451402	0.00156976	0.0214043	gem nuclear organelle associated protein 4 [Source:HGNC Symbol;Acc:HGNC:15717]
ENSG00000178605	GTPBP6	-0.401283	0.00157174	0.02142	GTP binding protein 6 (putative) [Source:HGNC Symbol;Acc:HGNC:30189]
ENSG00000204362	LINC02783	1.15548	0.00157316	0.0214282	long intergenic non-protein coding RNA 2783 [Source:HGNC Symbol;Acc:HGNC:54303]
ENSG00000087087	SRRT	-0.274254	0.00157432	0.0214328	serrate, RNA effector molecule [Source:HGNC Symbol;Acc:HGNC:24101]
ENSG00000271579		1.65897	0.0015777	0.0214676	novel transcript
ENSG00000153107	ANAPC1	-0.430288	0.00157976	0.0214844	anaphase promoting complex subunit 1 [Source:HGNC Symbol;Acc:HGNC:19988]
ENSG00000100024	UPB1	0.527192	0.00159328	0.0216344	beta-ureidopropionase 1 [Source:HGNC Symbol;Acc:HGNC:16297]
ENSG00000162378	ZYG11B	0.273009	0.00159347	0.0216344	zyg-11 family member B, cell cycle regulator [Source:HGNC Symbol;Acc:HGNC:25820]
ENSG00000165801	ARHGEF40	-0.535332	0.00159363	0.0216344	Rho guanine nucleotide exchange factor 40 [Source:HGNC Symbol;Acc:HGNC:25516]
ENSG00000186854	TRABD2A	-0.622866	0.00159411	0.0216344	TraB domain containing 2A [Source:HGNC Symbol;Acc:HGNC:27013]
ENSG00000112763	BTN2A1	-0.294726	0.00159748	0.0216349	butyrophilin subfamily 2 member A1 [Source:HGNC Symbol;Acc:HGNC:1136]
ENSG00000119844	AFTPH	0.293642	0.00159658	0.0216349	aftiphilin [Source:HGNC Symbol;Acc:HGNC:25951]
ENSG00000161010	MRNIP	-0.470409	0.00159669	0.0216349	MRN complex interacting protein [Source:HGNC Symbol;Acc:HGNC:30817]
ENSG00000166128	RAB8B	0.393547	0.00159539	0.0216349	RAB8B, member RAS oncogene family [Source:HGNC Symbol;Acc:HGNC:30273]
ENSG00000068001	HYAL2	0.387972	0.00159876	0.021641	hyaluronidase 2 [Source:HGNC Symbol;Acc:HGNC:5321]
ENSG00000135362	PRR5L	-0.554182	0.0016087	0.0217643	proline rich 5 like [Source:HGNC Symbol;Acc:HGNC:25878]
ENSG00000165272	AQP3	-0.676257	0.00161028	0.0217744	aquaporin 3 (Gill blood group) [Source:HGNC Symbol;Acc:HGNC:636]
ENSG00000123843	C4BPB	1.0204	0.00161599	0.0218111	complement component 4 binding protein beta [Source:HGNC Symbol;Acc:HGNC:1328]
ENSG00000148158	SNX30	-0.314393	0.00161507	0.0218111	sorting nexin family member 30 [Source:HGNC Symbol;Acc:HGNC:23685]
ENSG00000165689	ENTR1	-0.434032	0.00161635	0.0218111	endosome associated trafficking regulator 1 [Source:HGNC Symbol;Acc:HGNC:10667]
ENSG00000181873	IBA57	-0.49289	0.00161384	0.0218111	iron-sulfur cluster assembly factor IBA57 [Source:HGNC Symbol;Acc:HGNC:27302]
ENSG00000114450	GNB4	0.343359	0.00161768	0.0218177	G protein subunit beta 4 [Source:HGNC Symbol;Acc:HGNC:20731]
ENSG00000122565	CBX3	0.350157	0.00162289	0.0218766	chromobox 3 [Source:HGNC Symbol;Acc:HGNC:1553]
ENSG00000080822	CLDND1	0.336659	0.00162818	0.0219253	claudin domain containing 1 [Source:HGNC Symbol;Acc:HGNC:1322]
ENSG00000162972	MAIP1	0.39776	0.00162795	0.0219253	matrix AAA peptidase interacting protein 1 [Source:HGNC Symbol;Acc:HGNC:26198]
ENSG00000197360	ZNF98	1.25889	0.00163011	0.0219399	zinc finger protein 98 [Source:HGNC Symbol;Acc:HGNC:13174]
ENSG00000124785	NRN1	0.818339	0.00163138	0.0219457	neuritin 1 [Source:HGNC Symbol;Acc:HGNC:17972]
ENSG00000175265	GOLGA8A	-0.537302	0.00163279	0.0219533	golgin A8 family member A [Source:HGNC Symbol;Acc:HGNC:31972]
ENSG00000100258	LMF2	-0.280329	0.00163824	0.0220038	lipase maturation factor 2 [Source:HGNC Symbol;Acc:HGNC:25096]
ENSG00000180304	OAZ2	-0.297058	0.0016375	0.0220038	ornithine decarboxylase antizyme 2 [Source:HGNC Symbol;Acc:HGNC:8096]
ENSG00000157303	SUSD3	0.581767	0.00163973	0.0220124	sushi domain containing 3 [Source:HGNC Symbol;Acc:HGNC:28391]
ENSG00000120868	APAF1	0.322788	0.00164244	0.0220261	apoptotic peptidase activating factor 1 [Source:HGNC Symbol;Acc:HGNC:576]
ENSG00000136021	SCYL2	0.319307	0.00164198	0.0220261	SCY1 like pseudokinase 2 [Source:HGNC Symbol;Acc:HGNC:19286]
ENSG00000241973	PI4KA	-0.240154	0.00164466	0.0220445	phosphatidylinositol 4-kinase alpha [Source:HGNC Symbol;Acc:HGNC:8983]
ENSG00000133243	BTBD2	-0.313588	0.00164932	0.0220503	BTB domain containing 2 [Source:HGNC Symbol;Acc:HGNC:15504]
ENSG00000138172	CALHM2	-0.466161	0.0016483	0.0220503	calcium homeostasis modulator family member 2 [Source:HGNC Symbol;Acc:HGNC:23493]
ENSG00000169508	GPR183	-0.41261	0.00164778	0.0220503	G protein-coupled receptor 183 [Source:HGNC Symbol;Acc:HGNC:3128]
ENSG00000178074	C2orf69	0.394898	0.00164915	0.0220503	chromosome 2 open reading frame 69 [Source:HGNC Symbol;Acc:HGNC:26799]
ENSG00000198205	ZXDA	-0.554106	0.00164859	0.0220503	zinc finger X-linked duplicated A [Source:HGNC Symbol;Acc:HGNC:13198]
ENSG00000076944	STXBP2	0.44408	0.00165132	0.0220656	syntaxin binding protein 2 [Source:HGNC Symbol;Acc:HGNC:11445]
ENSG00000151247	EIF4E	0.304325	0.00165582	0.0221144	eukaryotic translation initiation factor 4E [Source:HGNC Symbol;Acc:HGNC:3287]
ENSG00000105374	NKG7	0.700179	0.00166839	0.0222708	natural killer cell granule protein 7 [Source:HGNC Symbol;Acc:HGNC:7830]
ENSG00000163866	SMIM12	0.237112	0.00167009	0.0222787	small integral membrane protein 12 [Source:HGNC Symbol;Acc:HGNC:25154]
ENSG00000241106	HLA-DOB	-0.814406	0.00167068	0.0222787	major histocompatibility complex, class II, DO beta [Source:HGNC Symbol;Acc:HGNC:4937]
ENSG00000232653	GOLGA8N	0.4125	0.00167328	0.0223019	golgin A8 family member N [Source:HGNC Symbol;Acc:HGNC:44405]
ENSG00000157693	TMEM268	-0.550741	0.00167473	0.0223098	transmembrane protein 268 [Source:HGNC Symbol;Acc:HGNC:24513]
ENSG00000146039	SLC17A4	1.1145	0.00167827	0.0223455	solute carrier family 17 member 4 [Source:HGNC Symbol;Acc:HGNC:10932]
ENSG00000115084	SLC35F5	0.303466	0.00168286	0.0223952	solute carrier family 35 member F5 [Source:HGNC Symbol;Acc:HGNC:23617]
ENSG00000119411	BSPRY	0.906416	0.00168382	0.0223964	B-box and SPRY domain containing [Source:HGNC Symbol;Acc:HGNC:18232]
ENSG00000131196	NFATC1	-0.361049	0.00168537	0.0224056	nuclear factor of activated T cells 1 [Source:HGNC Symbol;Acc:HGNC:7775]
ENSG00000116521	SCAMP3	-0.360657	0.00168633	0.022407	secretory carrier membrane protein 3 [Source:HGNC Symbol;Acc:HGNC:10565]
ENSG00000100425	BRD1	-0.22952	0.00168809	0.0224135	bromodomain containing 1 [Source:HGNC Symbol;Acc:HGNC:1102]
ENSG00000168995	SIGLEC7	0.382814	0.00168854	0.0224135	sialic acid binding Ig like lectin 7 [Source:HGNC Symbol;Acc:HGNC:10876]
ENSG00000035664	DAPK2	-0.481817	0.00169191	0.0224466	death associated protein kinase 2 [Source:HGNC Symbol;Acc:HGNC:2675]
ENSG00000005020	SKAP2	0.407096	0.00169303	0.0224501	src kinase associated phosphoprotein 2 [Source:HGNC Symbol;Acc:HGNC:15687]
ENSG00000091137	SLC26A4	0.920539	0.00169706	0.0224733	solute carrier family 26 member 4 [Source:HGNC Symbol;Acc:HGNC:8818]
ENSG00000115514	TXNDC9	0.317839	0.00169578	0.0224733	thioredoxin domain containing 9 [Source:HGNC Symbol;Acc:HGNC:24110]
ENSG00000229925		1.83982	0.00169737	0.0224733	novel transcript
ENSG00000158792	SPATA2L	-0.416785	0.00169926	0.0224869	spermatogenesis associated 2 like [Source:HGNC Symbol;Acc:HGNC:28393]
ENSG00000117697	NSL1	0.263457	0.00170112	0.0225001	NSL1 component of MIS12 kinetochore complex [Source:HGNC Symbol;Acc:HGNC:24548]
ENSG00000115808	STRN	0.311839	0.00170697	0.0225372	striatin [Source:HGNC Symbol;Acc:HGNC:11424]
ENSG00000143653	SCCPDH	0.416166	0.00170826	0.0225372	saccharopine dehydrogenase (putative) [Source:HGNC Symbol;Acc:HGNC:24275]
ENSG00000147457	CHMP7	-0.303843	0.0017068	0.0225372	charged multivesicular body protein 7 [Source:HGNC Symbol;Acc:HGNC:28439]
ENSG00000167703	SLC43A2	-0.42112	0.00170769	0.0225372	solute carrier family 43 member 2 [Source:HGNC Symbol;Acc:HGNC:23087]
ENSG00000170017	ALCAM	0.67505	0.00170544	0.0225372	activated leukocyte cell adhesion molecule [Source:HGNC Symbol;Acc:HGNC:400]
ENSG00000143569	UBAP2L	-0.17962	0.00171174	0.0225604	ubiquitin associated protein 2 like [Source:HGNC Symbol;Acc:HGNC:29877]
ENSG00000179134	SAMD4B	-0.274461	0.00171159	0.0225604	sterile alpha motif domain containing 4B [Source:HGNC Symbol;Acc:HGNC:25492]
ENSG00000101966	XIAP	0.303417	0.00172299	0.0226857	X-linked inhibitor of apoptosis [Source:HGNC Symbol;Acc:HGNC:592]
ENSG00000158113	LRRC43	1.07473	0.00172285	0.0226857	leucine rich repeat containing 43 [Source:HGNC Symbol;Acc:HGNC:28562]
ENSG00000141524	TMC6	-0.337187	0.00172552	0.0227075	transmembrane channel like 6 [Source:HGNC Symbol;Acc:HGNC:18021]
ENSG00000164347	GFM2	0.2813	0.0017344	0.0228128	GTP dependent ribosome recycling factor mitochondrial 2 [Source:HGNC Symbol;Acc:HGNC:29682]
ENSG00000100300	TSPO	0.536521	0.00173688	0.0228338	translocator protein [Source:HGNC Symbol;Acc:HGNC:1158]
ENSG00000175294	CATSPER1	0.593906	0.00173893	0.0228493	cation channel sperm associated 1 [Source:HGNC Symbol;Acc:HGNC:17116]
ENSG00000276462		1.05113	0.00174176	0.0228749	novel transcript
ENSG00000213689	TREX1	-0.463586	0.00174292	0.0228785	three prime repair exonuclease 1 [Source:HGNC Symbol;Acc:HGNC:12269]
ENSG00000099937	SERPIND1	-0.329585	0.00174446	0.0228872	serpin family D member 1 [Source:HGNC Symbol;Acc:HGNC:4838]
ENSG00000224950		0.391919	0.00174539	0.022888	novel transcript
ENSG00000139910	NOVA1	1.03479	0.00174703	0.0228978	NOVA alternative splicing regulator 1 [Source:HGNC Symbol;Acc:HGNC:7886]
ENSG00000186566	GPATCH8	-0.140775	0.00174838	0.0229041	G-patch domain containing 8 [Source:HGNC Symbol;Acc:HGNC:29066]
ENSG00000116459	ATP5PB	0.315141	0.00174977	0.0229108	ATP synthase peripheral stalk-membrane subunit b [Source:HGNC Symbol;Acc:HGNC:840]
ENSG00000187806	TMEM202	1.64531	0.00175145	0.0229211	transmembrane protein 202 [Source:HGNC Symbol;Acc:HGNC:33733]
ENSG00000117281	CD160	-0.395123	0.00175257	0.0229243	CD160 molecule [Source:HGNC Symbol;Acc:HGNC:17013]
ENSG00000196844	PATE2	1.32181	0.0017553	0.0229485	prostate and testis expressed 2 [Source:HGNC Symbol;Acc:HGNC:32249]
ENSG00000187116	LILRA5	0.499618	0.00175726	0.0229527	leukocyte immunoglobulin like receptor A5 [Source:HGNC Symbol;Acc:HGNC:16309]
ENSG00000198218	QRICH1	-0.182585	0.00175779	0.0229527	glutamine rich 1 [Source:HGNC Symbol;Acc:HGNC:24713]
ENSG00000254086		1.737	0.00175826	0.0229527	novel transcript
ENSG00000197324	LRP10	-0.361945	0.00176138	0.0229818	LDL receptor related protein 10 [Source:HGNC Symbol;Acc:HGNC:14553]
ENSG00000109208	SMR3A	1.59078	0.00176432	0.0230086	submaxillary gland androgen regulated protein 3A [Source:HGNC Symbol;Acc:HGNC:19216]
ENSG00000253797	UTP14C	0.300229	0.00176612	0.0230206	UTP14C small subunit processome component [Source:HGNC Symbol;Acc:HGNC:20321]
ENSG00000143093	STRIP1	-0.21779	0.00176952	0.0230533	striatin interacting protein 1 [Source:HGNC Symbol;Acc:HGNC:25916]
ENSG00000169442	CD52	-0.544457	0.00177115	0.0230631	CD52 molecule [Source:HGNC Symbol;Acc:HGNC:1804]
[truncated: 25,092 more rows]

## Sheet: Data_4
Gene Set	Description	Enrichment Score	Normalized Enrichment Score	P Value	FDR	Size	Leading Edge Genes (n)	Leading Edge Genes
R-HSA-381753	Olfactory Signaling Pathway	0.747941	3.01952	0	0	95	77	GNGT1;OR10A4;OR10A7;OR10AG1;OR10G4;OR10H1;OR10H3;OR10J5;OR10T2;OR10V1;OR12D3;OR13C3;OR13C8;OR13C9;OR14A16;OR14I1;OR1A1;OR1D5;OR1M1;OR2AT4;OR2D3;OR2G2;OR2G3;OR2M4;OR2M5;OR2M7;OR2T6;OR2V1;OR2Y1;OR4A47;OR4A5;OR4C11;OR4C15;OR4D2;OR4M1;OR4N2;OR51A2;OR51B4;OR51B6;OR51H1;OR51T1;OR52E2;OR52E4;OR52E6;OR52E8;OR52L1;OR56A1;OR56A4;OR56A5;OR56B4;OR5AC2;OR5AU1;OR5B2;OR5D14;OR5H14;OR5J2;OR5P3;OR5W2;OR6C3;OR6C4;…
R-HSA-418555	G alpha (s) signalling events	0.596211	2.48302	0	0	164	109	ADRB3;CALCR;GCG;GCGR;GHRH;GIP;GNAT3;GNB3;GNG12;GNG4;GNGT1;GPR39;GPR84;IAPP;NPS;NPSR1;OR10A4;OR10A7;OR10AG1;OR10G4;OR10H1;OR10H3;OR10J5;OR10P1;OR10T2;OR10V1;OR11A1;OR12D3;OR13C3;OR13C8;OR13C9;OR14A16;OR14I1;OR1A1;OR1D5;OR1M1;OR2A1;OR2AT4;OR2D3;OR2G2;OR2G3;OR2H1;OR2M4;OR2M5;OR2M7;OR2T6;OR2V1;OR2Y1;OR4A47;OR4A5;OR4C11;OR4C15;OR4D2;OR4M1;OR4N2;OR51A2;OR51B4;OR51B6;OR51H1;OR51T1;OR52E2;OR52E4;OR52E6;O…
R-HSA-6805567	Keratinization	0.587887	2.28437	0	0	71	59	CASP14;CELA2A;DSG1;DSG3;KLK13;KLK5;KRT12;KRT14;KRT15;KRT16;KRT17;KRT18;KRT19;KRT24;KRT26;KRT27;KRT28;KRT31;KRT32;KRT33A;KRT33B;KRT34;KRT38;KRT40;KRT6B;KRT75;KRT78;KRT86;KRTAP1-5;KRTAP10-10;KRTAP10-2;KRTAP10-3;KRTAP10-7;KRTAP10-8;KRTAP12-2;KRTAP13-4;KRTAP19-4;KRTAP21-1;KRTAP3-1;KRTAP4-3;KRTAP4-5;KRTAP5-10;KRTAP6-2;LCE1C;LCE3D;LCE3E;LCE4A;LELP1;LIPJ;LIPK;LIPM;PKP2;PKP3;SPINK5;SPINK6;SPRR1B;SPRR2A;S…
R-HSA-9013694	Signaling by NOTCH4	-0.452344	-2.6525	0	0	30	30	ADAM10;AKT1;CREBBP;CUL1;JAG1;KAT2A;MAML2;NOTCH1;NOTCH2;PSMA2;PSMA4;PSMA6;PSMB10;PSMB6;PSMB9;PSMC2;PSMC6;PSMD1;PSMD10;PSMD12;PSMD13;PSMD14;PSMD5;PSMD6;PSMD7;PSMF1;RBPJ;SMAD3;TACC3;YWHAZ
R-HSA-114452	Activation of BH3-only proteins	-0.639764	-2.71194	0	0	14	14	AKT1;AKT2;AKT3;BBC3;BCL2;BMF;DYNLL2;PPP3CC;TP53;TP53BP2;YWHAB;YWHAE;YWHAG;YWHAZ
R-HSA-389357	CD28 dependent PI3K/Akt signaling	-0.647885	-2.78877	0	0	14	8	AKT1;CD28;CD86;FYN;LCK;MAP3K14;PRR5;THEM4
R-HSA-2424491	DAP12 signaling	-0.620579	-2.89981	0	0	18	11	FYN;GRAP2;HLA-E;KLRC2;KLRC4-KLRK1;KLRD1;KLRK1;LAT;LCK;PLCG1;VAV2
R-HSA-109606	Intrinsic Pathway for Apoptosis	-0.560591	-2.92156	0	0	23	23	AKT1;AKT2;AKT3;APAF1;BBC3;BCL2;BCL2L1;BMF;CASP3;CASP7;CASP8;CYCS;DYNLL2;GZMB;NMT1;PPP3CC;TP53;TP53BP2;XIAP;YWHAB;YWHAE;YWHAG;YWHAZ
R-HSA-2172127	DAP12 interactions	-0.595789	-3.03477	0	0	21	11	CD300LB;FYN;GRAP2;KLRC2;KLRC4-KLRK1;KLRD1;KLRK1;LAT;LCK;PLCG1;TREM1
R-HSA-164952	The role of Nef in HIV-1 replication and disease pathogenesis	-0.743702	-3.05071	0	0	14	8	CD247;CD28;CD4;CD8B;ELMO1;FYN;LCK;PACS1
R-HSA-162906	HIV Infection	-0.279836	-3.23365	0	0	105	98	AP1B1;AP1S1;AP1S2;ATP6V1H;CCNT2;CCR5;CD247;CD28;CD4;CD8B;CDK7;CHMP2B;CHMP7;CUL5;CXCR4;DOCK2;ELL;ELMO1;ELOC;FYN;GTF2A1;GTF2A2;GTF2E1;GTF2E2;GTF2F1;GTF2F2;GTF2H3;LCK;MVB12B;NCBP2;NELFE;NMT1;NMT2;NUP160;NUP188;NUP205;NUP210;NUP214;NUP35;NUP37;NUP54;NUP58;NUP62;NUP85;NUP88;NUP93;NUP98;PACS1;PAK2;PDCD6IP;POLR2A;POLR2B;POLR2C;POLR2E;POLR2G;POLR2K;POLR2L;POM121;PSMA2;PSMA4;PSMA6;PSMB10;PSMB6;PSMB9;PSMC2…
R-HSA-198933	Immunoregulatory interactions between a Lymphoid and a non-Lymphoid cell	-0.41623	-3.49642	0	0	73	34	CD160;CD19;CD200;CD22;CD247;CD300LB;CD3D;CD3E;CD3G;CD40LG;CD8A;CD8B;CD96;CD99;FCGR2B;FCGR3A;HLA-B;HLA-C;HLA-E;HLA-F;ICAM2;ITGA4;ITGB7;KLRB1;KLRC4-KLRK1;KLRD1;KLRF1;KLRG1;KLRK1;LILRA1;SH2D1A;SIGLEC1;SLAMF6;TREM1
R-HSA-388841	Costimulation by the CD28 family	-0.629926	-4.01957	0	0	45	23	AKT1;BTLA;CD247;CD28;CD3D;CD3E;CD3G;CD4;CTLA4;FYN;GRAP2;HLA-DPA1;HLA-DPB1;HLA-DQA1;HLA-DQB1;HLA-DRA;HLA-DRB1;HLA-DRB5;ICOS;ICOSLG;LCK;MAP3K14;THEM4
R-HSA-1461957	Beta defensins	0.844538	2.19046	0	0.000249171	9	8	DEFB107A;DEFB110;DEFB118;DEFB128;DEFB129;DEFB132;DEFB135;DEFB136
R-HSA-1461973	Defensins	0.754944	2.10705	0	0.000498341	12	9	DEFA6;DEFB107A;DEFB110;DEFB118;DEFB128;DEFB129;DEFB132;DEFB135;DEFB136
R-HSA-6809371	Formation of the cornified envelope	0.56576	2.12076	0	0.00059801	55	45	CASP14;CELA2A;DSG1;DSG3;KLK13;KLK5;KRT12;KRT14;KRT15;KRT16;KRT17;KRT18;KRT19;KRT24;KRT26;KRT27;KRT28;KRT31;KRT32;KRT33A;KRT33B;KRT34;KRT38;KRT40;KRT6B;KRT75;KRT78;KRT85;KRT86;LCE1C;LCE3D;LCE3E;LCE4A;LELP1;LIPJ;LIPK;LIPM;PKP2;PKP3;SPINK5;SPINK6;SPRR1B;SPRR2A;SPRR2E;TGM5
R-HSA-375280	Amine ligand-binding receptors	0.614818	1.89872	0	0.0314667	19	17	ADRA1D;ADRB3;CHRM1;CHRM3;CHRM4;DRD1;DRD2;HRH1;HRH4;HTR1E;HTR2A;HTR2C;HTR4;HTR5A;TAAR1;TAAR6;TAAR9
R-HSA-6803157	Antimicrobial peptides	0.53175	1.88533	0	0.0355691	34	21	BPI;BPIFA1;BPIFB1;DCD;DEFA6;DEFB107A;DEFB110;DEFB118;DEFB123;DEFB128;DEFB129;DEFB132;DEFB135;DEFB136;HTN1;HTN3;LCN2;PLA2G2A;PRTN3;REG3A;S100A7A
R-HSA-388396	GPCR downstream signalling	0.406877	1.76369	0	0.154763	426	190	ADRA1D;ADRB3;AGT;AGTR2;AKR1B10;AKR1C1;APOE;ARHGEF15;ARHGEF35;AVPR1B;AWAT2;BCO2;BDKRB2;BRS3;C3;CALCR;CCK;CCKAR;CCL1;CCL13;CCL19;CCL21;CCL25;CHRM1;CHRM4;CX3CL1;CXCL13;CXCL9;DGKB;EDN3;FFAR3;GALR3;GAST;GCG;GCGR;GHRH;GIP;GNAT1;GNAT3;GNB3;GNG12;GNG4;GNGT1;GPC3;GPR39;GPR84;GRK1;GRK7;GRM7;GRM8;GUCA1A;GUCY2F;HCRT;HRH4;HSD17B6;HTR1E;HTR5A;IAPP;INSL5;KNG1;LRP2;MCF2;MCHR2;MMP3;MTNR1B;NMBR;NMUR2;NPBWR2;NPFFR2…
R-HSA-156588	Glucuronidation	0.618661	1.71357	0.00858896	0.168971	12	9	UGT1A10;UGT1A5;UGT1A7;UGT1A8;UGT2A1;UGT2B15;UGT2B4;UGT3A1;UGT3A2

## Sheet: Data_5a
Fold	N predictors	AUC-ROC train set	AUC-ROC test set
1	93	0.98	0.8
2	84	0.99	0.78
3	93	0.99	0.78
4	69	0.96	0.95
5	84	0.98	0.76
6	43	1	0.83
7	69	1	0.8
8	93	0.98	0.82
9	57	1	0.86
10	36	0.94	0.76
Mean (Std)		0.98 (0.02)	0.81 (0.05)
Full	52	0.97	0.82

## Sheet: Data_5b
ENSEMBL ID	Symbol	Description
ENSG00000163823	CCR1	C-C motif chemokine receptor 1 [Source:HGNC Symbol;Acc:HGNC:1602]
ENSG00000083845	RPS5	ribosomal protein S5 [Source:HGNC Symbol;Acc:HGNC:10426]
ENSG00000142089	IFITM3	interferon induced transmembrane protein 3 [Source:HGNC Symbol;Acc:HGNC:5414]
ENSG00000134755	DSC2	desmocollin 2 [Source:HGNC Symbol;Acc:HGNC:3036]
ENSG00000145425	RPS3A	ribosomal protein S3A [Source:HGNC Symbol;Acc:HGNC:10421]
ENSG00000253190	AC084082.1	novel transcript
ENSG00000131652	THOC6	THO complex 6 [Source:HGNC Symbol;Acc:HGNC:28369]
ENSG00000121864	ZNF639	zinc finger protein 639 [Source:HGNC Symbol;Acc:HGNC:30950]
ENSG00000168228	ZCCHC4	zinc finger CCHC-type containing 4 [Source:HGNC Symbol;Acc:HGNC:22917]
ENSG00000182197	EXT1	exostosin glycosyltransferase 1 [Source:HGNC Symbol;Acc:HGNC:3512]
ENSG00000174776	WDR49	WD repeat domain 49 [Source:HGNC Symbol;Acc:HGNC:26587]
ENSG00000108468	CBX1	chromobox 1 [Source:HGNC Symbol;Acc:HGNC:1551]
ENSG00000111802	TDP2	tyrosyl-DNA phosphodiesterase 2 [Source:HGNC Symbol;Acc:HGNC:17768]
ENSG00000120832	MTERF2	mitochondrial transcription termination factor 2 [Source:HGNC Symbol;Acc:HGNC:30779]
ENSG00000147224	PRPS1	phosphoribosyl pyrophosphate synthetase 1 [Source:HGNC Symbol;Acc:HGNC:9462]
ENSG00000100592	DAAM1	dishevelled associated activator of morphogenesis 1 [Source:HGNC Symbol;Acc:HGNC:18142]
ENSG00000183691	NOG	noggin [Source:HGNC Symbol;Acc:HGNC:7866]
ENSG00000064989	CALCRL	calcitonin receptor like receptor [Source:HGNC Symbol;Acc:HGNC:16709]
ENSG00000173226	IQCB1	IQ motif containing B1 [Source:HGNC Symbol;Acc:HGNC:28949]
ENSG00000162972	MAIP1	matrix AAA peptidase interacting protein 1 [Source:HGNC Symbol;Acc:HGNC:26198]
ENSG00000106537	TSPAN13	tetraspanin 13 [Source:HGNC Symbol;Acc:HGNC:21643]
ENSG00000164100	NDST3	N-deacetylase and N-sulfotransferase 3 [Source:HGNC Symbol;Acc:HGNC:7682]
ENSG00000272374	Z97832.2	novel transcript, antisense to SCUBE3
ENSG00000174358	SLC6A19	solute carrier family 6 member 19 [Source:HGNC Symbol;Acc:HGNC:27960]
ENSG00000187051	RPS19BP1	ribosomal protein S19 binding protein 1 [Source:HGNC Symbol;Acc:HGNC:28749]
ENSG00000037757	MRI1	methylthioribose-1-phosphate isomerase 1 [Source:HGNC Symbol;Acc:HGNC:28469]
ENSG00000161654	LSM12	LSM12 homolog [Source:HGNC Symbol;Acc:HGNC:26407]
ENSG00000197965	MPZL1	myelin protein zero like 1 [Source:HGNC Symbol;Acc:HGNC:7226]
ENSG00000175782	SLC35E3	solute carrier family 35 member E3 [Source:HGNC Symbol;Acc:HGNC:20864]
ENSG00000049239	H6PD	hexose-6-phosphate dehydrogenase/glucose 1-dehydrogenase [Source:HGNC Symbol;Acc:HGNC:4795]
ENSG00000137501	SYTL2	synaptotagmin like 2 [Source:HGNC Symbol;Acc:HGNC:15585]
ENSG00000204604	ZNF468	zinc finger protein 468 [Source:HGNC Symbol;Acc:HGNC:33105]
ENSG00000141759	TXNL4A	thioredoxin like 4A [Source:HGNC Symbol;Acc:HGNC:30551]
ENSG00000175938	ORAI3	ORAI calcium release-activated calcium modulator 3 [Source:HGNC Symbol;Acc:HGNC:28185]
ENSG00000157741	UBN2	ubinuclein 2 [Source:HGNC Symbol;Acc:HGNC:21931]
ENSG00000186532	SMYD4	SET and MYND domain containing 4 [Source:HGNC Symbol;Acc:HGNC:21067]
ENSG00000170906	NDUFA3	NADH:ubiquinone oxidoreductase subunit A3 [Source:HGNC Symbol;Acc:HGNC:7686]
ENSG00000182154	MRPL41	mitochondrial ribosomal protein L41 [Source:HGNC Symbol;Acc:HGNC:14492]
ENSG00000116455	WDR77	WD repeat domain 77 [Source:HGNC Symbol;Acc:HGNC:29652]
ENSG00000106479	ZNF862	zinc finger protein 862 [Source:HGNC Symbol;Acc:HGNC:34519]
ENSG00000204611	ZNF616	zinc finger protein 616 [Source:HGNC Symbol;Acc:HGNC:28062]
ENSG00000113812	ACTR8	actin related protein 8 [Source:HGNC Symbol;Acc:HGNC:14672]
ENSG00000180767	CHST13	carbohydrate sulfotransferase 13 [Source:HGNC Symbol;Acc:HGNC:21755]
ENSG00000268439	EMG1	NA
ENSG00000144401	METTL21A	methyltransferase like 21A [Source:HGNC Symbol;Acc:HGNC:30476]
ENSG00000176055	MBLAC2	metallo-beta-lactamase domain containing 2 [Source:HGNC Symbol;Acc:HGNC:33711]
ENSG00000108559	NUP88	nucleoporin 88 [Source:HGNC Symbol;Acc:HGNC:8067]
ENSG00000176927	EFCAB5	EF-hand calcium binding domain 5 [Source:HGNC Symbol;Acc:HGNC:24801]
ENSG00000277161	PIGW	phosphatidylinositol glycan anchor biosynthesis class W [Source:HGNC Symbol;Acc:HGNC:23213]
ENSG00000106415	GLCCI1	glucocorticoid induced 1 [Source:HGNC Symbol;Acc:HGNC:18713]
ENSG00000163885	CFAP100	cilia and flagella associated protein 100 [Source:HGNC Symbol;Acc:HGNC:26842]
ENSG00000179542	SLITRK4	SLIT and NTRK like family member 4 [Source:HGNC Symbol;Acc:HGNC:23502]

## Sheet: Data_6
ENSEMBL ID	Symbol	Log2 Fold Change	p value	p adj	Description
ENSG00000069869	NEDD4	2.98154	2.22269e-06	0.00669362	NEDD4 E3 ubiquitin protein ligase [Source:HGNC Symbol;Acc:HGNC:7727]
ENSG00000174953	DHX36	-2.62009	1.27491e-06	0.00669362	DEAH-box helicase 36 [Source:HGNC Symbol;Acc:HGNC:14410]
ENSG00000012779	ALOX5	1.26004	9.98973e-06	0.011861	arachidonate 5-lipoxygenase [Source:HGNC Symbol;Acc:HGNC:435]
ENSG00000138640	FAM13A	-3.11141	1.11745e-05	0.011861	family with sequence similarity 13 member A [Source:HGNC Symbol;Acc:HGNC:19367]
ENSG00000154237	LRRK1	1.83648	1.3785e-05	0.011861	leucine rich repeat kinase 1 [Source:HGNC Symbol;Acc:HGNC:18608]
ENSG00000197971	MBP	-1.43802	6.52142e-06	0.011861	myelin basic protein [Source:HGNC Symbol;Acc:HGNC:6925]
ENSG00000204634	TBC1D8	1.8459	1.18738e-05	0.011861	TBC1 domain family member 8 [Source:HGNC Symbol;Acc:HGNC:17791]
ENSG00000115548	KDM3A	-2.23872	1.94132e-05	0.0146157	lysine demethylase 3A [Source:HGNC Symbol;Acc:HGNC:20815]
ENSG00000080298	RFX3	-4.08665	4.36405e-05	0.0292052	regulatory factor X3 [Source:HGNC Symbol;Acc:HGNC:9984]
ENSG00000163754	GYG1	1.35014	6.78735e-05	0.0408802	glycogenin 1 [Source:HGNC Symbol;Acc:HGNC:4699]
ENSG00000072682	P4HA2	2.39058	8.16316e-05	0.0409722	prolyl 4-hydroxylase subunit alpha 2 [Source:HGNC Symbol;Acc:HGNC:8547]
ENSG00000205339	IPO7	-1.57381	7.86935e-05	0.0409722	importin 7 [Source:HGNC Symbol;Acc:HGNC:9852]
ENSG00000064726	BTBD1	1.53422	0.000150819	0.0471627	BTB domain containing 1 [Source:HGNC Symbol;Acc:HGNC:1120]
ENSG00000075407	ZNF37A	2.50735	0.000117961	0.0471627	zinc finger protein 37A [Source:HGNC Symbol;Acc:HGNC:13102]
ENSG00000105220	GPI	0.806425	0.000193759	0.0471627	glucose-6-phosphate isomerase [Source:HGNC Symbol;Acc:HGNC:4458]
ENSG00000107669	ATE1	2.08771	0.000195761	0.0471627	arginyltransferase 1 [Source:HGNC Symbol;Acc:HGNC:782]
ENSG00000108106	UBE2S	1.50537	0.000187161	0.0471627	ubiquitin conjugating enzyme E2 S [Source:HGNC Symbol;Acc:HGNC:17895]
ENSG00000110435	PDHX	2.2828	0.000181584	0.0471627	pyruvate dehydrogenase complex component X [Source:HGNC Symbol;Acc:HGNC:21350]
ENSG00000138185	ENTPD1	1.73213	0.000139766	0.0471627	ectonucleoside triphosphate diphosphohydrolase 1 [Source:HGNC Symbol;Acc:HGNC:3363]
ENSG00000149262	INTS4	2.35737	0.000175777	0.0471627	integrator complex subunit 4 [Source:HGNC Symbol;Acc:HGNC:25048]
ENSG00000197006	METTL9	0.962905	0.000147923	0.0471627	methyltransferase like 9 [Source:HGNC Symbol;Acc:HGNC:24586]
ENSG00000198198	SZT2	1.89963	0.000158852	0.0471627	SZT2 subunit of KICSTOR complex [Source:HGNC Symbol;Acc:HGNC:29040]
ENSG00000204287	HLA-DRA	-1.27922	0.000188158	0.0471627	major histocompatibility complex, class II, DR alpha [Source:HGNC Symbol;Acc:HGNC:4947]
ENSG00000204936	CD177	1.82897	0.000132921	0.0471627	CD177 molecule [Source:HGNC Symbol;Acc:HGNC:30072]
ENSG00000249915	PDCD6	1.99636	0.000162906	0.0471627	programmed cell death 6 [Source:HGNC Symbol;Acc:HGNC:8765]
ENSG00000005339	CREBBP	-1.20804	0.000220371	0.0479551	CREB binding protein [Source:HGNC Symbol;Acc:HGNC:2348]
ENSG00000054523	KIF1B	1.14221	0.000222936	0.0479551	kinesin family member 1B [Source:HGNC Symbol;Acc:HGNC:16636]
ENSG00000196535	MYO18A	1.30431	0.000222545	0.0479551	myosin XVIIIA [Source:HGNC Symbol;Acc:HGNC:31104]
ENSG00000132334	PTPRE	-1.32841	0.000244696	0.0486506	protein tyrosine phosphatase receptor type E [Source:HGNC Symbol;Acc:HGNC:9669]
ENSG00000172765	TMCC1	-1.79625	0.000250402	0.0486506	transmembrane and coiled-coil domain family 1 [Source:HGNC Symbol;Acc:HGNC:29116]
ENSG00000173166	RAPH1	-2.50476	0.000238692	0.0486506	Ras association (RalGDS/AF-6) and pleckstrin homology domains 1 [Source:HGNC Symbol;Acc:HGNC:14436]
ENSG00000164574	GALNT10	-1.60107	0.000275844	0.0517015	polypeptide N-acetylgalactosaminyltransferase 10 [Source:HGNC Symbol;Acc:HGNC:19873]
ENSG00000171161	ZNF672	-1.56473	0.000283272	0.0517015	zinc finger protein 672 [Source:HGNC Symbol;Acc:HGNC:26179]
ENSG00000173597	SULT1B1	1.17019	0.0003403	0.057658	sulfotransferase family 1B member 1 [Source:HGNC Symbol;Acc:HGNC:17845]
ENSG00000180198	RCC1	2.26447	0.000341612	0.057658	regulator of chromosome condensation 1 [Source:HGNC Symbol;Acc:HGNC:1913]
ENSG00000206172	HBA1	-0.7839	0.000344627	0.057658	hemoglobin subunit alpha 1 [Source:HGNC Symbol;Acc:HGNC:4823]
ENSG00000146731	CCT6A	1.27641	0.000379181	0.0617246	chaperonin containing TCP1 subunit 6A [Source:HGNC Symbol;Acc:HGNC:1620]
ENSG00000076944	STXBP2	0.654056	0.000394818	0.0625787	syntaxin binding protein 2 [Source:HGNC Symbol;Acc:HGNC:11445]
ENSG00000179151	EDC3	2.45862	0.000419111	0.0647258	enhancer of mRNA decapping 3 [Source:HGNC Symbol;Acc:HGNC:26114]
ENSG00000123836	PFKFB2	1.31859	0.000501625	0.0736899	6-phosphofructo-2-kinase/fructose-2,6-biphosphatase 2 [Source:HGNC Symbol;Acc:HGNC:8873]
ENSG00000126858	RHOT1	1.30596	0.000492287	0.0736899	ras homolog family member T1 [Source:HGNC Symbol;Acc:HGNC:21168]
ENSG00000183508	TENT5C	-0.682277	0.000548682	0.0786836	terminal nucleotidyltransferase 5C [Source:HGNC Symbol;Acc:HGNC:24712]
ENSG00000117280	RAB29	1.76102	0.000607989	0.0832255	RAB29, member RAS oncogene family [Source:HGNC Symbol;Acc:HGNC:9789]
ENSG00000188536	HBA2	-0.705762	0.000606307	0.0832255	hemoglobin subunit alpha 2 [Source:HGNC Symbol;Acc:HGNC:4824]
ENSG00000139737	SLAIN1	1.92293	0.000643472	0.0861251	SLAIN motif family member 1 [Source:HGNC Symbol;Acc:HGNC:26387]
ENSG00000185088	RPS27L	1.98614	0.000662792	0.0867826	ribosomal protein S27 like [Source:HGNC Symbol;Acc:HGNC:18476]
ENSG00000101084	RAB5IF	1.12342	0.000685899	0.0873723	RAB5 interacting factor [Source:HGNC Symbol;Acc:HGNC:15870]
ENSG00000117115	PADI2	0.939254	0.000703769	0.0873723	peptidyl arginine deiminase 2 [Source:HGNC Symbol;Acc:HGNC:18341]
ENSG00000198954	KIFBP	0.0764441	0.000710816	0.0873723	kinesin family binding protein [Source:HGNC Symbol;Acc:HGNC:23419]
ENSG00000177570	SAMD12	0.0608859	0.000769747	0.0912453	sterile alpha motif domain containing 12 [Source:HGNC Symbol;Acc:HGNC:31750]
ENSG00000196092	PAX5	-0.0545279	0.000772624	0.0912453	paired box 5 [Source:HGNC Symbol;Acc:HGNC:8619]
ENSG00000132510	KDM6B	-0.788415	0.000821275	0.093331	lysine demethylase 6B [Source:HGNC Symbol;Acc:HGNC:29012]
ENSG00000158985	CDC42SE2	-0.899684	0.0008132	0.093331	CDC42 small effector 2 [Source:HGNC Symbol;Acc:HGNC:18547]
ENSG00000164880	INTS1	1.23551	0.000898907	0.0966806	integrator complex subunit 1 [Source:HGNC Symbol;Acc:HGNC:24555]
ENSG00000168056	LTBP3	2.13247	0.000888685	0.0966806	latent transforming growth factor beta binding protein 3 [Source:HGNC Symbol;Acc:HGNC:6716]
ENSG00000244734	HBB	-0.729759	0.000885196	0.0966806	hemoglobin subunit beta [Source:HGNC Symbol;Acc:HGNC:4827]
ENSG00000069329	VPS35	-1.22739	0.000919283	0.0971376	VPS35 retromer complex component [Source:HGNC Symbol;Acc:HGNC:13487]
ENSG00000075240	GRAMD4	-0.135692	0.000976161	0.0979903	GRAM domain containing 4 [Source:HGNC Symbol;Acc:HGNC:29113]
ENSG00000100225	FBXO7	-0.698243	0.000970958	0.0979903	F-box protein 7 [Source:HGNC Symbol;Acc:HGNC:13586]
ENSG00000123405	NFE2	0.626463	0.000965715	0.0979903	nuclear factor, erythroid 2 [Source:HGNC Symbol;Acc:HGNC:7780]
ENSG00000163719	MTMR14	1.13304	0.000995145	0.0982584	myotubularin related protein 14 [Source:HGNC Symbol;Acc:HGNC:26190]
ENSG00000134058	CDK7	0.0563205	0.00101825	0.0989181	cyclin dependent kinase 7 [Source:HGNC Symbol;Acc:HGNC:1778]
ENSG00000070214	SLC44A1	-1.16631	0.00117746	0.101828	solute carrier family 44 member 1 [Source:HGNC Symbol;Acc:HGNC:18798]
ENSG00000105963	ADAP1	1.18709	0.0011711	0.101828	ArfGAP with dual PH domains 1 [Source:HGNC Symbol;Acc:HGNC:16486]
ENSG00000108312	UBTF	-0.946854	0.00111234	0.101828	upstream binding transcription factor [Source:HGNC Symbol;Acc:HGNC:12511]
ENSG00000110852	CLEC2B	1.55822	0.00118345	0.101828	C-type lectin domain family 2 member B [Source:HGNC Symbol;Acc:HGNC:2053]
ENSG00000128050	PAICS	-1.31805	0.00111146	0.101828	phosphoribosylaminoimidazole carboxylase and phosphoribosylaminoimidazolesuccinocarboxamide synthase [Source:HGNC Symbol;Acc:HGNC:8587]
ENSG00000141522	ARHGDIA	0.720506	0.00107501	0.101828	Rho GDP dissociation inhibitor alpha [Source:HGNC Symbol;Acc:HGNC:678]
ENSG00000170265	ZNF282	1.39448	0.00115399	0.101828	zinc finger protein 282 [Source:HGNC Symbol;Acc:HGNC:13076]
ENSG00000196502	SULT1A1	-1.89748	0.00114353	0.101828	sulfotransferase family 1A member 1 [Source:HGNC Symbol;Acc:HGNC:11453]
ENSG00000096060	FKBP5	0.619402	0.0013114	0.111027	FKBP prolyl isomerase 5 [Source:HGNC Symbol;Acc:HGNC:3721]
ENSG00000130150	MOSPD2	0.099305	0.00134567	0.111027	motile sperm domain containing 2 [Source:HGNC Symbol;Acc:HGNC:28381]
ENSG00000181458	TMEM45A	0.0782163	0.00133518	0.111027	transmembrane protein 45A [Source:HGNC Symbol;Acc:HGNC:25480]
ENSG00000133639	BTG1	-0.788132	0.00143263	0.113448	BTG anti-proliferation factor 1 [Source:HGNC Symbol;Acc:HGNC:1130]
ENSG00000138772	ANXA3	0.809864	0.00143536	0.113448	annexin A3 [Source:HGNC Symbol;Acc:HGNC:541]
ENSG00000161681	SHANK1	0.0710236	0.00139488	0.113448	SH3 and multiple ankyrin repeat domains 1 [Source:HGNC Symbol;Acc:HGNC:15474]
ENSG00000223865	HLA-DPB1	-0.922416	0.00145035	0.113448	major histocompatibility complex, class II, DP beta 1 [Source:HGNC Symbol;Acc:HGNC:4940]
ENSG00000104133	SPG11	1.02888	0.00153125	0.11824	SPG11 vesicle trafficking associated, spatacsin [Source:HGNC Symbol;Acc:HGNC:11226]
ENSG00000163220	S100A9	0.634785	0.0015982	0.121847	S100 calcium binding protein A9 [Source:HGNC Symbol;Acc:HGNC:10499]
ENSG00000077157	PPP1R12B	0.0696143	0.00167365	0.126005	protein phosphatase 1 regulatory subunit 12B [Source:HGNC Symbol;Acc:HGNC:7619]
ENSG00000123143	PKN1	-0.717909	0.00183821	0.134138	protein kinase N1 [Source:HGNC Symbol;Acc:HGNC:9405]
ENSG00000131386	GALNT15	0.102177	0.00187077	0.134138	polypeptide N-acetylgalactosaminyltransferase 15 [Source:HGNC Symbol;Acc:HGNC:21531]
ENSG00000132906	CASP9	1.47529	0.00186217	0.134138	caspase 9 [Source:HGNC Symbol;Acc:HGNC:1511]
ENSG00000140795	MYLK3	0.0972347	0.00186332	0.134138	myosin light chain kinase 3 [Source:HGNC Symbol;Acc:HGNC:29826]
ENSG00000072364	AFF4	1.05637	0.00198387	0.135108	AF4/FMR2 family member 4 [Source:HGNC Symbol;Acc:HGNC:17869]
ENSG00000142089	IFITM3	0.575371	0.00199644	0.135108	interferon induced transmembrane protein 3 [Source:HGNC Symbol;Acc:HGNC:5414]
ENSG00000170417	TMEM182	0.0428494	0.00197447	0.135108	transmembrane protein 182 [Source:HGNC Symbol;Acc:HGNC:26391]
ENSG00000171560	FGA	-0.0376684	0.00193731	0.135108	fibrinogen alpha chain [Source:HGNC Symbol;Acc:HGNC:3661]
ENSG00000172890	NADSYN1	1.29854	0.00198347	0.135108	NAD synthetase 1 [Source:HGNC Symbol;Acc:HGNC:29832]
ENSG00000197140	ADAM32	0.0845935	0.0020476	0.13703	ADAM metallopeptidase domain 32 [Source:HGNC Symbol;Acc:HGNC:15479]
ENSG00000073737	DHRS9	1.23973	0.00207281	0.137193	dehydrogenase/reductase 9 [Source:HGNC Symbol;Acc:HGNC:16888]
ENSG00000146830	GIGYF1	-0.270321	0.00212926	0.139397	GRB10 interacting GYF protein 1 [Source:HGNC Symbol;Acc:HGNC:9126]
ENSG00000103423	DNAJA3	-0.192928	0.00227195	0.140467	DnaJ heat shock protein family (Hsp40) member A3 [Source:HGNC Symbol;Acc:HGNC:11808]
ENSG00000116691	MIIP	1.14618	0.00222324	0.140467	migration and invasion inhibitory protein [Source:HGNC Symbol;Acc:HGNC:25715]
ENSG00000143119	CD53	-1.09177	0.00226684	0.140467	CD53 molecule [Source:HGNC Symbol;Acc:HGNC:1686]
ENSG00000153147	SMARCA5	-1.12061	0.00222057	0.140467	SWI/SNF related, matrix associated, actin dependent regulator of chromatin, subfamily a, member 5 [Source:HGNC Symbol;Acc:HGNC:11101]
ENSG00000170004	CHD3	-0.796678	0.00228553	0.140467	chromodomain helicase DNA binding protein 3 [Source:HGNC Symbol;Acc:HGNC:1918]
ENSG00000254986	DPP3	1.37266	0.00226095	0.140467	dipeptidyl peptidase 3 [Source:HGNC Symbol;Acc:HGNC:3008]
ENSG00000171109	MFN1	1.41166	0.00238973	0.145388	mitofusin 1 [Source:HGNC Symbol;Acc:HGNC:18262]
ENSG00000041357	PSMA4	1.12295	0.00248672	0.149775	proteasome 20S subunit alpha 4 [Source:HGNC Symbol;Acc:HGNC:9533]
ENSG00000113163	CERT1	0.927179	0.00255009	0.152071	ceramide transporter 1 [Source:HGNC Symbol;Acc:HGNC:2205]
ENSG00000088038	CNOT3	-1.26977	0.00265649	0.156863	CCR4-NOT transcription complex subunit 3 [Source:HGNC Symbol;Acc:HGNC:7879]
ENSG00000172500	FIBP	1.13847	0.00270598	0.158234	FGF1 intracellular binding protein [Source:HGNC Symbol;Acc:HGNC:3705]
ENSG00000061676	NCKAP1	-1.08102	0.0027816	0.159558	NCK associated protein 1 [Source:HGNC Symbol;Acc:HGNC:7666]
ENSG00000167548	KMT2D	-0.927378	0.00276779	0.159558	lysine methyltransferase 2D [Source:HGNC Symbol;Acc:HGNC:7133]
ENSG00000068650	ATP11A	1.24827	0.00283498	0.161086	ATPase phospholipid transporting 11A [Source:HGNC Symbol;Acc:HGNC:13552]
ENSG00000143756	FBXO28	-1.46531	0.00296022	0.165087	F-box protein 28 [Source:HGNC Symbol;Acc:HGNC:29046]
ENSG00000160679	CHTOP	0.977683	0.00294888	0.165087	chromatin target of PRMT1 [Source:HGNC Symbol;Acc:HGNC:24511]
ENSG00000130158	DOCK6	0.0891414	0.00299891	0.16571	dedicator of cytokinesis 6 [Source:HGNC Symbol;Acc:HGNC:19189]
ENSG00000100034	PPM1F	1.00256	0.00310686	0.167077	protein phosphatase, Mg2+/Mn2+ dependent 1F [Source:HGNC Symbol;Acc:HGNC:19388]
ENSG00000115904	SOS1	-1.00374	0.00307959	0.167077	SOS Ras/Rac guanine nucleotide exchange factor 1 [Source:HGNC Symbol;Acc:HGNC:11187]
ENSG00000149311	ATM	-1.05925	0.00309352	0.167077	ATM serine/threonine kinase [Source:HGNC Symbol;Acc:HGNC:795]
ENSG00000008441	NFIX	-0.973199	0.00335836	0.16838	nuclear factor I X [Source:HGNC Symbol;Acc:HGNC:7788]
ENSG00000096063	SRPK1	0.906316	0.0033977	0.16838	SRSF protein kinase 1 [Source:HGNC Symbol;Acc:HGNC:11305]
ENSG00000118113	MMP8	0.863709	0.00340421	0.16838	matrix metallopeptidase 8 [Source:HGNC Symbol;Acc:HGNC:7175]
ENSG00000128567	PODXL	0.0692576	0.00336872	0.16838	podocalyxin like [Source:HGNC Symbol;Acc:HGNC:9171]
ENSG00000149269	PAK1	-0.942431	0.0034386	0.16838	p21 (RAC1) activated kinase 1 [Source:HGNC Symbol;Acc:HGNC:8590]
ENSG00000152620	NADK2	1.23112	0.00326671	0.16838	NAD kinase 2, mitochondrial [Source:HGNC Symbol;Acc:HGNC:26404]
ENSG00000160229	ZNF66	0.0936124	0.00322191	0.16838	zinc finger protein 66 [Source:HGNC Symbol;Acc:HGNC:13135]
ENSG00000163958	ZDHHC19	0.100853	0.0032071	0.16838	zinc finger DHHC-type palmitoyltransferase 19 [Source:HGNC Symbol;Acc:HGNC:20713]
ENSG00000168016	TRANK1	-0.136035	0.00342968	0.16838	tetratricopeptide repeat and ankyrin repeat containing 1 [Source:HGNC Symbol;Acc:HGNC:29011]
ENSG00000265681	RPL17	-0.617158	0.00325382	0.16838	ribosomal protein L17 [Source:HGNC Symbol;Acc:HGNC:10307]
ENSG00000266412	NCOA4	-0.500223	0.00336524	0.16838	nuclear receptor coactivator 4 [Source:HGNC Symbol;Acc:HGNC:7671]
ENSG00000100979	PLTP	0.0904308	0.0034762	0.168848	phospholipid transfer protein [Source:HGNC Symbol;Acc:HGNC:9093]
ENSG00000164144	ARFIP1	-0.148775	0.00356643	0.171845	ADP ribosylation factor interacting protein 1 [Source:HGNC Symbol;Acc:HGNC:21496]
ENSG00000083312	TNPO1	0.839968	0.00363554	0.172294	transportin 1 [Source:HGNC Symbol;Acc:HGNC:6401]
ENSG00000089685	BIRC5	0.119811	0.00366157	0.172294	baculoviral IAP repeat containing 5 [Source:HGNC Symbol;Acc:HGNC:593]
ENSG00000150712	MTMR12	-0.887441	0.00364933	0.172294	myotubularin related protein 12 [Source:HGNC Symbol;Acc:HGNC:18191]
ENSG00000119328	ABITRAM	0.0547325	0.00371553	0.173478	actin binding transcription modulator [Source:HGNC Symbol;Acc:HGNC:1364]
ENSG00000111371	SLC38A1	-1.11676	0.00385155	0.17719	solute carrier family 38 member 1 [Source:HGNC Symbol;Acc:HGNC:13447]
ENSG00000187231	SESTD1	-1.14238	0.00385388	0.17719	SEC14 and spectrin domain containing 1 [Source:HGNC Symbol;Acc:HGNC:18379]
ENSG00000137871	ZNF280D	-0.227306	0.00392228	0.178969	zinc finger protein 280D [Source:HGNC Symbol;Acc:HGNC:25953]
ENSG00000132694	ARHGEF11	0.941371	0.00400984	0.181588	Rho guanine nucleotide exchange factor 11 [Source:HGNC Symbol;Acc:HGNC:14580]
ENSG00000030066	NUP160	0.076835	0.00424333	0.1852	nucleoporin 160 [Source:HGNC Symbol;Acc:HGNC:18017]
ENSG00000073331	ALPK1	0.906517	0.00422406	0.1852	alpha kinase 1 [Source:HGNC Symbol;Acc:HGNC:20917]
ENSG00000132256	TRIM5	0.134495	0.00421409	0.1852	tripartite motif containing 5 [Source:HGNC Symbol;Acc:HGNC:16276]
ENSG00000157954	WIPI2	-0.849624	0.00417699	0.1852	WD repeat domain, phosphoinositide interacting 2 [Source:HGNC Symbol;Acc:HGNC:32225]
ENSG00000188786	MTF1	1.01073	0.00417447	0.1852	metal regulatory transcription factor 1 [Source:HGNC Symbol;Acc:HGNC:7428]
ENSG00000171914	TLN2	0.0705039	0.00430039	0.18634	talin 2 [Source:HGNC Symbol;Acc:HGNC:15447]
ENSG00000091651	ORC6	0.0649635	0.00438272	0.187308	origin recognition complex subunit 6 [Source:HGNC Symbol;Acc:HGNC:17151]
ENSG00000100311	PDGFB	-0.1491	0.00438494	0.187308	platelet derived growth factor subunit B [Source:HGNC Symbol;Acc:HGNC:8800]
ENSG00000090376	IRAK3	0.556424	0.00447233	0.189696	interleukin 1 receptor associated kinase 3 [Source:HGNC Symbol;Acc:HGNC:17020]
ENSG00000166037	CEP57	-0.17563	0.00452216	0.190468	centrosomal protein 57 [Source:HGNC Symbol;Acc:HGNC:30794]
ENSG00000157600	TMEM164	-0.791257	0.00462324	0.19204	transmembrane protein 164 [Source:HGNC Symbol;Acc:HGNC:26217]
ENSG00000165219	GAPVD1	0.706945	0.00461815	0.19204	GTPase activating protein and VPS9 domains 1 [Source:HGNC Symbol;Acc:HGNC:23375]
ENSG00000111640	GAPDH	0.319379	0.00470494	0.192775	glyceraldehyde-3-phosphate dehydrogenase [Source:HGNC Symbol;Acc:HGNC:4141]
ENSG00000138434	ITPRID2	-0.718072	0.00469243	0.192775	ITPR interacting domain containing 2 [Source:HGNC Symbol;Acc:HGNC:11319]
ENSG00000047188	YTHDC2	-1.2788	0.00484579	0.194575	YTH domain containing 2 [Source:HGNC Symbol;Acc:HGNC:24721]
ENSG00000109466	KLHL2	0.759818	0.00482373	0.194575	kelch like family member 2 [Source:HGNC Symbol;Acc:HGNC:6353]
ENSG00000249437	NAIP	0.807246	0.00479559	0.194575	NLR family apoptosis inhibitory protein [Source:HGNC Symbol;Acc:HGNC:7634]
ENSG00000100077	GRK3	-0.804536	0.00488906	0.195012	G protein-coupled receptor kinase 3 [Source:HGNC Symbol;Acc:HGNC:290]
ENSG00000137804	NUSAP1	0.0818198	0.00492939	0.195327	nucleolar and spindle associated protein 1 [Source:HGNC Symbol;Acc:HGNC:18538]
ENSG00000084093	REST	-0.21492	0.00497486	0.195841	RE1 silencing transcription factor [Source:HGNC Symbol;Acc:HGNC:9966]
ENSG00000119953	SMNDC1	-0.242634	0.00528824	0.205491	survival motor neuron domain containing 1 [Source:HGNC Symbol;Acc:HGNC:16900]
ENSG00000124942	AHNAK	-0.613964	0.00525719	0.205491	AHNAK nucleoprotein [Source:HGNC Symbol;Acc:HGNC:347]
ENSG00000026297	RNASET2	-0.885247	0.00543502	0.208504	ribonuclease T2 [Source:HGNC Symbol;Acc:HGNC:21686]
ENSG00000116350	SRSF4	-0.671497	0.00541333	0.208504	serine and arginine rich splicing factor 4 [Source:HGNC Symbol;Acc:HGNC:10786]
ENSG00000163535	SGO2	0.0686215	0.00549289	0.20939	shugoshin 2 [Source:HGNC Symbol;Acc:HGNC:30812]
ENSG00000116017	ARID3A	-0.800738	0.00568812	0.215469	AT-rich interaction domain 3A [Source:HGNC Symbol;Acc:HGNC:3031]
ENSG00000068079	IFI35	0.134048	0.00585614	0.217013	interferon induced protein 35 [Source:HGNC Symbol;Acc:HGNC:5399]
ENSG00000075651	PLD1	0.113104	0.00601713	0.217013	phospholipase D1 [Source:HGNC Symbol;Acc:HGNC:9067]
ENSG00000102524	TNFSF13B	-0.270487	0.00583901	0.217013	TNF superfamily member 13b [Source:HGNC Symbol;Acc:HGNC:11929]
ENSG00000136108	CKAP2	0.117928	0.00594717	0.217013	cytoskeleton associated protein 2 [Source:HGNC Symbol;Acc:HGNC:1990]
ENSG00000144642	RBMS3	0.124067	0.00601546	0.217013	RNA binding motif single stranded interacting protein 3 [Source:HGNC Symbol;Acc:HGNC:13427]
ENSG00000149179	C11orf49	0.0703368	0.00591239	0.217013	chromosome 11 open reading frame 49 [Source:HGNC Symbol;Acc:HGNC:28720]
ENSG00000163803	PLB1	0.143043	0.00598594	0.217013	phospholipase B1 [Source:HGNC Symbol;Acc:HGNC:30041]
ENSG00000183019	MCEMP1	0.317901	0.00595265	0.217013	mast cell expressed membrane protein 1 [Source:HGNC Symbol;Acc:HGNC:27291]
ENSG00000117724	CENPF	0.196596	0.00616609	0.217227	centromere protein F [Source:HGNC Symbol;Acc:HGNC:1857]
ENSG00000133131	MORC4	0.0529244	0.00620338	0.217227	MORC family CW-type zinc finger 4 [Source:HGNC Symbol;Acc:HGNC:23485]
ENSG00000145335	SNCA	-0.565953	0.00619749	0.217227	synuclein alpha [Source:HGNC Symbol;Acc:HGNC:11138]
ENSG00000168610	STAT3	0.526683	0.00607906	0.217227	signal transducer and activator of transcription 3 [Source:HGNC Symbol;Acc:HGNC:11364]
ENSG00000184313	MROH7	0.105415	0.0061149	0.217227	maestro heat like repeat family member 7 [Source:HGNC Symbol;Acc:HGNC:24802]
ENSG00000104765	BNIP3L	-0.509729	0.00648158	0.22152	BCL2 interacting protein 3 like [Source:HGNC Symbol;Acc:HGNC:1085]
ENSG00000107758	PPP3CB	0.262685	0.00644693	0.22152	protein phosphatase 3 catalytic subunit beta [Source:HGNC Symbol;Acc:HGNC:9315]
ENSG00000110777	POU2AF1	0.13375	0.00640034	0.22152	POU class 2 homeobox associating factor 1 [Source:HGNC Symbol;Acc:HGNC:9211]
ENSG00000112561	TFEB	-0.825082	0.00650988	0.22152	transcription factor EB [Source:HGNC Symbol;Acc:HGNC:11753]
ENSG00000157837	SPPL3	-0.95774	0.00637583	0.22152	signal peptide peptidase like 3 [Source:HGNC Symbol;Acc:HGNC:30424]
ENSG00000163864	NMNAT3	0.100448	0.00654876	0.221591	nicotinamide nucleotide adenylyltransferase 3 [Source:HGNC Symbol;Acc:HGNC:20989]
ENSG00000108219	TSPAN14	-0.657612	0.0066247	0.222908	tetraspanin 14 [Source:HGNC Symbol;Acc:HGNC:23303]
ENSG00000146463	ZMYM4	-0.797105	0.00666194	0.222916	zinc finger MYM-type containing 4 [Source:HGNC Symbol;Acc:HGNC:13055]
ENSG00000171853	TRAPPC12	0.131868	0.00672209	0.223686	trafficking protein particle complex 12 [Source:HGNC Symbol;Acc:HGNC:24284]
ENSG00000173535	TNFRSF10C	-0.811375	0.00676109	0.223748	TNF receptor superfamily member 10c [Source:HGNC Symbol;Acc:HGNC:11906]
ENSG00000064419	TNPO3	0.609472	0.00717481	0.23143	transportin 3 [Source:HGNC Symbol;Acc:HGNC:17103]
ENSG00000100342	APOL1	-0.0583535	0.00722379	0.23143	apolipoprotein L1 [Source:HGNC Symbol;Acc:HGNC:618]
ENSG00000102805	CLN5	0.0721907	0.00720422	0.23143	CLN5 intracellular trafficking protein [Source:HGNC Symbol;Acc:HGNC:2076]
ENSG00000136878	USP20	0.196202	0.00706081	0.23143	ubiquitin specific peptidase 20 [Source:HGNC Symbol;Acc:HGNC:12619]
ENSG00000140650	PMM2	0.108054	0.00715251	0.23143	phosphomannomutase 2 [Source:HGNC Symbol;Acc:HGNC:9115]
ENSG00000163221	S100A12	0.592526	0.00709201	0.23143	S100 calcium binding protein A12 [Source:HGNC Symbol;Acc:HGNC:10489]
ENSG00000227507	LTB	-0.823959	0.00727687	0.231897	lymphotoxin beta [Source:HGNC Symbol;Acc:HGNC:6711]
ENSG00000047056	WDR37	0.634937	0.00746202	0.232694	WD repeat domain 37 [Source:HGNC Symbol;Acc:HGNC:31406]
ENSG00000056097	ZFR	-0.725676	0.00752652	0.232694	zinc finger RNA binding protein [Source:HGNC Symbol;Acc:HGNC:17277]
ENSG00000105939	ZC3HAV1	-0.590527	0.00747323	0.232694	zinc finger CCCH-type containing, antiviral 1 [Source:HGNC Symbol;Acc:HGNC:23721]
ENSG00000108389	MTMR4	0.129193	0.00761382	0.232694	myotubularin related protein 4 [Source:HGNC Symbol;Acc:HGNC:7452]
ENSG00000111581	NUP107	-0.227188	0.0075884	0.232694	nucleoporin 107 [Source:HGNC Symbol;Acc:HGNC:29914]
ENSG00000111667	USP5	-0.283244	0.00774508	0.232694	ubiquitin specific peptidase 5 [Source:HGNC Symbol;Acc:HGNC:12628]
ENSG00000130803	ZNF317	0.114804	0.00741533	0.232694	zinc finger protein 317 [Source:HGNC Symbol;Acc:HGNC:13507]
ENSG00000137413	TAF8	0.12031	0.00743058	0.232694	TATA-box binding protein associated factor 8 [Source:HGNC Symbol;Acc:HGNC:17300]
ENSG00000147454	SLC25A37	-0.494876	0.00776548	0.232694	solute carrier family 25 member 37 [Source:HGNC Symbol;Acc:HGNC:29786]
ENSG00000168118	RAB4A	-0.76731	0.00767486	0.232694	RAB4A, member RAS oncogene family [Source:HGNC Symbol;Acc:HGNC:9781]
ENSG00000177192	PUS1	0.114133	0.00754137	0.232694	pseudouridine synthase 1 [Source:HGNC Symbol;Acc:HGNC:15508]
ENSG00000198517	MAFK	-0.685691	0.00772347	0.232694	MAF bZIP transcription factor K [Source:HGNC Symbol;Acc:HGNC:6782]
ENSG00000143546	S100A8	0.477718	0.00785774	0.234293	S100 calcium binding protein A8 [Source:HGNC Symbol;Acc:HGNC:10498]
ENSG00000169926	KLF13	0.451644	0.0079548	0.236018	Kruppel like factor 13 [Source:HGNC Symbol;Acc:HGNC:13672]
ENSG00000104375	STK3	0.0892051	0.00823241	0.241872	serine/threonine kinase 3 [Source:HGNC Symbol;Acc:HGNC:11406]
ENSG00000110583	NAA40	-0.0591073	0.00819336	0.241872	N-alpha-acetyltransferase 40, NatD catalytic subunit [Source:HGNC Symbol;Acc:HGNC:25845]
ENSG00000086102	NFX1	0.132943	0.00850941	0.24379	nuclear transcription factor, X-box binding 1 [Source:HGNC Symbol;Acc:HGNC:7803]
ENSG00000108518	PFN1	0.29578	0.00844637	0.24379	profilin 1 [Source:HGNC Symbol;Acc:HGNC:8881]
ENSG00000123200	ZC3H13	-0.512603	0.0083657	0.24379	zinc finger CCCH-type containing 13 [Source:HGNC Symbol;Acc:HGNC:20368]
ENSG00000147459	DOCK5	0.556611	0.00853967	0.24379	dedicator of cytokinesis 5 [Source:HGNC Symbol;Acc:HGNC:23476]
ENSG00000188677	PARVB	-0.552903	0.00854055	0.24379	parvin beta [Source:HGNC Symbol;Acc:HGNC:14653]
ENSG00000204388	HSPA1B	-0.546861	0.00847124	0.24379	heat shock protein family A (Hsp70) member 1B [Source:HGNC Symbol;Acc:HGNC:5233]
ENSG00000134250	NOTCH2	0.106848	0.00877363	0.247931	notch receptor 2 [Source:HGNC Symbol;Acc:HGNC:7882]
ENSG00000144645	OSBPL10	-0.181733	0.00896028	0.247931	oxysterol binding protein like 10 [Source:HGNC Symbol;Acc:HGNC:16395]
ENSG00000149231	CCDC82	-0.144567	0.0088909	0.247931	coiled-coil domain containing 82 [Source:HGNC Symbol;Acc:HGNC:26282]
ENSG00000156256	USP16	0.125763	0.00901491	0.247931	ubiquitin specific peptidase 16 [Source:HGNC Symbol;Acc:HGNC:12614]
ENSG00000158850	B4GALT3	0.0797579	0.00899946	0.247931	beta-1,4-galactosyltransferase 3 [Source:HGNC Symbol;Acc:HGNC:926]
ENSG00000164609	SLU7	0.206647	0.00891719	0.247931	SLU7 homolog, splicing factor [Source:HGNC Symbol;Acc:HGNC:16939]
ENSG00000170542	SERPINB9	-0.586737	0.00882572	0.247931	serpin family B member 9 [Source:HGNC Symbol;Acc:HGNC:8955]
ENSG00000280071	GATD3B	0.0738984	0.00882145	0.247931	glutamine amidotransferase like class 1 domain containing 3B [Source:HGNC Symbol;Acc:HGNC:53816]
ENSG00000102030	NAA10	0.141541	0.00906559	0.248191	N-alpha-acetyltransferase 10, NatA catalytic subunit [Source:HGNC Symbol;Acc:HGNC:18704]
ENSG00000108828	VAT1	0.533792	0.00925632	0.250004	vesicle amine transport 1 [Source:HGNC Symbol;Acc:HGNC:16919]
ENSG00000160685	ZBTB7B	0.474813	0.00924126	0.250004	zinc finger and BTB domain containing 7B [Source:HGNC Symbol;Acc:HGNC:18668]
ENSG00000175309	PHYKPL	0.236019	0.00920289	0.250004	5-phosphohydroxy-L-lysine phospho-lyase [Source:HGNC Symbol;Acc:HGNC:28249]
ENSG00000100300	TSPO	0.456947	0.00933324	0.250956	translocator protein [Source:HGNC Symbol;Acc:HGNC:1158]
ENSG00000138757	G3BP2	-0.502284	0.00942058	0.252178	G3BP stress granule assembly factor 2 [Source:HGNC Symbol;Acc:HGNC:30291]
ENSG00000100266	PACSIN2	-0.573985	0.00956402	0.254885	protein kinase C and casein kinase substrate in neurons 2 [Source:HGNC Symbol;Acc:HGNC:8571]
ENSG00000170525	PFKFB3	0.481519	0.00972109	0.255781	6-phosphofructo-2-kinase/fructose-2,6-biphosphatase 3 [Source:HGNC Symbol;Acc:HGNC:8874]
ENSG00000204406	MBD5	-0.206675	0.00964669	0.255781	methyl-CpG binding domain protein 5 [Source:HGNC Symbol;Acc:HGNC:20444]
ENSG00000213722	DDAH2	0.259891	0.00976749	0.255781	dimethylarginine dimethylaminohydrolase 2 [Source:HGNC Symbol;Acc:HGNC:2716]
ENSG00000243716	NPIPB5	0.187287	0.00973479	0.255781	nuclear pore complex interacting protein family member B5 [Source:HGNC Symbol;Acc:HGNC:37233]
ENSG00000155729	KCTD18	0.0790541	0.00987623	0.257509	potassium channel tetramerization domain containing 18 [Source:HGNC Symbol;Acc:HGNC:26446]
ENSG00000104219	ZDHHC2	0.0944581	0.0099999	0.258495	zinc finger DHHC-type palmitoyltransferase 2 [Source:HGNC Symbol;Acc:HGNC:18469]
ENSG00000138376	BARD1	-0.519921	0.0099738	0.258495	BRCA1 associated RING domain 1 [Source:HGNC Symbol;Acc:HGNC:952]
ENSG00000115758	ODC1	-0.511281	0.0101698	0.260896	ornithine decarboxylase 1 [Source:HGNC Symbol;Acc:HGNC:8109]
ENSG00000177575	CD163	0.148002	0.0101794	0.260896	CD163 molecule [Source:HGNC Symbol;Acc:HGNC:1631]
ENSG00000090382	LYZ	-0.49193	0.010321	0.263404	lysozyme [Source:HGNC Symbol;Acc:HGNC:6740]
ENSG00000111912	NCOA7	-0.565411	0.0103714	0.263575	nuclear receptor coactivator 7 [Source:HGNC Symbol;Acc:HGNC:21081]
ENSG00000099995	SF3A1	-0.560865	0.0106877	0.270336	splicing factor 3a subunit 1 [Source:HGNC Symbol;Acc:HGNC:10765]
ENSG00000198561	CTNND1	0.14568	0.0107273	0.270336	catenin delta 1 [Source:HGNC Symbol;Acc:HGNC:2515]
ENSG00000184863	RBM33	-0.560183	0.0109239	0.274145	RNA binding motif protein 33 [Source:HGNC Symbol;Acc:HGNC:27223]
ENSG00000067208	EVI5	0.112711	0.0110702	0.27603	ecotropic viral integration site 5 [Source:HGNC Symbol;Acc:HGNC:3501]
ENSG00000168802	CHTF8	-0.605382	0.0110907	0.27603	chromosome transmission fidelity factor 8 [Source:HGNC Symbol;Acc:HGNC:24353]
ENSG00000112640	PPP2R5D	0.113952	0.0111699	0.276856	protein phosphatase 2 regulatory subunit B'delta [Source:HGNC Symbol;Acc:HGNC:9312]
ENSG00000100364	KIAA0930	0.440502	0.0113887	0.281124	KIAA0930 [Source:HGNC Symbol;Acc:HGNC:1314]
ENSG00000178209	PLEC	-0.472117	0.0114623	0.281786	plectin [Source:HGNC Symbol;Acc:HGNC:9069]
ENSG00000047644	WWC3	0.532409	0.0116908	0.282616	WWC family member 3 [Source:HGNC Symbol;Acc:HGNC:29237]
ENSG00000101126	ADNP	-0.551548	0.0117307	0.282616	activity dependent neuroprotector homeobox [Source:HGNC Symbol;Acc:HGNC:15766]
ENSG00000116741	RGS2	-0.554462	0.0116621	0.282616	regulator of G protein signaling 2 [Source:HGNC Symbol;Acc:HGNC:9998]
ENSG00000156232	WHAMM	-0.551977	0.011688	0.282616	WASP homolog associated with actin, golgi membranes and microtubules [Source:HGNC Symbol;Acc:HGNC:30493]
ENSG00000214114	MYCBP	0.104138	0.0116874	0.282616	MYC binding protein [Source:HGNC Symbol;Acc:HGNC:7554]
ENSG00000068308	OTUD5	-0.536831	0.0118969	0.284322	OTU deubiquitinase 5 [Source:HGNC Symbol;Acc:HGNC:25402]
ENSG00000119535	CSF3R	0.475068	0.0119431	0.284322	colony stimulating factor 3 receptor [Source:HGNC Symbol;Acc:HGNC:2439]
ENSG00000206053	JPT2	-0.271811	0.0118498	0.284322	Jupiter microtubule associated homolog 2 [Source:HGNC Symbol;Acc:HGNC:14137]
ENSG00000137710	RDX	0.346296	0.0121199	0.285149	radixin [Source:HGNC Symbol;Acc:HGNC:9944]
ENSG00000138449	SLC40A1	-0.504893	0.0121036	0.285149	solute carrier family 40 member 1 [Source:HGNC Symbol;Acc:HGNC:10909]
ENSG00000160551	TAOK1	-0.499773	0.0120808	0.285149	TAO kinase 1 [Source:HGNC Symbol;Acc:HGNC:29259]
ENSG00000080546	SESN1	0.0866718	0.0121771	0.285381	sestrin 1 [Source:HGNC Symbol;Acc:HGNC:21595]
ENSG00000087338	GMCL1	0.158288	0.0124895	0.289324	germ cell-less 1, spermatogenesis associated [Source:HGNC Symbol;Acc:HGNC:23843]
ENSG00000105568	PPP2R1A	-0.507267	0.0124791	0.289324	protein phosphatase 2 scaffold subunit Aalpha [Source:HGNC Symbol;Acc:HGNC:9302]
ENSG00000149131	SERPING1	0.104631	0.0124512	0.289324	serpin family G member 1 [Source:HGNC Symbol;Acc:HGNC:1228]
ENSG00000157551	KCNJ15	0.113062	0.0126668	0.292307	potassium inwardly rectifying channel subfamily J member 15 [Source:HGNC Symbol;Acc:HGNC:6261]
ENSG00000108509	CAMTA2	0.182857	0.0127298	0.292639	calmodulin binding transcription activator 2 [Source:HGNC Symbol;Acc:HGNC:18807]
ENSG00000070961	ATP2B1	-0.092194	0.0128447	0.294078	ATPase plasma membrane Ca2+ transporting 1 [Source:HGNC Symbol;Acc:HGNC:814]
ENSG00000101966	XIAP	-0.172067	0.0130853	0.294078	X-linked inhibitor of apoptosis [Source:HGNC Symbol;Acc:HGNC:592]
ENSG00000109265	CRACD	0.0387945	0.0129041	0.294078	capping protein inhibiting regulator of actin dynamics [Source:HGNC Symbol;Acc:HGNC:29219]
ENSG00000136929	HEMGN	-0.498799	0.0130296	0.294078	hemogen [Source:HGNC Symbol;Acc:HGNC:17509]
ENSG00000164209	SLC25A46	-0.320975	0.0130738	0.294078	solute carrier family 25 member 46 [Source:HGNC Symbol;Acc:HGNC:25198]
ENSG00000177051	FBXO46	-0.484225	0.0130543	0.294078	F-box protein 46 [Source:HGNC Symbol;Acc:HGNC:25069]
ENSG00000130724	CHMP2A	0.434105	0.0131903	0.295336	charged multivesicular body protein 2A [Source:HGNC Symbol;Acc:HGNC:30216]
ENSG00000173542	MOB1B	-0.525721	0.0132683	0.295982	MOB kinase activator 1B [Source:HGNC Symbol;Acc:HGNC:29801]
ENSG00000019582	CD74	-0.456696	0.0137883	0.29766	CD74 molecule [Source:HGNC Symbol;Acc:HGNC:1697]
ENSG00000089902	RCOR1	0.466523	0.0135565	0.29766	REST corepressor 1 [Source:HGNC Symbol;Acc:HGNC:17441]
ENSG00000090006	LTBP4	-0.048659	0.0137594	0.29766	latent transforming growth factor beta binding protein 4 [Source:HGNC Symbol;Acc:HGNC:6717]
ENSG00000094755	GABRP	0.0594748	0.0135339	0.29766	gamma-aminobutyric acid type A receptor subunit pi [Source:HGNC Symbol;Acc:HGNC:4089]
ENSG00000111358	GTF2H3	0.099449	0.0137666	0.29766	general transcription factor IIH subunit 3 [Source:HGNC Symbol;Acc:HGNC:4657]
ENSG00000115590	IL1R2	0.173863	0.0137144	0.29766	interleukin 1 receptor type 2 [Source:HGNC Symbol;Acc:HGNC:5994]
ENSG00000123684	LPGAT1	0.165605	0.0135261	0.29766	lysophosphatidylglycerol acyltransferase 1 [Source:HGNC Symbol;Acc:HGNC:28985]
ENSG00000175634	RPS6KB2	0.14972	0.0135976	0.29766	ribosomal protein S6 kinase B2 [Source:HGNC Symbol;Acc:HGNC:10437]
ENSG00000205765	C5orf51	0.106221	0.013737	0.29766	chromosome 5 open reading frame 51 [Source:HGNC Symbol;Acc:HGNC:27750]
ENSG00000170581	STAT2	0.234382	0.0141338	0.304028	signal transducer and activator of transcription 2 [Source:HGNC Symbol;Acc:HGNC:11363]
ENSG00000010322	NISCH	0.130773	0.0143061	0.306639	nischarin [Source:HGNC Symbol;Acc:HGNC:18006]
ENSG00000075340	ADD2	-0.190979	0.0145697	0.30899	adducin 2 [Source:HGNC Symbol;Acc:HGNC:244]
ENSG00000100528	CNIH1	0.0903536	0.0144683	0.30899	cornichon family AMPA receptor auxiliary protein 1 [Source:HGNC Symbol;Acc:HGNC:19431]
ENSG00000100697	DICER1	0.439219	0.0145478	0.30899	dicer 1, ribonuclease III [Source:HGNC Symbol;Acc:HGNC:17098]
ENSG00000100721	TCL1A	-0.105212	0.0149725	0.311813	TCL1 family AKT coactivator A [Source:HGNC Symbol;Acc:HGNC:11648]
ENSG00000105559	PLEKHA4	0.101358	0.0149477	0.311813	pleckstrin homology domain containing A4 [Source:HGNC Symbol;Acc:HGNC:14339]
ENSG00000132549	VPS13B	0.151323	0.0147953	0.311813	vacuolar protein sorting 13 homolog B [Source:HGNC Symbol;Acc:HGNC:2183]
ENSG00000134440	NARS1	0.22063	0.0151169	0.311813	asparaginyl-tRNA synthetase 1 [Source:HGNC Symbol;Acc:HGNC:7643]
ENSG00000145819	ARHGAP26	0.365063	0.0150343	0.311813	Rho GTPase activating protein 26 [Source:HGNC Symbol;Acc:HGNC:17073]
ENSG00000149476	TKFC	-0.144864	0.0151083	0.311813	triokinase and FMN cyclase [Source:HGNC Symbol;Acc:HGNC:24552]
ENSG00000151023	ENKUR	-0.141923	0.0148153	0.311813	enkurin, TRPC channel interacting protein [Source:HGNC Symbol;Acc:HGNC:28388]
ENSG00000196782	MAML3	-0.238672	0.0149752	0.311813	mastermind like transcriptional coactivator 3 [Source:HGNC Symbol;Acc:HGNC:16272]
ENSG00000164867	NOS3	-0.0919789	0.0152267	0.313005	nitric oxide synthase 3 [Source:HGNC Symbol;Acc:HGNC:7876]
ENSG00000185619	PCGF3	0.179994	0.0153652	0.314778	polycomb group ring finger 3 [Source:HGNC Symbol;Acc:HGNC:10066]
ENSG00000079432	CIC	-0.455125	0.0156507	0.316322	capicua transcriptional repressor [Source:HGNC Symbol;Acc:HGNC:14214]
ENSG00000109103	UNC119	-0.0668528	0.0156092	0.316322	unc-119 lipid binding chaperone [Source:HGNC Symbol;Acc:HGNC:12565]
ENSG00000173432	SAA1	0.0309625	0.0155268	0.316322	serum amyloid A1 [Source:HGNC Symbol;Acc:HGNC:10513]
ENSG00000186469	GNG2	0.369019	0.0155622	0.316322	G protein subunit gamma 2 [Source:HGNC Symbol;Acc:HGNC:4404]
ENSG00000167173	C15orf39	-0.431913	0.0158568	0.316881	chromosome 15 open reading frame 39 [Source:HGNC Symbol;Acc:HGNC:24497]
ENSG00000184602	SNN	-0.472485	0.0158851	0.316881	stannin [Source:HGNC Symbol;Acc:HGNC:11149]
ENSG00000197013	ZNF429	0.0580467	0.0158888	0.316881	zinc finger protein 429 [Source:HGNC Symbol;Acc:HGNC:20817]
ENSG00000218739	CEBPZOS	0.11194	0.0157533	0.316881	CEBPZ opposite strand [Source:HGNC Symbol;Acc:HGNC:49288]
ENSG00000071564	TCF3	0.208894	0.016153	0.317198	transcription factor 3 [Source:HGNC Symbol;Acc:HGNC:11633]
ENSG00000140859	KIFC3	0.207768	0.0161031	0.317198	kinesin family member C3 [Source:HGNC Symbol;Acc:HGNC:6326]
ENSG00000143947	RPS27A	-0.395778	0.0161644	0.317198	ribosomal protein S27a [Source:HGNC Symbol;Acc:HGNC:10417]
ENSG00000185963	BICD2	-0.503912	0.016168	0.317198	BICD cargo adaptor 2 [Source:HGNC Symbol;Acc:HGNC:17208]
ENSG00000263465	SRSF8	-0.33797	0.0159733	0.317198	serine and arginine rich splicing factor 8 [Source:HGNC Symbol;Acc:HGNC:16988]
ENSG00000163171	CDC42EP3	0.373273	0.0163385	0.319502	CDC42 effector protein 3 [Source:HGNC Symbol;Acc:HGNC:16943]
ENSG00000109787	KLF3	-0.374171	0.0165194	0.319646	Kruppel like factor 3 [Source:HGNC Symbol;Acc:HGNC:16516]
ENSG00000112514	CUTA	0.118046	0.0165706	0.319646	cutA divalent cation tolerance homolog [Source:HGNC Symbol;Acc:HGNC:21101]
ENSG00000153827	TRIP12	-0.417184	0.0166112	0.319646	thyroid hormone receptor interactor 12 [Source:HGNC Symbol;Acc:HGNC:12306]
ENSG00000160058	BSDC1	-0.433474	0.0165275	0.319646	BSD domain containing 1 [Source:HGNC Symbol;Acc:HGNC:25501]
ENSG00000164691	TAGAP	-0.331372	0.0165799	0.319646	T cell activation RhoGTPase activating protein [Source:HGNC Symbol;Acc:HGNC:15669]
ENSG00000130921	C12orf65	0.0820605	0.016776	0.319738	chromosome 12 open reading frame 65 [Source:HGNC Symbol;Acc:HGNC:26784]
ENSG00000134986	NREP	0.101428	0.0168283	0.319738	neuronal regeneration related protein [Source:HGNC Symbol;Acc:HGNC:16834]
ENSG00000204977	TRIM13	0.139028	0.0167588	0.319738	tripartite motif containing 13 [Source:HGNC Symbol;Acc:HGNC:9976]
ENSG00000264364	DYNLL2	-0.409784	0.0168035	0.319738	dynein light chain LC8-type 2 [Source:HGNC Symbol;Acc:HGNC:24596]
ENSG00000086504	MRPL28	0.157049	0.0172546	0.325782	mitochondrial ribosomal protein L28 [Source:HGNC Symbol;Acc:HGNC:14484]
ENSG00000187193	MT1X	0.0420444	0.0172452	0.325782	metallothionein 1X [Source:HGNC Symbol;Acc:HGNC:7405]
ENSG00000189241	TSPYL1	-0.419349	0.0173596	0.32674	TSPY like 1 [Source:HGNC Symbol;Acc:HGNC:12382]
ENSG00000079999	KEAP1	-0.2704	0.0176634	0.327344	kelch like ECH associated protein 1 [Source:HGNC Symbol;Acc:HGNC:23177]
ENSG00000109445	ZNF330	0.0711207	0.0175333	0.327344	zinc finger protein 330 [Source:HGNC Symbol;Acc:HGNC:15462]
ENSG00000165140	FBP1	-0.214975	0.0175286	0.327344	fructose-bisphosphatase 1 [Source:HGNC Symbol;Acc:HGNC:3606]
ENSG00000198625	MDM4	0.144349	0.0175949	0.327344	MDM4 regulator of p53 [Source:HGNC Symbol;Acc:HGNC:6974]
ENSG00000239713	APOBEC3G	0.134266	0.0176302	0.327344	apolipoprotein B mRNA editing enzyme catalytic subunit 3G [Source:HGNC Symbol;Acc:HGNC:17357]
ENSG00000154781	CCDC174	-0.113061	0.0178355	0.329519	coiled-coil domain containing 174 [Source:HGNC Symbol;Acc:HGNC:28033]
ENSG00000102317	RBM3	-0.443325	0.0181707	0.330737	RNA binding motif protein 3 [Source:HGNC Symbol;Acc:HGNC:9900]
ENSG00000104626	ERI1	0.124513	0.0182024	0.330737	exoribonuclease 1 [Source:HGNC Symbol;Acc:HGNC:23994]
ENSG00000139946	PELI2	-0.400618	0.0180579	0.330737	pellino E3 ubiquitin protein ligase family member 2 [Source:HGNC Symbol;Acc:HGNC:8828]
ENSG00000196504	PRPF40A	-0.298206	0.0182309	0.330737	pre-mRNA processing factor 40 homolog A [Source:HGNC Symbol;Acc:HGNC:16463]
ENSG00000198168	SVIP	-0.281219	0.0180882	0.330737	small VCP interacting protein [Source:HGNC Symbol;Acc:HGNC:25238]
ENSG00000270149		-0.171942	0.0179869	0.330737	novel transcript, TSTD1 - F11R readthrough
ENSG00000072818	ACAP1	0.209614	0.018354	0.331971	ArfGAP with coiled-coil, ankyrin repeat and PH domains 1 [Source:HGNC Symbol;Acc:HGNC:16467]
ENSG00000135930	EIF4E2	0.131452	0.0184515	0.332734	eukaryotic translation initiation factor 4E family member 2 [Source:HGNC Symbol;Acc:HGNC:3293]
ENSG00000102882	MAPK3	0.237286	0.0185152	0.332887	mitogen-activated protein kinase 3 [Source:HGNC Symbol;Acc:HGNC:6877]
ENSG00000132466	ANKRD17	0.379511	0.0187187	0.334384	ankyrin repeat domain 17 [Source:HGNC Symbol;Acc:HGNC:23575]
ENSG00000161533	ACOX1	0.217564	0.018765	0.334384	acyl-CoA oxidase 1 [Source:HGNC Symbol;Acc:HGNC:119]
ENSG00000183597	TANGO2	-0.306689	0.0187635	0.334384	transport and golgi organization 2 homolog [Source:HGNC Symbol;Acc:HGNC:25439]
ENSG00000064763	FAR2	0.227563	0.0188543	0.334984	fatty acyl-CoA reductase 2 [Source:HGNC Symbol;Acc:HGNC:25531]
ENSG00000142541	RPL13A	-0.32137	0.0192742	0.340436	ribosomal protein L13a [Source:HGNC Symbol;Acc:HGNC:10304]
ENSG00000151502	VPS26B	0.391631	0.019242	0.340436	VPS26, retromer complex component B [Source:HGNC Symbol;Acc:HGNC:28119]
ENSG00000070413	DGCR2	-0.137243	0.0197233	0.346601	DiGeorge syndrome critical region gene 2 [Source:HGNC Symbol;Acc:HGNC:2845]
ENSG00000077420	APBB1IP	0.357472	0.0199752	0.346601	amyloid beta precursor protein binding family B member 1 interacting protein [Source:HGNC Symbol;Acc:HGNC:17379]
ENSG00000106397	PLOD3	0.0712825	0.0200836	0.346601	procollagen-lysine,2-oxoglutarate 5-dioxygenase 3 [Source:HGNC Symbol;Acc:HGNC:9083]
ENSG00000135334	AKIRIN2	-0.428401	0.0200764	0.346601	akirin 2 [Source:HGNC Symbol;Acc:HGNC:21407]
ENSG00000146278	PNRC1	-0.355125	0.0199535	0.346601	proline rich nuclear receptor coactivator 1 [Source:HGNC Symbol;Acc:HGNC:17278]
ENSG00000158062	UBXN11	-0.136764	0.0198612	0.346601	UBX domain protein 11 [Source:HGNC Symbol;Acc:HGNC:30600]
ENSG00000177700	POLR2L	0.139358	0.0200341	0.346601	RNA polymerase II, I and III subunit L [Source:HGNC Symbol;Acc:HGNC:9199]
ENSG00000178719	GRINA	0.314321	0.0199734	0.346601	glutamate ionotropic receptor NMDA type subunit associated protein 1 [Source:HGNC Symbol;Acc:HGNC:4589]
ENSG00000119335	SET	0.356985	0.0202046	0.34713	SET nuclear proto-oncogene [Source:HGNC Symbol;Acc:HGNC:10760]
ENSG00000125772	GPCPD1	-0.327253	0.0202296	0.34713	glycerophosphocholine phosphodiesterase 1 [Source:HGNC Symbol;Acc:HGNC:26957]
ENSG00000138674	SEC31A	0.23571	0.0204144	0.348815	SEC31 homolog A, COPII coat complex component [Source:HGNC Symbol;Acc:HGNC:17052]
ENSG00000154122	ANKH	-0.154448	0.0204436	0.348815	ANKH inorganic pyrophosphate transport regulator [Source:HGNC Symbol;Acc:HGNC:15492]
ENSG00000132481	TRIM47	0.037625	0.0205667	0.349768	tripartite motif containing 47 [Source:HGNC Symbol;Acc:HGNC:19020]
ENSG00000171425	ZNF581	-0.10035	0.0206156	0.349768	zinc finger protein 581 [Source:HGNC Symbol;Acc:HGNC:25017]
ENSG00000013441	CLK1	-0.147939	0.0207794	0.349837	CDC like kinase 1 [Source:HGNC Symbol;Acc:HGNC:2068]
ENSG00000018510	AGPS	0.219451	0.0208211	0.349837	alkylglycerone phosphate synthase [Source:HGNC Symbol;Acc:HGNC:327]
ENSG00000102445	RUBCNL	-0.150456	0.0210921	0.349837	rubicon like autophagy enhancer [Source:HGNC Symbol;Acc:HGNC:20420]
ENSG00000104885	DOT1L	0.174671	0.0211487	0.349837	DOT1 like histone lysine methyltransferase [Source:HGNC Symbol;Acc:HGNC:24948]
ENSG00000112146	FBXO9	0.283572	0.021288	0.349837	F-box protein 9 [Source:HGNC Symbol;Acc:HGNC:13588]
ENSG00000129422	MTUS1	0.0804262	0.0210757	0.349837	microtubule associated scaffold protein 1 [Source:HGNC Symbol;Acc:HGNC:29789]
ENSG00000132383	RPA1	-0.252075	0.0213166	0.349837	replication protein A1 [Source:HGNC Symbol;Acc:HGNC:10289]
ENSG00000141562	NARF	0.187735	0.0209618	0.349837	nuclear prelamin A recognition factor [Source:HGNC Symbol;Acc:HGNC:29916]
ENSG00000150477	KIAA1328	0.0942944	0.0209655	0.349837	KIAA1328 [Source:HGNC Symbol;Acc:HGNC:29248]
ENSG00000166398	GARRE1	0.101282	0.0211294	0.349837	granule associated Rac and RHOG effector 1 [Source:HGNC Symbol;Acc:HGNC:29016]
ENSG00000170310	STX8	0.064723	0.0213112	0.349837	syntaxin 8 [Source:HGNC Symbol;Acc:HGNC:11443]
ENSG00000204599	TRIM39	0.0772157	0.0212247	0.349837	tripartite motif containing 39 [Source:HGNC Symbol;Acc:HGNC:10065]
ENSG00000100330	MTMR3	0.318025	0.0217426	0.350175	myotubularin related protein 3 [Source:HGNC Symbol;Acc:HGNC:7451]
[truncated: 8,543 more rows]

## Sheet: Data_7a
Fold	N predictors	AUC-ROC train set	AUC-ROC test set
1	99	1	1
2	66	1	0.96
[truncated: 10 more rows]

## Sheet: Data_7b
ENSEMBL ID	Symbol	Description
[truncated: 99 more rows]

[truncated: 14 more sheets: Data_8, Data_9, Data_10, Data_11, Data_12a, Data_12b, Data_13a, Data_13b, Data_14a, Data_14b, Data_15, Data_16, Data_17, Data_18]
