# Supplementary material for: Integrated host-microbe plasma metagenomics for sepsis diagnosis in a prospective cohort of critically ill adults
Source: Nat Microbiol. 2022 Oct 20;7(11):1805–16. doi: 10.1038/s41564-022-01237-2 (PMC9613463; doi:10.1038/s41564-022-01237-2)
Supplement: Source Data Fig. 2 — Results from gene set enrichment analysis of differentially expressed genes (whole blood RNA-seq) between patients with microbiologically confirmed sepsis (SepsisBSI and Sepsisnon-BSI) and those with non-infectious critical illnesses (No-sepsis). [file 41564_2022_1237_MOESM4_ESM.xlsx]

## Sheet: Fig2b
Description	Normalized Enrichment Score
Eukaryotic Translation Initiation	-3.04313
Selenoamino acid metabolism	-2.98231
Olfactory Signaling Pathway	-2.90382
Regulation of expression of SLITs and ROBOs	-2.83329
rRNA processing	-2.73629
Signaling by ROBO receptors	-2.57398
Translation	-2.48446
Protein repair	2.02005
Activation of NIMA Kinases NEK9, NEK6, NEK7	2.05162
Golgi Cisternae Pericentriolar Stack Reorganization	2.05614
COPII-mediated vesicle transport	2.06607
Hyaluronan uptake and degradation	2.19667
Immune System	2.23301
Regulation of Complement cascade	2.33169
Innate Immune System	2.68917
Neutrophil degranulation	3.61667

## Sheet: Fig2d
Group:	Sepsis_BSI	Sepsis_BSI	Sepsis_BSI	Sepsis_BSI	Sepsis_BSI	Sepsis_BSI	Sepsis_BSI	Sepsis_BSI	Sepsis_BSI	Sepsis_BSI	Sepsis_BSI	Sepsis_BSI	Sepsis_BSI	Sepsis_BSI	Sepsis_BSI	Sepsis_BSI	Sepsis_BSI	Sepsis_BSI	Sepsis_BSI	Sepsis_BSI	Sepsis_BSI	Sepsis_BSI	Sepsis_BSI	Sepsis_BSI	Sepsis_BSI	Sepsis_BSI	Sepsis_BSI	Sepsis_BSI	Sepsis_BSI	Sepsis_BSI	Sepsis_BSI	Sepsis_BSI	Sepsis_BSI	Sepsis_BSI	Sepsis_BSI	Sepsis_BSI	Sepsis_BSI	Sepsis_BSI	Sepsis_BSI	Sepsis_BSI	Sepsis_BSI	Sepsis_BSI	Sepsis_non-BSI	Sepsis_non-BSI	Sepsis_non-BSI	Sepsis_non-BSI	Sepsis_non-BSI	Sepsis_non-BSI	Sepsis_non-BSI
CD177	5.60724	4.23381	2.75395	4.80766	4.59685	4.4413	5.5785	4.30867	3.59379	3.04804	5.90578	4.01915	4.45426	2.75395	4.53283	3.80838	2.75395	3.54024	3.92369	4.8144	3.50367	3.39676	6.42877	4.86813	4.76637	3.88275	4.02141	2.75395	3.52175	5.12029	4.40291	3.5187	2.75395	2.75395	5.25902	5.67388	5.74563	6.53531	4.2625	4.51812	4.55863	5.62994	2.75395	2.75395	2.75395	3.88885	2.75395	7.65029	2.75395
HLA-DRA	4.14624	3.82228	4.64067	2.75395	3.34404	4.27871	3.7496	4.24791	3.96237	4.0877	4.91379	3.612	2.75395	4.33562	4.53283	3.23386	3.68182	3.97577	4.59036	4.98484	3.50367	4.01017	2.75395	2.75395	2.75395	2.75395	3.76753	4.59011	3.82768	4.78037	2.75395	2.75395	5.67556	4.51327	4.62291	2.75395	5.07584	2.75395	4.45792	5.3463	7.40851	4.3287	2.75395	2.75395	2.75395	2.75395	4.99075	4.39777	5.005
DHX36	2.75395	3.38002	2.75395	4.05508	2.75395	2.75395	2.75395	2.75395	2.97366	3.16913	4.19099	3.36509	2.75395	2.75395	3.9584	3.42958	4.18682	3.63042	2.75395	3.98996	2.75395	4.14833	2.75395	2.75395	3.35412	2.75395	3.40278	2.75395	4.15202	4.20223	2.75395	2.75395	6.01997	2.75395	2.75395	2.75395	2.75395	4.37969	4.45792	3.46875	3.78599	2.75395	2.75395	2.75395	3.15845	2.75395	3.27719	2.75395	6.58869
ALOX5	6.20838	7.02864	4.13218	5.45951	5.03112	5.31165	5.26448	4.93967	4.93052	4.68874	5.32941	6.04987	5.08148	4.44986	5.03832	4.70366	3.68182	4.13564	5.01696	5.55341	5.10976	4.43264	6.24071	6.76854	7.15243	5.1447	3.76753	5.21865	5.0728	5.35991	2.75395	4.42359	4.14724	4.60761	5.25902	4.33474	5.41425	5.30042	2.75395	4.65573	4.38686	2.75395	5.16386	2.75395	3.87349	5.18623	5.20665	4.57045	2.75395
[truncated: 59 more columns]
