# Supplementary material for: Integrated host-microbe plasma metagenomics for sepsis diagnosis in a prospective cohort of critically ill adults
Source: Nat Microbiol. 2022 Oct 20;7(11):1805–16. doi: 10.1038/s41564-022-01237-2 (PMC9613463; doi:10.1038/s41564-022-01237-2)
Supplement: Source Data Fig. 3 — Mass (pg) of microbial DNA in each sample. [file 41564_2022_1237_MOESM5_ESM.xlsx]

## Sheet: Fig3_SourceData
ID	SepsisBSI	Sepsisnon-BSI	Sepsissuspected	No-Sepsis	Indeterm	Water_Control
12110	27.46
11422	46.71
50418	214.37
50593	19.62
50695	33.73
11182	40.28
10993	41.4
50618	18.97
11321	31.71
11299	79.19
11203	33.24
11062	54.98
50184	46.18
11498	62.44
50445	36.24
11550	32.97
12113	29.78
11417	22.46
11403	127.66
50398	18.87
12087	168.38
11707	11.66
11533	98.1
11841	37.92
50417	124.81
10929	27.71
50723	18.95
50435	54.96
11764	29.99
11599	37.1
50511	16.73
12004	99.4
11463	19.48
50366	181.43
50561	16.82
11586	34.59
50367	74.42
50302	98.39
50316	60.85
50621	26.96
11526	34.15
11412	24.94
10957		134.5
10958		45.94
10456		84.98
50292		45.99
11544		23.93
50400		62.62
11461		23.28
50661		17.03
10741		48.2
50514		10.95
11317		523.9
11983		22.78
11097		38.63
50749		65.27
50623		13.48
12045		19.84
11139		18.81
50611		48.65
50515		14.22
50471		64.39
50604		0.59
11766		14.12
11943		24.49
11796		22.56
12005		18.92
11052		66.51
50692		15.76
11503		21.68
10755		13.69
50576		17.88
11456		12.35
10846			34.04
50345			101.63
11353			38.72
50586			9.87
11781			11.78
11371			16.14
50444			12.4
11727			13.47
11086			67.27
11428			18.28
50650			25
11636			18.53
11518			83.39
11959			23.18
50182			161.26
50359			56.1
11990			18.17
11690			15.06
50540			24.53
50542				12.74
11997				26.57
11344				31.21
11663				56.77
11446				32.05
11022				75.79
11976				15.28
11453				38.08
11658				41.83
12083				14.21
12070				42.27
11184				27.5
50478				60.91
50469				47.83
11582				26.44
11028				75.88
11111				137.81
11452				17.47
11467				15.92
10983				16.84
50299				12.64
11620				22.45
11474				26.68
11597				19.69
11035				31.8
50360				90.27
50552				16.87
11476				5.07
50265				23.86
50525				11.93
50562				16.42
11437				21.99
11017				25.43
11777				18.51
10778				31.8
11522				12.07
11195				21.57
50452					106.83
11164					14.47
11046					75.99
11779					28.78
50375					147.65
11284					59.11
11362					31.84
11653					7.63
12036					9.28
Control_001						15.5608
Control_002						24.1294
Control_003						15.021
Control_004						15.0954
Control_005						18.8608
Control_006						17.3319
Control_007						10.848
Control_008						9.29559
Control_009						22.1657
Control_010						23.7852
Control_011						23.8627
Control_012						24.5708
Control_013						16.045
Control_014						12.563
Control_015						0.46416
Control_016						0.33287
Control_017						0.35017
Control_018						0.54936
