# Supplementary material for: Integrated host-microbe plasma metagenomics for sepsis diagnosis in a prospective cohort of critically ill adults
Source: Nat Microbiol. 2022 Oct 20;7(11):1805–16. doi: 10.1038/s41564-022-01237-2 (PMC9613463; doi:10.1038/s41564-022-01237-2)
Supplement: Source Data Fig. 4 — Results from gene set enrichment analysis of differentially expressed genes between patients with viral versus non-viral causes of sepsis among the SepsisBSI and Sepsisnon-BSI patients. a, Data from whole blood RNA-seq. b, Data from plasma RNA-seq. [file 41564_2022_1237_MOESM6_ESM.xlsx]

## Sheet: 4a
Description	Normalized Enrichment Score
Interferon Signaling	4.2115
Interferon alpha/beta signaling	4.18011
Interferon gamma signaling	3.75918
Antiviral mechanism by IFN-stimulated genes	3.68482
Cytokine Signaling in Immune system	3.41632

## Sheet: 4b
Description	Normalized Enrichment Score
Response to elevated platelet cytosolic Ca2+	2.29
Interferon alpha/beta signaling	1.96
RUNX1 interacts with co-factors whose precise effect on RUNX1 targets is not known	1.86
Chemokine receptors bind chemokines	1.68
