# Supplementary material for: Integrated host-microbe plasma metagenomics for sepsis diagnosis in a prospective cohort of critically ill adults
Source: Nat Microbiol. 2022 Oct 20;7(11):1805–16. doi: 10.1038/s41564-022-01237-2 (PMC9613463; doi:10.1038/s41564-022-01237-2)
Supplement: Source Data Fig. 5 — Per-patient probability values from the sepsis transcriptomic classifier and viral transcriptomic classifiers. Microbial mass and pathogens detected by the rules-based model. [file 41564_2022_1237_MOESM7_ESM.xlsx]

## Sheet: Fig5a
Group	Sepsis Classifier	Viral Classifier	Mass	Microbe
Sepsis_BSI	0.998	0.03	27.46	S. argenteus
Sepsis_BSI	0.998	0.12	46.71	K. pneumoniae
Sepsis_BSI	0.997	0.01	214.37	S. pneumoniae
Sepsis_BSI	0.996	0.01	19.62	H. influenzae
Sepsis_BSI	0.996	0	33.73	E. coli
Sepsis_BSI	0.994	0.01	40.28	E. coli
Sepsis_BSI	0.994	0.01	41.4
Sepsis_BSI	0.994	0	18.97
Sepsis_BSI	0.993	0	31.71	E. coli
Sepsis_BSI	0.99	0	79.19	E. coli
Sepsis_BSI	0.99	0	33.24	P. aeruginosa
Sepsis_BSI	0.984	0.12	54.98	P. aeruginosa
Sepsis_BSI	0.983	0.08	46.18	E. coli
Sepsis_BSI	0.983	0.02	62.44	E. coli
Sepsis_BSI	0.973	0.02	36.24	S. aureus
Sepsis_BSI	0.971	0	32.97	E. coli
Sepsis_BSI	0.971	0.03	29.78
Sepsis_BSI	0.971	0	22.46	E. coli
Sepsis_BSI	0.966	0	127.66	S. pneumoniae
Sepsis_BSI	0.964	0.04	18.87
Sepsis_BSI	0.955	1	168.38	P. aeruginosa
Sepsis_BSI	0.95	0.1	11.66	P. mirabilis
Sepsis_BSI	0.937	0	98.1	E. coli
Sepsis_BSI	0.933	0.01	37.92
Sepsis_BSI	0.915	0	124.81	E. coli
Sepsis_BSI	0.912	0	27.71	K. pneumoniae
Sepsis_BSI	0.908	0.03	18.95	P. mirabilis
Sepsis_BSI	0.9	0.03	54.96	S. argenteus
Sepsis_BSI	0.9	0	29.99	K. pneumoniae
Sepsis_BSI	0.885	0.03	37.1	S. aureus, L. gasseri
Sepsis_BSI	0.865	0.09	16.73	E. coli
Sepsis_BSI	0.815	1	99.4	S. mitis
Sepsis_BSI	0.78	0.02	19.48	E. coli
Sepsis_BSI	0.775	0	181.43	E. coli
Sepsis_BSI	0.767	0	16.82	S. aureus
Sepsis_BSI	0.71	0.01	34.59	S. aureus
Sepsis_BSI	0.682	0	74.42	S. pneumoniae
Sepsis_BSI	0.641	0.11	98.39	S. pneumoniae
Sepsis_BSI	0.561	0.1	60.85	S. pneumoniae
Sepsis_BSI	0.527	0	26.96	E. coli
Sepsis_BSI	0.521	0.04	34.15	K. oxytoca
Sepsis_BSI	0.486	0.05	24.94	E. coli

## Sheet: Fig5b
Microbe	Sepsis Classifier	Viral Classifier	Mass	Group
K. pneumoniae	1	0	134.5	Sepsis_non-BSI
E. coli	1	0	45.94	Sepsis_non-BSI
	0.997	0.01	84.98	Sepsis_non-BSI
	0.995	0.05	45.99	Sepsis_non-BSI
	0.991	1	23.93	Sepsis_non-BSI
E. coli	0.991	0	62.62	Sepsis_non-BSI
	0.99	0.04	23.28	Sepsis_non-BSI
	0.986	0	17.03	Sepsis_non-BSI
	0.98	0.12	48.2	Sepsis_non-BSI
	0.976	0	10.95	Sepsis_non-BSI
	0.97	0.02	523.9	Sepsis_non-BSI
	0.962	0	22.78	Sepsis_non-BSI
	0.952	0.81	38.63	Sepsis_non-BSI
	0.938	0	65.27	Sepsis_non-BSI
	0.936	1	13.48	Sepsis_non-BSI
Rhinovirus B	0.929	1	19.84	Sepsis_non-BSI
	0.917	0.1	18.81	Sepsis_non-BSI
	0.909	0.3	48.65	Sepsis_non-BSI
	0.905	0.22	14.22	Sepsis_non-BSI
	0.895	0.01	64.39	Sepsis_non-BSI
E. coli	0.879	1	0.59	Sepsis_non-BSI
	0.866	0	14.12	Sepsis_non-BSI
K. pneumoniae, E. coli	0.844	0.03	24.49	Sepsis_non-BSI
K. pneumoniae	0.826	0.69	22.56	Sepsis_non-BSI
L. fermentum	0.793	1	18.92	Sepsis_non-BSI
	0.634	0	66.51	Sepsis_non-BSI
	0.535	1	15.76	Sepsis_non-BSI
K. pneumoniae	0.482	1	21.68	Sepsis_non-BSI
	0.369	0.05	13.69	Sepsis_non-BSI
	0.24	1	17.88	Sepsis_non-BSI
	0.172	0.99	12.35	Sepsis_non-BSI

## Sheet: Fig5c
Microbe	Sepsis Classifier	Viral Classifier	Mass	Group
	0.929	0	34.04	No-Sepsis
E. coli	0.926	0.01	101.63	No-Sepsis
	0.909	0.07	38.72	No-Sepsis
K. pneumoniae, E. coli	0.893	0.03	9.87	No-Sepsis
E. coli	0.889	0	11.78	No-Sepsis
	0.873	0.01	16.14	No-Sepsis
E. coli	0.852	0.18	12.4	No-Sepsis
P. aeruginosa	0.811	0	13.47	No-Sepsis
	0.677	0	67.27	No-Sepsis
	0.601	0.34	18.28	No-Sepsis
E. coli	0.525	0	25	No-Sepsis
	0.502	0.05	18.53	No-Sepsis
	0.444	0	83.39	No-Sepsis
E. coli	0.392	0.01	23.18	No-Sepsis
	0.392	0.01	161.26	No-Sepsis
	0.332	0.01	56.1	No-Sepsis
	0.162	0.8	18.17	No-Sepsis
	0.117	0.58	15.06	No-Sepsis
E. coli	0.087	0.01	24.53	No-Sepsis

## Sheet: Fig5d
Microbe	Sepsis Classifier	Viral Classifier	Mass	Group
E. coli	0.932	0	12.74	Sepsis_suspected
	0.594	0.15	26.57	Sepsis_suspected
	0.523	0.04	31.21	Sepsis_suspected
E. coli	0.47	0.26	56.77	Sepsis_suspected
P. aeruginosa	0.382	0.18	32.05	Sepsis_suspected
	0.38	0	75.79	Sepsis_suspected
K. pneumoniae	0.214	0	15.28	Sepsis_suspected
	0.208	0	38.08	Sepsis_suspected
	0.167	0.67	41.83	Sepsis_suspected
	0.149	0	14.21	Sepsis_suspected
	0.105	0.11	42.27	Sepsis_suspected
	0.105	0.06	27.5	Sepsis_suspected
	0.081	0	60.91	Sepsis_suspected
	0.073	0.26	47.83	Sepsis_suspected
	0.063	0	26.44	Sepsis_suspected
	0.063	0	75.88	Sepsis_suspected
	0.049	0	137.81	Sepsis_suspected
C. freundii	0.048	0	17.47	Sepsis_suspected
C. portucalensis	0.037	0.79	15.92	Sepsis_suspected
	0.034	0	16.84	Sepsis_suspected
	0.027	0.01	12.64	Sepsis_suspected
	0.017	0.68	22.45	Sepsis_suspected
E. coli	0.011	0	26.68	Sepsis_suspected
	0.011	0	19.69	Sepsis_suspected
	0.011	0	31.8	Sepsis_suspected
	0.008	0.09	90.27	Sepsis_suspected
	0.007	0.96	16.87	Sepsis_suspected
	0.007	0.22	5.07	Sepsis_suspected
	0.006	0.76	23.86	Sepsis_suspected
E. coli	0.006	0.01	11.93	Sepsis_suspected
	0.002	0.53	16.42	Sepsis_suspected
E. coli	0.002	0.18	21.99	Sepsis_suspected
	0.001	0.12	25.43	Sepsis_suspected
	0.001	0.23	18.51	Sepsis_suspected
	0.001	0.12	31.8	Sepsis_suspected
E. coli	0	0	12.07	Sepsis_suspected
	0	0.01	21.57	Sepsis_suspected
	Sepsis Classifier	Viral Classifier	Mass
E. coli	0.996	0	106.83	Indeterm
	0.93	0.47	28.78	Indeterm
E. coli	0.841	0	14.47	Indeterm
	0.985	0	59.11	Indeterm
	0.799	0	31.84	Indeterm
	0.925	0	75.99	Indeterm
	0.92	0.01	147.65	Indeterm
	0.213	0.99	7.63	Indeterm
	0.115	0.84	9.28	Indeterm
