# Supplementary material for: Integrated host-microbe plasma metagenomics for sepsis diagnosis in a prospective cohort of critically ill adults
Source: Nat Microbiol. 2022 Oct 20;7(11):1805–16. doi: 10.1038/s41564-022-01237-2 (PMC9613463; doi:10.1038/s41564-022-01237-2)
Supplement: Source Data Extended Data Fig. 1 — Results from gene set enrichment analysis of differentially expressed genes between patients with microbiologically confirmed sepsis (SepsisBSI and Sepsisnon-BSI) and those with non-infectious critical illnesses (No-sepsis). Data from plasma RNA-seq. [file 41564_2022_1237_MOESM8_ESM.xlsx]

## Sheet: ED1
Description	Normalized Enrichment Score
Metabolism	1.27983
RNA Polymerase II Transcription	1.26274
Metabolism of proteins	1.13562
Adaptive Immune System	0.978248
Signal Transduction	0.866444
Neutrophil degranulation	0.845276
Hemostasis	0.638742
Innate Immune System	-0.800739
Post-translational protein modification	-0.811694
