# Supplementary material for: Integrated host-microbe plasma metagenomics for sepsis diagnosis in a prospective cohort of critically ill adults
Source: Nat Microbiol. 2022 Oct 20;7(11):1805–16. doi: 10.1038/s41564-022-01237-2 (PMC9613463; doi:10.1038/s41564-022-01237-2)
Supplement: Source Data Extended Data Fig. 2 — Differentially expressed genes between patients with microbiologically confirmed (SepsisBSI and Sepsisnon-BSI) and those with non-infectious critical illnesses (No-sepsis), from whole blood RNA-seq and plasma. Raw values and log10-transformed values tabulated. [file 41564_2022_1237_MOESM9_ESM.xlsx]

## Sheet: ED_Fig2_SourceData
ENSEMBL ID	Gene	padj_wholeblood	padj_plasma	log(10)padj_wholeblood	log(10)padj_plasma
ENSG00000120278	PLEKHG1	1.29e-17	0.617736	16.8894	0.209197
ENSG00000132357	CARD6	1.29e-17	0.363925	16.8894	0.438988
ENSG00000145431	PDGFC	1.29e-17	0.911528	16.8894	0.0402301
ENSG00000167613	LAIR1	1.29e-17	0.939999	16.8894	0.0268725
ENSG00000189127	ANKRD34B	1.29e-17	#N/A	16.8894	#N/A
ENSG00000257017	HP	6.32e-17	0.944447	16.1993	0.0248224
ENSG00000156414	TDRD9	6.88e-16	1	15.1624	0
ENSG00000131018	SYNE1	9.66e-16	0.883005	15.015	0.054037
ENSG00000157538	VPS26C	1.7e-15	0.838313	14.7696	0.0765936
ENSG00000091106	NLRC4	2.12e-15	0.718629	14.6737	0.143495
ENSG00000186583	SPATC1	1.1e-14	#N/A	13.9586	#N/A
ENSG00000135424	ITGA7	1.37e-14	#N/A	13.8633	#N/A
ENSG00000145287	PLAC8	1.44e-14	0.683695	13.8416	0.165137
ENSG00000180316	PNPLA1	1.44e-14	#N/A	13.8416	#N/A
ENSG00000115459	ELMOD3	1.46e-14	1	13.8356	0
ENSG00000115425	PECR	3.44e-14	#N/A	13.4634	#N/A
ENSG00000103671	TRIP4	3.59e-14	1	13.4449	0
ENSG00000110079	MS4A4A	3.59e-14	1	13.4449	0
ENSG00000103723	AP3B2	4.96e-14	#N/A	13.3045	#N/A
ENSG00000188786	MTF1	7.28e-14	0.1852	13.1379	0.732359
ENSG00000177628	GBA	1.05e-13	0.859452	12.9788	0.0657786
ENSG00000232125	DYTN	1.25e-13	#N/A	12.9031	#N/A
ENSG00000112367	FIG4	1.47e-13	0.363925	12.8327	0.438988
ENSG00000159200	RCAN1	1.47e-13	0.855796	12.8327	0.0676296
ENSG00000164088	PPM1M	1.78e-13	0.828746	12.7496	0.0815783
ENSG00000165490	DDIAS	1.78e-13	#N/A	12.7496	#N/A
ENSG00000137869	CYP19A1	1.84e-13	#N/A	12.7352	#N/A
ENSG00000189068	VSTM1	2.03e-13	1	12.6925	0
ENSG00000132205	EMILIN2	2.5e-13	1	12.6021	0
ENSG00000159216	RUNX1	2.67e-13	0.953273	12.5735	0.0207828
ENSG00000107745	MICU1	3.46e-13	0.836661	12.4609	0.0774505
ENSG00000143252	SDHC	8.15e-13	0.896087	12.0888	0.0476496
ENSG00000172578	KLHL6	9.32e-13	1	12.0306	0
ENSG00000276644	DACH1	1.49e-12	1	11.8268	0
ENSG00000152380	FAM151B	2.67e-12	#N/A	11.5735	#N/A
ENSG00000014919	COX15	2.91e-12	1	11.5361	0
ENSG00000042493	CAPG	4.4e-12	0.944148	11.3565	0.0249601
ENSG00000163110	PDLIM5	4.4e-12	0.944148	11.3565	0.0249601
ENSG00000163710	PCOLCE2	4.4e-12	#N/A	11.3565	#N/A
ENSG00000169299	PGM2	4.4e-12	0.790601	11.3565	0.102043
ENSG00000085491	SLC25A24	5.2e-12	1	11.284	0
ENSG00000155629	PIK3AP1	6.42e-12	0.885	11.1925	0.0530565
ENSG00000078124	ACER3	7.31e-12	0.812312	11.1361	0.0902769
ENSG00000136048	DRAM1	7.51e-12	1	11.1244	0
ENSG00000143641	GALNT2	8.11e-12	1	11.091	0
ENSG00000183621	ZNF438	1.29e-11	0.721227	10.8894	0.141928
ENSG00000188997	KCTD21	2.71e-11	1	10.567	0
ENSG00000091490	SEL1L3	2.74e-11	1	10.5622	0
ENSG00000057757	PITHD1	2.77e-11	0.557819	10.5575	0.253507
ENSG00000276289	KCNE1B	3.3e-11	#N/A	10.4815	#N/A
ENSG00000101188	NTSR1	3.34e-11	#N/A	10.4763	#N/A
ENSG00000010671	BTK	3.69e-11	0.454973	10.433	0.342015
ENSG00000143110	C1orf162	3.76e-11	0.974632	10.4248	0.0111592
ENSG00000047849	MAP4	3.96e-11	0.815274	10.4023	0.0886962
ENSG00000163958	ZDHHC19	3.99e-11	0.16838	10.399	0.77371
ENSG00000196074	SYCP2	3.99e-11	#N/A	10.399	#N/A
ENSG00000228716	DHFR	5.37e-11	0.9942	10.27	0.00252627
ENSG00000163449	TMEM169	5.79e-11	#N/A	10.2373	#N/A
ENSG00000176871	WSB2	5.87e-11	0.747569	10.2314	0.126349
ENSG00000170439	METTL7B	7.9e-11	#N/A	10.1024	#N/A
ENSG00000147471	PLPBP	1.1e-10	0.847297	9.95861	0.0719646
ENSG00000185897	FFAR3	1.13e-10	#N/A	9.94692	#N/A
ENSG00000101310	SEC23B	1.4e-10	0.724435	9.85387	0.140001
ENSG00000166265	CYYR1	1.59e-10	1	9.7986	0
ENSG00000117153	KLHL12	1.93e-10	0.886646	9.71444	0.05225
ENSG00000170340	B3GNT2	2.05e-10	1	9.68825	0
ENSG00000146476	ARMT1	2.2e-10	1	9.65758	0
ENSG00000164111	ANXA5	2.35e-10	0.882491	9.62893	0.0542899
ENSG00000152684	PELO	2.54e-10	1	9.59517	0
ENSG00000205213	LGR4	2.55e-10	#N/A	9.59346	#N/A
ENSG00000124275	MTRR	2.92e-10	0.856586	9.53462	0.0672292
ENSG00000085433	WDR47	2.94e-10	1	9.53165	0
ENSG00000172594	SMPDL3A	3.08e-10	1	9.51145	0
ENSG00000069869	NEDD4	3.68e-10	0.00669362	9.43415	2.17434
ENSG00000160883	HK3	4.25e-10	0.721823	9.37161	0.141569
ENSG00000113384	GOLPH3	4.27e-10	0.704506	9.36957	0.152115
ENSG00000120992	LYPLA1	4.9e-10	0.896087	9.3098	0.0476496
ENSG00000128923	MINDY2	4.9e-10	1	9.3098	0
ENSG00000197860	SGTB	4.9e-10	1	9.3098	0
ENSG00000121064	SCPEP1	5.48e-10	0.974595	9.26122	0.0111757
ENSG00000142512	SIGLEC10	6.45e-10	1	9.19044	0
ENSG00000019991	HGF	6.78e-10	#N/A	9.16877	#N/A
ENSG00000104043	ATP8B4	6.78e-10	0.49807	9.16877	0.30271
ENSG00000138246	DNAJC13	6.78e-10	0.621618	9.16877	0.206476
ENSG00000272398	CD24	6.78e-10	0.63728	9.16877	0.195669
ENSG00000108984	MAP2K6	7.36e-10	0.541347	9.13312	0.266524
ENSG00000106789	CORO2A	8.04e-10	1	9.09474	0
ENSG00000187554	TLR5	8.06e-10	1	9.09366	0
ENSG00000109861	CTSC	8.34e-10	0.998932	9.07883	0.000464085
ENSG00000227729	RD3L	8.4e-10	#N/A	9.07572	#N/A
ENSG00000135677	GNS	8.66e-10	0.804021	9.06248	0.0947325
ENSG00000171155	C1GALT1C1	8.88e-10	#N/A	9.05159	#N/A
ENSG00000155085	AK9	9.19e-10	0.449728	9.03668	0.34705
ENSG00000213903	LTB4R	9.19e-10	0.835787	9.03668	0.0779043
ENSG00000126216	TUBGCP3	9.3e-10	0.854743	9.03152	0.0681645
ENSG00000183723	CMTM4	1.04e-09	#N/A	8.98297	#N/A
ENSG00000101608	MYL12A	1.35e-09	0.939999	8.86967	0.0268725
ENSG00000156140	ADAMTS3	1.35e-09	#N/A	8.86967	#N/A
ENSG00000128294	TPST2	1.49e-09	0.904981	8.82681	0.0433604
ENSG00000113615	SEC24A	1.52e-09	1	8.81816	0
ENSG00000173221	GLRX	1.52e-09	0.387182	8.81816	0.412085
ENSG00000204936	CD177	1.54e-09	0.0471627	8.81248	1.3264
ENSG00000170653	ATF7	1.55e-09	1	8.80967	0
ENSG00000166035	LIPC	1.58e-09	#N/A	8.80134	#N/A
ENSG00000147202	DIAPH2	1.81e-09	1	8.74232	0
ENSG00000186074	CD300LF	2.27e-09	1	8.64397	0
ENSG00000136448	NMT1	2.43e-09	0.912164	8.61439	0.0399271
ENSG00000100364	KIAA0930	2.44e-09	0.281124	8.61261	0.551103
ENSG00000183019	MCEMP1	2.5e-09	0.217013	8.60206	0.663514
ENSG00000280739	EIF1B-AS1	2.5e-09	#N/A	8.60206	#N/A
ENSG00000198216	CACNA1E	2.68e-09	#N/A	8.57187	#N/A
ENSG00000120265	PCMT1	2.75e-09	0.988863	8.56067	0.00486408
ENSG00000100784	RPS6KA5	2.93e-09	1	8.53313	0
ENSG00000123338	NCKAP1L	2.97e-09	0.615108	8.52724	0.211049
ENSG00000125149	C16orf70	2.99e-09	1	8.52433	0
ENSG00000144746	ARL6IP5	3.49e-09	0.662288	8.45717	0.178953
ENSG00000165672	PRDX3	3.49e-09	0.704506	8.45717	0.152115
ENSG00000170017	ALCAM	3.49e-09	1	8.45717	0
ENSG00000051382	PIK3CB	3.58e-09	0.800847	8.44612	0.0964507
ENSG00000134627	PIWIL4	3.86e-09	1	8.41341	0
ENSG00000244482	LILRA6	3.86e-09	1	8.41341	0
ENSG00000131069	ACSS2	4.03e-09	0.988594	8.39469	0.00498209
ENSG00000064999	ANKS1A	4.05e-09	1	8.39254	0
ENSG00000130309	COLGALT1	4.05e-09	1	8.39254	0
ENSG00000125633	CCDC93	4.08e-09	1	8.38934	0
ENSG00000173930	SLCO4C1	4.08e-09	1	8.38934	0
ENSG00000137509	PRCP	4.11e-09	0.951366	8.38616	0.0216524
ENSG00000204277	LINC01993	4.11e-09	#N/A	8.38616	#N/A
ENSG00000167065	DUSP18	4.33e-09	1	8.36351	0
ENSG00000110002	VWA5A	4.37e-09	1	8.35952	0
ENSG00000163220	S100A9	4.58e-09	0.121847	8.33913	0.914184
ENSG00000163798	SLC4A1AP	4.58e-09	0.942477	8.33913	0.025729
ENSG00000128918	ALDH1A2	5.34e-09	#N/A	8.27246	#N/A
ENSG00000092931	MFSD11	5.42e-09	0.746152	8.266	0.127173
ENSG00000112297	CRYBG1	5.42e-09	0.984124	8.266	0.00695015
ENSG00000118113	MMP8	5.42e-09	0.16838	8.266	0.77371
ENSG00000233276	GPX1	5.42e-09	#N/A	8.266	#N/A
ENSG00000172005	MAL	5.62e-09	#N/A	8.25026	#N/A
ENSG00000172123	SLFN12	5.77e-09	#N/A	8.23882	#N/A
ENSG00000204634	TBC1D8	5.77e-09	0.011861	8.23882	1.92588
ENSG00000169896	ITGAM	6.21e-09	0.864495	8.20691	0.0632373
ENSG00000102897	LYRM1	6.25e-09	0.945723	8.20412	0.0242361
ENSG00000175203	DCTN2	6.38e-09	0.836661	8.19518	0.0774505
ENSG00000164512	ANKRD55	8.26e-09	#N/A	8.08302	#N/A
ENSG00000267194	NA	8.35e-09	#N/A	8.07831	#N/A
ENSG00000165025	SYK	8.4e-09	0.971837	8.07572	0.0124067
ENSG00000257258		8.64e-09	#N/A	8.06349	#N/A
ENSG00000136827	TOR1A	8.74e-09	1	8.05849	0
ENSG00000073737	DHRS9	9.89e-09	0.137193	8.0048	0.862668
ENSG00000108389	MTMR4	1.02e-08	0.232694	7.9914	0.633215
ENSG00000115339	GALNT3	1.02e-08	#N/A	7.9914	#N/A
ENSG00000152804	HHEX	1.02e-08	0.974632	7.9914	0.0111592
ENSG00000181523	SGSH	1.02e-08	#N/A	7.9914	#N/A
ENSG00000105058	FAM32A	1.13e-08	0.909105	7.94692	0.0413858
ENSG00000125629	INSIG2	1.17e-08	#N/A	7.93181	#N/A
ENSG00000142657	PGD	1.24e-08	0.795122	7.90658	0.0995664
ENSG00000182185	RAD51B	1.27e-08	#N/A	7.8962	#N/A
ENSG00000123119	NECAB1	1.28e-08	#N/A	7.89279	#N/A
ENSG00000224950		1.38e-08	#N/A	7.86012	#N/A
ENSG00000132581	SDF2	1.46e-08	0.828746	7.83565	0.0815783
ENSG00000163221	S100A12	1.5e-08	0.23143	7.82391	0.63558
ENSG00000261218		1.55e-08	#N/A	7.80967	#N/A
ENSG00000119402	FBXW2	1.62e-08	0.76976	7.79048	0.113645
ENSG00000099377	HSD3B7	1.71e-08	#N/A	7.767	#N/A
ENSG00000125871	MGME1	1.72e-08	0.36995	7.76447	0.431856
ENSG00000158089	GALNT14	1.73e-08	#N/A	7.76195	#N/A
ENSG00000113318	MSH3	1.84e-08	0.454973	7.73518	0.342015
ENSG00000100300	TSPO	1.88e-08	0.250956	7.72584	0.600403
ENSG00000091831	ESR1	1.91e-08	#N/A	7.71897	#N/A
ENSG00000182118	FAM89A	1.92e-08	1	7.7167	0
ENSG00000164120	HPGD	1.98e-08	0.891705	7.70333	0.0497786
ENSG00000213722	DDAH2	2.14e-08	0.255781	7.66959	0.592132
ENSG00000133101	CCNA1	2.21e-08	#N/A	7.65561	#N/A
ENSG00000047056	WDR37	2.25e-08	0.232694	7.64782	0.633215
ENSG00000196396	PTPN1	2.3e-08	0.846483	7.63827	0.0723816
ENSG00000102575	ACP5	2.33e-08	#N/A	7.63264	#N/A
ENSG00000198018	ENTPD7	2.47e-08	1	7.6073	0
ENSG00000088298	EDEM2	2.54e-08	1	7.59517	0
ENSG00000116199	FAM20B	2.54e-08	0.668667	7.59517	0.17479
ENSG00000152463	OLAH	2.79e-08	#N/A	7.5544	#N/A
ENSG00000158869	FCER1G	2.79e-08	0.853388	7.5544	0.0688537
ENSG00000143337	TOR1AIP1	2.96e-08	0.896087	7.52871	0.0476496
ENSG00000229160		3.03e-08	#N/A	7.51856	#N/A
ENSG00000145088	EAF2	3.08e-08	1	7.51145	0
ENSG00000037749	MFAP3	3.31e-08	#N/A	7.48017	#N/A
ENSG00000178896	EXOSC4	3.31e-08	0.615108	7.48017	0.211049
ENSG00000145779	TNFAIP8	3.31e-08	0.869208	7.48017	0.0608763
ENSG00000241685	ARPC1A	3.5e-08	0.727995	7.45593	0.137872
ENSG00000196345	ZKSCAN7	3.66e-08	#N/A	7.43652	#N/A
ENSG00000138061	CYP1B1	3.68e-08	0.994846	7.43415	0.00224401
ENSG00000076944	STXBP2	3.69e-08	0.0625787	7.43297	1.20357
ENSG00000173409	ARV1	3.73e-08	#N/A	7.42829	#N/A
ENSG00000118242	MREG	4e-08	#N/A	7.39794	#N/A
ENSG00000147164	SNX12	4e-08	0.931406	7.39794	0.0308609
ENSG00000147475	ERLIN2	4.36e-08	#N/A	7.36051	#N/A
ENSG00000113732	ATP6V0E1	4.72e-08	0.586172	7.32606	0.231975
ENSG00000273006		4.82e-08	#N/A	7.31695	#N/A
ENSG00000196407	THEM5	4.82e-08	#N/A	7.31695	#N/A
ENSG00000214212	C19orf38	4.98e-08	0.387182	7.30277	0.412085
ENSG00000164663	USP49	5.29e-08	#N/A	7.27654	#N/A
ENSG00000148459	PDSS1	5.45e-08	#N/A	7.2636	#N/A
ENSG00000085719	CPNE3	5.53e-08	0.952043	7.25727	0.0213434
ENSG00000141428	C18orf21	5.55e-08	#N/A	7.25571	#N/A
ENSG00000119638	NEK9	6.37e-08	0.699098	7.19586	0.155462
ENSG00000155508	CNOT8	6.38e-08	0.528568	7.19518	0.276899
ENSG00000163956	LRPAP1	7.23e-08	0.892869	7.14086	0.0492121
ENSG00000178814	OPLAH	7.37e-08	1	7.13253	0
ENSG00000127603	MACF1	7.4e-08	0.574044	7.13077	0.241055
ENSG00000156026	MCU	7.47e-08	0.938026	7.12668	0.0277852
ENSG00000166398	GARRE1	7.47e-08	0.349837	7.12668	0.456135
ENSG00000170802	FOXN2	7.49e-08	0.790601	7.12552	0.102043
ENSG00000106701	FSD1L	7.56e-08	#N/A	7.12148	#N/A
ENSG00000115840	SLC25A12	7.56e-08	1	7.12148	0
ENSG00000165312	OTUD1	7.59e-08	1	7.11976	0
ENSG00000184611	KCNH7	7.59e-08	#N/A	7.11976	#N/A
ENSG00000114378	HYAL1	7.72e-08	#N/A	7.11238	#N/A
ENSG00000167447	SMG8	8.6e-08	#N/A	7.0655	#N/A
ENSG00000167526	RPL13	8.76e-08	0.9798	7.0575	0.00886238
ENSG00000064115	TM7SF3	9.17e-08	0.922516	7.03763	0.035026
ENSG00000144815	NXPE3	9.17e-08	1	7.03763	0
ENSG00000066926	FECH	9.59e-08	0.642886	7.01818	0.191866
ENSG00000136997	MYC	9.81e-08	0.958591	7.00833	0.0183667
ENSG00000116717	GADD45A	9.84e-08	0.438148	7.007	0.358379
ENSG00000187244	BCAM	1.02e-07	#N/A	6.9914	#N/A
ENSG00000178904	DPY19L3	1.09e-07	1	6.96257	0
ENSG00000132356	PRKAA1	1.1e-07	0.995827	6.95861	0.00181621
ENSG00000160446	ZDHHC12	1.1e-07	0.816743	6.95861	0.0879148
ENSG00000136068	FLNB	1.11e-07	1	6.95468	0
ENSG00000067704	IARS2	1.17e-07	1	6.93181	0
ENSG00000104687	GSR	1.26e-07	0.765734	6.89963	0.115922
ENSG00000108828	VAT1	1.26e-07	0.250004	6.89963	0.602054
ENSG00000140319	SRP14	1.26e-07	0.727995	6.89963	0.137872
ENSG00000138600	SPPL2A	1.31e-07	0.857617	6.88273	0.0667069
ENSG00000145384	FABP2	1.31e-07	#N/A	6.88273	#N/A
ENSG00000198843	SELENOT	1.32e-07	0.621618	6.87943	0.206476
ENSG00000084733	RAB10	1.32e-07	0.939999	6.87943	0.0268725
ENSG00000068001	HYAL2	1.34e-07	1	6.8729	0
ENSG00000118680	MYL12B	1.39e-07	0.976771	6.85699	0.0102074
ENSG00000116251	RPL22	1.4e-07	0.723866	6.85387	0.140342
ENSG00000082212	ME2	1.43e-07	0.875289	6.84466	0.0578486
ENSG00000148057	IDNK	1.43e-07	1	6.84466	0
ENSG00000162599	NFIA	1.48e-07	1	6.82974	0
ENSG00000198833	UBE2J1	1.49e-07	0.723063	6.82681	0.140824
ENSG00000090054	SPTLC1	1.5e-07	#N/A	6.82391	#N/A
ENSG00000183530	PRR14L	1.5e-07	0.727995	6.82391	0.137872
ENSG00000132801	ZSWIM3	1.5e-07	#N/A	6.82391	#N/A
ENSG00000108518	PFN1	1.52e-07	0.24379	6.81816	0.612984
ENSG00000148346	LCN2	1.54e-07	0.962091	6.81248	0.0167839
ENSG00000121210	TMEM131L	1.64e-07	1	6.78516	0
ENSG00000100934	SEC23A	1.64e-07	0.997691	6.78516	0.00100399
ENSG00000137806	NDUFAF1	1.66e-07	#N/A	6.77989	#N/A
ENSG00000109743	BST1	1.69e-07	0.923784	6.77211	0.0344296
ENSG00000243696		1.91e-07	#N/A	6.71897	#N/A
ENSG00000069712	NA	2.07e-07	#N/A	6.68403	#N/A
ENSG00000138821	SLC39A8	2.09e-07	0.75208	6.67985	0.123736
ENSG00000163406	SLC15A2	2.19e-07	#N/A	6.65956	#N/A
ENSG00000076641	PAG1	2.2e-07	1	6.65758	0
ENSG00000104765	BNIP3L	2.2e-07	0.22152	6.65758	0.654587
ENSG00000101888	NXT2	2.21e-07	1	6.65561	0
ENSG00000134827	TCN1	2.21e-07	0.361114	6.65561	0.442356
ENSG00000137767	SQOR	2.26e-07	0.866567	6.64589	0.0621978
ENSG00000070540	WIPI1	2.32e-07	0.674747	6.63451	0.170859
ENSG00000189195	BTBD8	2.4e-07	#N/A	6.61979	#N/A
ENSG00000135932	CAB39	2.42e-07	0.615108	6.61618	0.211049
ENSG00000134153	EMC7	2.43e-07	#N/A	6.61439	#N/A
ENSG00000138801	PAPSS1	2.56e-07	0.882491	6.59176	0.0542899
ENSG00000113163	CERT1	2.62e-07	0.152071	6.5817	0.817954
ENSG00000100612	DHRS7	2.63e-07	0.577867	6.58004	0.238172
ENSG00000143862	ARL8A	2.65e-07	0.998409	6.57675	0.000691664
ENSG00000265241	RBM8A	2.66e-07	0.971211	6.57512	0.0126866
ENSG00000084112	SSH1	2.82e-07	0.566916	6.54975	0.246482
ENSG00000101367	MAPRE1	2.83e-07	0.922753	6.54821	0.0349144
ENSG00000081087	OSTM1	2.86e-07	0.763391	6.54363	0.117253
ENSG00000146070	PLA2G7	2.86e-07	1	6.54363	0
ENSG00000145365	TIFA	2.91e-07	0.815274	6.53611	0.0886962
ENSG00000165097	KDM1B	2.92e-07	0.982345	6.53462	0.00773594
ENSG00000163754	GYG1	2.93e-07	0.0408802	6.53313	1.38849
ENSG00000158623	COPG2	2.99e-07	1	6.52433	0
ENSG00000213918	DNASE1	2.99e-07	#N/A	6.52433	#N/A
ENSG00000168763	CNNM3	3.06e-07	#N/A	6.51428	#N/A
ENSG00000129450	SIGLEC9	3.18e-07	1	6.49757	0
ENSG00000230303		3.28e-07	#N/A	6.48413	#N/A
ENSG00000271522		3.3e-07	#N/A	6.48149	#N/A
ENSG00000112299	VNN1	3.33e-07	1	6.47756	0
ENSG00000173239	LIPM	3.4e-07	#N/A	6.46852	#N/A
ENSG00000026025	VIM	3.43e-07	0.676076	6.46471	0.170005
ENSG00000102007	PLP2	3.5e-07	0.930595	6.45593	0.0312395
ENSG00000267547		3.64e-07	#N/A	6.4389	#N/A
ENSG00000168288	MMADHC	3.64e-07	0.443728	6.4389	0.352883
ENSG00000149212	SESN3	3.73e-07	0.770048	6.42829	0.113482
ENSG00000166734	GOLM2	3.73e-07	0.441048	6.42829	0.355514
ENSG00000167618	LAIR2	3.8e-07	#N/A	6.42022	#N/A
ENSG00000183291	SELENOF	3.81e-07	0.746152	6.41908	0.127173
ENSG00000142039	CCDC97	3.89e-07	0.510886	6.41005	0.291676
ENSG00000197249	SERPINA1	4.12e-07	0.790558	6.3851	0.102066
ENSG00000188690	UROS	4.38e-07	0.944148	6.35853	0.0249601
ENSG00000124523	SIRT5	4.48e-07	0.96494	6.34872	0.0154998
ENSG00000136167	LCP1	4.48e-07	0.938458	6.34872	0.0275854
ENSG00000163512	AZI2	4.53e-07	0.772839	6.3439	0.111911
ENSG00000013563	DNASE1L1	4.55e-07	0.974632	6.34199	0.0111592
ENSG00000007341	ST7L	4.55e-07	1	6.34199	0
ENSG00000214706	IFRD2	4.62e-07	0.688447	6.33536	0.162129
ENSG00000223351	ZNF385D-AS2	4.62e-07	#N/A	6.33536	#N/A
ENSG00000118197	DDX59	4.77e-07	0.919818	6.32148	0.0362981
ENSG00000266412	NCOA4	4.79e-07	0.16838	6.31966	0.77371
ENSG00000114302	PRKAR2A	4.93e-07	0.94533	6.30715	0.0244166
ENSG00000238009		4.93e-07	#N/A	6.30715	#N/A
ENSG00000123933	MXD4	5.04e-07	0.80321	6.29757	0.095171
ENSG00000110066	KMT5B	5.05e-07	0.861039	6.29671	0.0649772
ENSG00000188021	UBQLN2	5.14e-07	1	6.28904	0
ENSG00000163823	CCR1	5.21e-07	1	6.28316	0
ENSG00000177674	AGTRAP	5.29e-07	0.950374	6.27654	0.0221054
ENSG00000109133	TMEM33	5.39e-07	0.678708	6.26841	0.168317
ENSG00000171314	PGAM1	5.39e-07	0.76431	6.26841	0.11673
ENSG00000124641	MED20	5.45e-07	1	6.2636	0
ENSG00000141469	SLC14A1	5.72e-07	0.795122	6.2426	0.0995664
ENSG00000156642	NPTN	5.81e-07	0.790601	6.23582	0.102043
ENSG00000134108	ARL8B	6.05e-07	0.708823	6.21824	0.149462
ENSG00000138594	TMOD3	6.06e-07	0.968616	6.21753	0.0138482
ENSG00000124279	FASTKD3	6.15e-07	#N/A	6.21112	#N/A
ENSG00000214114	MYCBP	6.15e-07	0.282616	6.21112	0.548803
ENSG00000122335	SERAC1	6.22e-07	1	6.20621	0
ENSG00000266265	KLF14	6.4e-07	#N/A	6.19382	#N/A
ENSG00000197506	SLC28A3	6.5e-07	#N/A	6.18709	#N/A
ENSG00000103005	USB1	6.55e-07	0.967307	6.18376	0.0144358
ENSG00000125384	PTGER2	6.55e-07	1	6.18376	0
ENSG00000110046	ATG2A	6.6e-07	1	6.18046	0
ENSG00000129691	ASH2L	6.86e-07	0.779701	6.16368	0.108072
ENSG00000133704	IPO8	6.86e-07	0.828746	6.16368	0.0815783
ENSG00000178537	SLC25A20	6.99e-07	1	6.15552	0
ENSG00000069956	MAPK6	7e-07	1	6.1549	0
ENSG00000143549	TPM3	7.14e-07	0.998409	6.1463	0.000691664
ENSG00000170909	OSCAR	7.27e-07	0.867285	6.13847	0.0618381
ENSG00000235192		7.27e-07	#N/A	6.13847	#N/A
ENSG00000140009	ESR2	7.57e-07	#N/A	6.1209	#N/A
ENSG00000050130	JKAMP	7.61e-07	#N/A	6.11862	#N/A
ENSG00000177879	AP3S1	7.79e-07	0.906692	6.10846	0.04254
ENSG00000115310	RTN4	7.84e-07	0.889728	6.10568	0.0507429
ENSG00000121486	TRMT1L	8.07e-07	0.727995	6.09313	0.137872
ENSG00000051009	FAM160A2	8.09e-07	1	6.09205	0
ENSG00000167658	EEF2	8.09e-07	0.965033	6.09205	0.0154577
ENSG00000115129	TP53I3	8.26e-07	1	6.08302	0
ENSG00000164252	AGGF1	8.26e-07	1	6.08302	0
ENSG00000136861	CDK5RAP2	8.34e-07	0.651184	6.07883	0.186296
ENSG00000135900	MRPL44	8.53e-07	1	6.06905	0
ENSG00000167434	CA4	8.57e-07	#N/A	6.06702	#N/A
ENSG00000084073	ZMPSTE24	8.59e-07	1	6.06601	0
ENSG00000105202	FBL	8.67e-07	0.829568	6.06198	0.0811479
ENSG00000147403	RPL10	8.87e-07	0.535101	6.05208	0.271564
ENSG00000197782	ZNF780A	8.87e-07	1	6.05208	0
ENSG00000105281	SLC1A5	9.14e-07	0.948291	6.03905	0.0230582
ENSG00000145555	MYO10	9.21e-07	0.360339	6.03574	0.443289
ENSG00000172500	FIBP	9.21e-07	0.158234	6.03574	0.8007
ENSG00000257743	MGAM2	9.22e-07	#N/A	6.03527	#N/A
ENSG00000132507	EIF5A	9.31e-07	0.982938	6.03105	0.00747371
ENSG00000105373	NOP53	9.33e-07	0.854114	6.03012	0.0684843
ENSG00000127125	PPCS	9.52e-07	0.727995	6.02136	0.137872
ENSG00000167815	PRDX2	9.61e-07	0.909912	6.01728	0.0410008
ENSG00000143416	SELENBP1	9.68e-07	1	6.01412	0
ENSG00000138663	COPS4	9.8e-07	0.998211	6.00877	0.000777697
ENSG00000136930	PSMB7	9.87e-07	0.982209	6.00568	0.00779591
ENSG00000129682	FGF13	9.99e-07	1	6.00043	0
ENSG00000100316	RPL3	1e-06	0.931406	6	0.0308609
ENSG00000021355	SERPINB1	1.05e-06	0.802154	5.97881	0.095742
ENSG00000088832	FKBP1A	1.05e-06	0.867285	5.97881	0.0618381
ENSG00000116663	FBXO6	1.05e-06	0.545607	5.97881	0.26312
ENSG00000171860	C3AR1	1.05e-06	1	5.97881	0
ENSG00000138071	ACTR2	1.07e-06	0.754737	5.97062	0.122205
ENSG00000232311	NA	1.08e-06	#N/A	5.96658	#N/A
ENSG00000135404	CD63	1.08e-06	0.384937	5.96658	0.41461
ENSG00000197780	TAF13	1.09e-06	0.699098	5.96257	0.155462
ENSG00000135720	DYNC1LI2	1.13e-06	0.735628	5.94692	0.133342
ENSG00000144040	SFXN5	1.13e-06	0.679432	5.94692	0.167854
ENSG00000167986	DDB1	1.13e-06	0.556487	5.94692	0.254545
ENSG00000148834	GSTO1	1.14e-06	0.951366	5.9431	0.0216524
ENSG00000110934	BIN2	1.15e-06	0.864495	5.9393	0.0632373
ENSG00000145569	OTULINL	1.15e-06	#N/A	5.9393	#N/A
ENSG00000035862	TIMP2	1.15e-06	1	5.9393	0
ENSG00000177675	CD163L1	1.15e-06	#N/A	5.9393	#N/A
ENSG00000115993	TRAK2	1.16e-06	0.74273	5.93554	0.129169
ENSG00000054793	ATP9A	1.19e-06	1	5.92445	0
ENSG00000129351	ILF3	1.19e-06	0.944766	5.92445	0.0246758
ENSG00000135828	RNASEL	1.19e-06	1	5.92445	0
ENSG00000258227	CLEC5A	1.19e-06	1	5.92445	0
ENSG00000198586	TLK1	1.2e-06	0.988863	5.92082	0.00486408
ENSG00000163803	PLB1	1.21e-06	0.217013	5.91721	0.663514
ENSG00000183955	KMT5A	1.22e-06	0.729118	5.91364	0.137202
ENSG00000169877	AHSP	1.23e-06	0.94533	5.91009	0.0244166
ENSG00000185651	UBE2L3	1.25e-06	0.71906	5.90309	0.143235
ENSG00000164961	WASHC5	1.26e-06	0.721823	5.89963	0.141569
ENSG00000122008	POLK	1.3e-06	1	5.88606	0
ENSG00000187514	PTMA	1.3e-06	0.991351	5.88606	0.00377236
ENSG00000063177	RPL18	1.34e-06	0.988594	5.8729	0.00498209
ENSG00000150593	PDCD4	1.4e-06	0.683695	5.85387	0.165137
ENSG00000133805	AMPD3	1.43e-06	0.510345	5.84466	0.292136
ENSG00000090020	SLC9A1	1.44e-06	0.884551	5.84164	0.0532772
ENSG00000104918	RETN	1.44e-06	0.49807	5.84164	0.30271
ENSG00000128245	YWHAH	1.44e-06	0.805069	5.84164	0.0941668
ENSG00000147324	MFHAS1	1.44e-06	1	5.84164	0
ENSG00000196975	ANXA4	1.44e-06	0.618066	5.84164	0.208965
ENSG00000227292		1.44e-06	#N/A	5.84164	#N/A
ENSG00000065809	FAM107B	1.44e-06	0.955752	5.84164	0.0196547
ENSG00000165389	SPTSSA	1.48e-06	1	5.82974	0
ENSG00000163541	SUCLG1	1.53e-06	0.716117	5.81531	0.145016
ENSG00000109854	HTATIP2	1.57e-06	0.707024	5.8041	0.150566
ENSG00000136935	GOLGA1	1.64e-06	1	5.78516	0
ENSG00000155097	ATP6V1C1	1.65e-06	0.948291	5.78252	0.0230582
ENSG00000176046	NUPR1	1.65e-06	0.753906	5.78252	0.122683
ENSG00000010810	FYN	1.65e-06	0.887925	5.78252	0.0516235
ENSG00000160746	ANO10	1.68e-06	1	5.77469	0
ENSG00000164576	SAP30L	1.68e-06	0.727995	5.77469	0.137872
ENSG00000162704	ARPC5	1.69e-06	0.874423	5.77211	0.0582786
ENSG00000177600	RPLP2	1.69e-06	0.983966	5.77211	0.00701998
ENSG00000131981	LGALS3	1.74e-06	0.997691	5.75945	0.00100399
ENSG00000204386	NEU1	1.74e-06	#N/A	5.75945	#N/A
ENSG00000118263	KLF7	1.76e-06	0.854743	5.75449	0.0681645
ENSG00000134198	TSPAN2	1.79e-06	0.653009	5.74715	0.185081
ENSG00000106799	TGFBR1	1.8e-06	1	5.74473	0
ENSG00000069020	MAST4	1.83e-06	1	5.73755	0
ENSG00000138678	GPAT3	1.83e-06	#N/A	5.73755	#N/A
ENSG00000198113	TOR4A	1.84e-06	1	5.73518	0
ENSG00000107485	GATA3	1.86e-06	#N/A	5.73049	#N/A
ENSG00000076984	MAP2K7	1.95e-06	1	5.70997	0
ENSG00000077984	CST7	1.97e-06	0.511112	5.70553	0.291484
ENSG00000073756	PTGS2	1.98e-06	1	5.70333	0
ENSG00000163683	SMIM14	1.99e-06	0.747818	5.70115	0.126204
ENSG00000147649	MTDH	2e-06	0.939999	5.69897	0.0268725
ENSG00000080007	DDX43	2.03e-06	#N/A	5.6925	#N/A
ENSG00000181924	COA4	2.03e-06	1	5.6925	0
ENSG00000138031	ADCY3	2.03e-06	0.940419	5.6925	0.0266785
ENSG00000103342	GSPT1	2.06e-06	0.53762	5.68613	0.269525
ENSG00000249437	NAIP	2.06e-06	0.194575	5.68613	0.710914
ENSG00000105640	RPL18A	2.09e-06	0.493489	5.67985	0.306722
ENSG00000261211		2.11e-06	#N/A	5.67572	#N/A
ENSG00000144455	SUMF1	2.11e-06	#N/A	5.67572	#N/A
ENSG00000165181	SHOC1	2.15e-06	#N/A	5.66756	#N/A
ENSG00000174021	GNG5	2.15e-06	0.615108	5.66756	0.211049
ENSG00000123643	SLC36A1	2.15e-06	1	5.66756	0
ENSG00000170275	CRTAP	2.16e-06	0.945723	5.66555	0.0242361
ENSG00000140157	NIPA2	2.23e-06	1	5.6517	0
ENSG00000118508	RAB32	2.29e-06	0.992478	5.64016	0.00327915
ENSG00000149823	VPS51	2.31e-06	0.953273	5.63639	0.0207828
ENSG00000184792	OSBP2	2.33e-06	0.923784	5.63264	0.0344296
ENSG00000134243	SORT1	2.39e-06	0.835787	5.6216	0.0779043
ENSG00000198336	MYL4	2.41e-06	0.802036	5.61798	0.0958061
ENSG00000204909	SPINK9	2.43e-06	#N/A	5.61439	#N/A
ENSG00000117984	CTSD	2.47e-06	0.793942	5.6073	0.100211
ENSG00000108433	GOSR2	2.49e-06	0.992747	5.6038	0.00316136
ENSG00000083845	RPS5	2.49e-06	0.955307	5.6038	0.0198569
ENSG00000112053	SLC26A8	2.49e-06	#N/A	5.6038	#N/A
ENSG00000187210	GCNT1	2.49e-06	1	5.6038	0
ENSG00000180776	ZDHHC20	2.49e-06	0.439782	5.6038	0.356763
ENSG00000129083	COPB1	2.54e-06	0.950481	5.59517	0.0220565
ENSG00000004939	SLC4A1	2.56e-06	0.894833	5.59176	0.0482579
ENSG00000103994	ZNF106	2.56e-06	0.97968	5.59176	0.00891566
ENSG00000102218	RP2	2.59e-06	1	5.5867	0
ENSG00000075651	PLD1	2.63e-06	0.217013	5.58004	0.663514
ENSG00000151929	BAG3	2.65e-06	1	5.57675	0
ENSG00000164603	BMT2	2.68e-06	1	5.57187	0
ENSG00000162869	PPP1R21	2.71e-06	0.838313	5.56703	0.0765936
ENSG00000198755	RPL10A	2.71e-06	0.615108	5.56703	0.211049
ENSG00000162591	MEGF6	2.74e-06	#N/A	5.56225	#N/A
ENSG00000182150	ERCC6L2	2.74e-06	1	5.56225	0
ENSG00000198146	ZNF770	2.75e-06	1	5.56067	0
ENSG00000044446	PHKA2	2.76e-06	1	5.55909	0
ENSG00000175931	UBE2O	2.77e-06	0.992747	5.55752	0.00316136
ENSG00000250903	GMDS-DT	2.78e-06	#N/A	5.55596	#N/A
ENSG00000147168	IL2RG	2.81e-06	0.976771	5.55129	0.0102074
ENSG00000111670	GNPTAB	2.82e-06	1	5.54975	0
ENSG00000172965	MIR4435-2HG	2.83e-06	#N/A	5.54821	#N/A
ENSG00000073969	NSF	2.88e-06	0.707228	5.54061	0.150441
ENSG00000268573		2.94e-06	#N/A	5.53165	#N/A
ENSG00000124098	FAM210B	2.95e-06	0.944589	5.53018	0.0247571
ENSG00000171148	TADA3	2.97e-06	0.955416	5.52724	0.0198077
ENSG00000102837	OLFM4	3.03e-06	1	5.51856	0
ENSG00000109519	GRPEL1	3.04e-06	0.609549	5.51713	0.214991
ENSG00000196189	SEMA4A	3.14e-06	0.900094	5.50307	0.0457122
ENSG00000119686	FLVCR2	3.29e-06	#N/A	5.4828	#N/A
ENSG00000158887	MPZ	3.3e-06	#N/A	5.48149	#N/A
ENSG00000134333	LDHA	3.39e-06	0.557819	5.4698	0.253507
ENSG00000138459	SLC35A5	3.4e-06	#N/A	5.46852	#N/A
ENSG00000131355	ADGRE3	3.43e-06	#N/A	5.46471	#N/A
ENSG00000139572	GPR84	3.44e-06	1	5.46344	0
ENSG00000153823	PID1	3.44e-06	1	5.46344	0
ENSG00000140749	IGSF6	3.54e-06	0.72481	5.451	0.139776
ENSG00000064763	FAR2	3.59e-06	0.334984	5.44491	0.474975
ENSG00000119408	NEK6	3.61e-06	0.78796	5.44249	0.103496
ENSG00000184743	ATL3	3.65e-06	0.702978	5.43771	0.153058
ENSG00000179933	C14orf119	3.74e-06	0.89519	5.42713	0.0480846
ENSG00000113763	UNC5A	3.77e-06	#N/A	5.42366	#N/A
ENSG00000173545	ZNF622	3.77e-06	1	5.42366	0
ENSG00000183578	TNFAIP8L3	3.8e-06	#N/A	5.42022	#N/A
ENSG00000075785	RAB7A	3.89e-06	0.800066	5.41005	0.0968744
ENSG00000133742	CA1	3.89e-06	0.931406	5.41005	0.0308609
ENSG00000151176	PLBD2	3.89e-06	#N/A	5.41005	#N/A
ENSG00000170248	PDCD6IP	3.89e-06	0.998932	5.41005	0.000464085
ENSG00000140988	RPS2	3.9e-06	0.984124	5.40894	0.00695015
ENSG00000233927	RPS28	3.98e-06	0.980397	5.40012	0.00859805
ENSG00000120306	CYSTM1	4.05e-06	0.615108	5.39254	0.211049
ENSG00000143771	CNIH4	4.07e-06	0.971417	5.39041	0.0125944
ENSG00000064419	TNPO3	4.09e-06	0.23143	5.38828	0.63558
ENSG00000135535	CD164	4.19e-06	0.834639	5.37779	0.0785011
ENSG00000148187	MRRF	4.29e-06	1	5.36754	0
ENSG00000174444	RPL4	4.31e-06	0.892869	5.36552	0.0492121
ENSG00000108298	RPL19	4.32e-06	0.36995	5.36452	0.431856
ENSG00000170180	GYPA	4.35e-06	0.952043	5.36151	0.0213434
ENSG00000260916	CCPG1	4.35e-06	0.939999	5.36151	0.0268725
ENSG00000077585	GPR137B	4.39e-06	0.944589	5.35754	0.0247571
ENSG00000133808	NA	4.39e-06	#N/A	5.35754	#N/A
ENSG00000112062	MAPK14	4.57e-06	0.704501	5.34008	0.152119
ENSG00000101916	TLR8	4.59e-06	1	5.33819	0
ENSG00000116478	HDAC1	4.6e-06	0.899062	5.33724	0.0462104
ENSG00000135269	TES	4.65e-06	0.438148	5.33255	0.358379
ENSG00000274922		4.69e-06	#N/A	5.32883	#N/A
ENSG00000278463	H2AC4	4.7e-06	0.706274	5.3279	0.151027
ENSG00000145022	TCTA	4.8e-06	0.882711	5.31876	0.0541814
ENSG00000133116	KL	4.84e-06	#N/A	5.31515	#N/A
ENSG00000146409	SLC18B1	4.91e-06	#N/A	5.30892	#N/A
ENSG00000274184		4.91e-06	#N/A	5.30892	#N/A
ENSG00000263465	SRSF8	4.97e-06	0.317198	5.30364	0.498669
ENSG00000115590	IL1R2	4.98e-06	0.29766	5.30277	0.52628
ENSG00000163257	DCAF16	4.99e-06	1	5.3019	0
ENSG00000119396	RAB14	5.27e-06	0.976641	5.27819	0.0102652
ENSG00000197632	SERPINB2	5.27e-06	#N/A	5.27819	#N/A
ENSG00000143514	TP53BP2	5.35e-06	0.782998	5.27165	0.106239
ENSG00000204021	LIPK	5.4e-06	#N/A	5.26761	#N/A
ENSG00000087152	ATXN7L3	5.67e-06	0.727995	5.24642	0.137872
ENSG00000197771	MCMBP	5.68e-06	0.8717	5.24565	0.059633
ENSG00000063854	HAGH	5.72e-06	0.774379	5.2426	0.111047
ENSG00000117505	DR1	5.72e-06	0.9798	5.2426	0.00886238
ENSG00000168036	CTNNB1	5.78e-06	0.968776	5.23807	0.0137767
ENSG00000082074	FYB1	5.8e-06	0.980823	5.23657	0.00840929
ENSG00000177191	B3GNT8	5.86e-06	1	5.2321	0
ENSG00000143727	ACP1	5.89e-06	0.896087	5.22988	0.0476496
ENSG00000130429	ARPC1B	5.97e-06	0.921045	5.22403	0.0357192
ENSG00000105374	NKG7	6.04e-06	0.711515	5.21896	0.147816
ENSG00000111911	HINT3	6.05e-06	1	5.21824	0
ENSG00000169764	UGP2	6.1e-06	0.998932	5.21467	0.000464085
ENSG00000001561	ENPP4	6.15e-06	#N/A	5.21112	#N/A
ENSG00000118689	FOXO3	6.31e-06	0.560907	5.19997	0.251109
ENSG00000243244	STON1	6.31e-06	1	5.19997	0
ENSG00000186638	KIF24	6.32e-06	#N/A	5.19928	#N/A
ENSG00000185158	LRRC37B	6.43e-06	0.892869	5.19179	0.0492121
ENSG00000000938	FGR	6.49e-06	0.812596	5.18776	0.0901252
ENSG00000169372	CRADD	6.58e-06	#N/A	5.18177	#N/A
ENSG00000074621	SLC24A1	6.65e-06	1	5.17718	0
ENSG00000241839	PLEKHO2	6.88e-06	0.773118	5.16241	0.111754
ENSG00000117118	SDHB	6.95e-06	0.933033	5.15802	0.030103
ENSG00000116906	GNPAT	7.03e-06	0.965551	5.15304	0.0152246
ENSG00000180667	YOD1	7.04e-06	0.971995	5.15243	0.0123359
ENSG00000163082	SGPP2	7.46e-06	#N/A	5.12726	#N/A
ENSG00000170791	CHCHD7	7.47e-06	0.964473	5.12668	0.0157101
ENSG00000113845	TIMMDC1	7.64e-06	0.944148	5.11691	0.0249601
ENSG00000111554	MDM1	7.75e-06	0.869208	5.1107	0.0608763
ENSG00000253729	PRKDC	7.75e-06	0.735628	5.1107	0.133342
ENSG00000117091	CD48	7.85e-06	0.922087	5.10513	0.0352282
ENSG00000146085	MMUT	7.86e-06	#N/A	5.10458	#N/A
ENSG00000001084	GCLC	7.88e-06	1	5.10347	0
ENSG00000186814	ZSCAN30	7.88e-06	1	5.10347	0
ENSG00000204839	MROH6	7.99e-06	1	5.09745	0
ENSG00000107968	MAP3K8	8.14e-06	0.883005	5.08938	0.054037
ENSG00000161217	PCYT1A	8.16e-06	0.971417	5.08831	0.0125944
ENSG00000168958	MFF	8.16e-06	0.986244	5.08831	0.00601567
ENSG00000170011	MYRIP	8.31e-06	#N/A	5.0804	#N/A
ENSG00000173762	CD7	8.31e-06	#N/A	5.0804	#N/A
ENSG00000106261	ZKSCAN1	8.44e-06	0.643609	5.07366	0.191378
ENSG00000101425	BPI	8.45e-06	0.985619	5.07314	0.0062911
ENSG00000106330	MOSPD3	8.67e-06	0.992478	5.06198	0.00327915
ENSG00000143751	SDE2	8.98e-06	1	5.04672	0
ENSG00000164056	SPRY1	8.98e-06	0.997691	5.04672	0.00100399
ENSG00000149273	RPS3	9.1e-06	0.481176	5.04096	0.317696
ENSG00000103160	HSDL1	9.29e-06	1	5.03198	0
ENSG00000152766	ANKRD22	9.51e-06	#N/A	5.02182	#N/A
ENSG00000169375	SIN3A	9.53e-06	0.972837	5.02091	0.0119597
ENSG00000131931	THAP1	9.63e-06	0.368078	5.01637	0.43406
ENSG00000131368	MRPS25	9.78e-06	0.782998	5.00966	0.106239
ENSG00000116954	RRAGC	9.89e-06	1	5.0048	0
ENSG00000067560	RHOA	9.92e-06	0.896087	5.00349	0.0476496
ENSG00000166171	DPCD	9.92e-06	#N/A	5.00349	#N/A
ENSG00000164068	RNF123	9.97e-06	0.988082	5.0013	0.00520721
ENSG00000172270	BSG	1e-05	0.974632	5	0.0111592
ENSG00000188846	RPL14	1e-05	0.864495	5	0.0632373
ENSG00000267461		1.01e-05	#N/A	4.99568	#N/A
ENSG00000134755	DSC2	1.03e-05	#N/A	4.98716	#N/A
ENSG00000077157	PPP1R12B	1.07e-05	0.126005	4.97062	0.899613
ENSG00000029364	SLC39A9	1.07e-05	1	4.97062	0
ENSG00000102401	ARMCX3	1.07e-05	0.947743	4.97062	0.0233096
ENSG00000112419	PHACTR2	1.07e-05	0.944148	4.97062	0.0249601
ENSG00000163818	LZTFL1	1.07e-05	#N/A	4.97062	#N/A
ENSG00000179918	SEPHS2	1.07e-05	0.830476	4.97062	0.0806727
ENSG00000253190		1.07e-05	#N/A	4.97062	#N/A
ENSG00000100307	CBX7	1.07e-05	1	4.97062	0
ENSG00000168939	SPRY3	1.07e-05	#N/A	4.97062	#N/A
ENSG00000185880	TRIM69	1.07e-05	0.834639	4.97062	0.0785011
ENSG00000106546	AHR	1.08e-05	0.9798	4.96658	0.00886238
ENSG00000104973	MED25	1.09e-05	0.942779	4.96257	0.0255903
ENSG00000163959	SLC51A	1.1e-05	0.418657	4.95861	0.378141
ENSG00000132825	PPP1R3D	1.11e-05	1	4.95468	0
ENSG00000165775	FUNDC2	1.13e-05	0.738982	4.94692	0.131366
ENSG00000146535	GNA12	1.13e-05	0.678708	4.94692	0.168317
ENSG00000198034	RPS4X	1.14e-05	0.956829	4.9431	0.0191657
ENSG00000086544	ITPKC	1.15e-05	1	4.9393	0
ENSG00000172164	SNTB1	1.15e-05	0.950789	4.9393	0.0219158
ENSG00000090621	PABPC4	1.16e-05	0.746152	4.93554	0.127173
ENSG00000127334	DYRK2	1.16e-05	1	4.93554	0
ENSG00000136026	CKAP4	1.16e-05	0.692679	4.93554	0.159468
ENSG00000025039	RRAGD	1.18e-05	0.694305	4.92812	0.15845
ENSG00000118707	TGIF2	1.18e-05	0.49807	4.92812	0.30271
ENSG00000152518	ZFP36L2	1.18e-05	0.642886	4.92812	0.191866
ENSG00000166947	EPB42	1.18e-05	0.744125	4.92812	0.128354
ENSG00000197646	PDCD1LG2	1.18e-05	#N/A	4.92812	#N/A
ENSG00000075303	SLC25A40	1.19e-05	0.971837	4.92445	0.0124067
ENSG00000173614	NMNAT1	1.19e-05	1	4.92445	0
ENSG00000184009	ACTG1	1.19e-05	0.540365	4.92445	0.267313
ENSG00000106070	GRB10	1.2e-05	0.977468	4.92082	0.00989725
ENSG00000008405	CRY1	1.22e-05	#N/A	4.91364	#N/A
ENSG00000169174	PCSK9	1.22e-05	#N/A	4.91364	#N/A
ENSG00000204010	IFIT1B	1.23e-05	1	4.91009	0
ENSG00000107897	ACBD5	1.24e-05	1	4.90658	0
ENSG00000023330	ALAS1	1.25e-05	0.779128	4.90309	0.108391
ENSG00000108219	TSPAN14	1.26e-05	0.222908	4.89963	0.651874
ENSG00000197256	KANK2	1.27e-05	0.702978	4.8962	0.153058
ENSG00000114779	ABHD14B	1.27e-05	0.742907	4.8962	0.129065
ENSG00000260953		1.29e-05	#N/A	4.88941	#N/A
ENSG00000197982	C1orf122	1.3e-05	0.980823	4.88606	0.00840929
ENSG00000167768	KRT1	1.31e-05	#N/A	4.88273	#N/A
ENSG00000111348	ARHGDIB	1.35e-05	0.73387	4.86967	0.134381
ENSG00000106263	EIF3B	1.37e-05	0.794022	4.86328	0.100168
ENSG00000198642	KLHL9	1.39e-05	1	4.85699	0
ENSG00000277476		1.4e-05	#N/A	4.85387	#N/A
ENSG00000164300	SERINC5	1.41e-05	1	4.85078	0
ENSG00000177125	ZBTB34	1.41e-05	1	4.85078	0
ENSG00000124588	NQO2	1.41e-05	0.740603	4.85078	0.130414
ENSG00000108932	SLC16A6	1.42e-05	#N/A	4.84771	#N/A
ENSG00000152229	PSTPIP2	1.42e-05	0.517156	4.84771	0.286378
ENSG00000047249	ATP6V1H	1.43e-05	0.977468	4.84466	0.00989725
ENSG00000196636	SDHAF3	1.45e-05	0.887047	4.83863	0.0520536
ENSG00000196562	SULF2	1.45e-05	1	4.83863	0
ENSG00000131238	PPT1	1.46e-05	0.998212	4.83565	0.000777416
ENSG00000168955	TM4SF20	1.47e-05	#N/A	4.83268	#N/A
ENSG00000179299	NSUN7	1.5e-05	#N/A	4.82391	#N/A
ENSG00000107020	PLGRKT	1.5e-05	#N/A	4.82391	#N/A
ENSG00000135363	LMO2	1.51e-05	0.998409	4.82102	0.000691664
ENSG00000153214	TMEM87B	1.52e-05	0.9625	4.81816	0.0165992
ENSG00000007237	GAS7	1.52e-05	0.984714	4.81816	0.00668973
ENSG00000197813		1.52e-05	#N/A	4.81816	#N/A
ENSG00000007001	UPP2	1.57e-05	#N/A	4.8041	#N/A
ENSG00000183155	RABIF	1.57e-05	1	4.8041	0
ENSG00000198876	DCAF12	1.58e-05	0.871182	4.80134	0.0598909
ENSG00000162496	DHRS3	1.58e-05	0.784229	4.80134	0.105557
ENSG00000134851	TMEM165	1.61e-05	0.849596	4.79317	0.0707876
ENSG00000130255	RPL36	1.62e-05	0.873935	4.79048	0.058521
ENSG00000198176	TFDP1	1.63e-05	0.991351	4.78781	0.00377236
ENSG00000186815	TPCN1	1.64e-05	0.9625	4.78516	0.0165992
ENSG00000132965	ALOX5AP	1.67e-05	0.519455	4.77728	0.284452
ENSG00000181192	DHTKD1	1.68e-05	0.67475	4.77469	0.170857
ENSG00000197265	GTF2E2	1.68e-05	1	4.77469	0
ENSG00000138835	RGS3	1.71e-05	0.363925	4.767	0.438988
ENSG00000090487	SPG21	1.72e-05	0.928177	4.76447	0.0323692
ENSG00000170265	ZNF282	1.75e-05	0.101828	4.75696	0.992134
ENSG00000123091	RNF11	1.76e-05	0.414067	4.75449	0.382929
ENSG00000004139	SARM1	1.78e-05	#N/A	4.74958	#N/A
ENSG00000155252	PI4K2A	1.8e-05	1	4.74473	0
ENSG00000225921	NOL7	1.82e-05	0.688447	4.73993	0.162129
ENSG00000079308	TNS1	1.82e-05	0.911528	4.73993	0.0402301
ENSG00000197958	RPL12	1.82e-05	0.646712	4.73993	0.189289
ENSG00000105193	RPS16	1.83e-05	0.800066	4.73755	0.0968744
ENSG00000124788	ATXN1	1.84e-05	0.888444	4.73518	0.0513699
ENSG00000124151	NCOA3	1.84e-05	0.835767	4.73518	0.0779146
ENSG00000157216	SSBP3	1.85e-05	0.906692	4.73283	0.04254
ENSG00000205542	TMSB4X	1.88e-05	0.591866	4.72584	0.227777
ENSG00000135749	PCNX2	1.88e-05	#N/A	4.72584	#N/A
ENSG00000088766	CRLS1	1.91e-05	0.99034	4.71897	0.00421588
ENSG00000166503	HDGFL3	1.92e-05	0.622874	4.7167	0.205599
ENSG00000168461	RAB31	1.93e-05	0.533123	4.71444	0.273172
ENSG00000173825	TIGD3	1.93e-05	#N/A	4.71444	#N/A
ENSG00000130522	JUND	1.95e-05	0.688447	4.70997	0.162129
ENSG00000170571	EMB	1.96e-05	0.790601	4.70774	0.102043
ENSG00000183508	TENT5C	1.98e-05	0.0786836	4.70333	1.10412
ENSG00000172331	BPGM	1.99e-05	0.676076	4.70115	0.170005
ENSG00000100031	GGT1	2.01e-05	0.902251	4.6968	0.0446727
ENSG00000127952	STYXL1	2.04e-05	0.584472	4.69037	0.233236
ENSG00000136999	CCN3	2.05e-05	#N/A	4.68825	#N/A
ENSG00000169826	CSGALNACT2	2.05e-05	0.987108	4.68825	0.00563541
ENSG00000151657	KIN	2.06e-05	1	4.68613	0
ENSG00000114125	RNF7	2.09e-05	0.96739	4.67985	0.0143982
ENSG00000081059	TCF7	2.1e-05	0.424237	4.67778	0.372391
ENSG00000136634	IL10	2.1e-05	#N/A	4.67778	#N/A
ENSG00000137845	ADAM10	2.1e-05	0.921045	4.67778	0.0357192
ENSG00000068878	PSME4	2.11e-05	0.940324	4.67572	0.0267227
ENSG00000138670	RASGEF1B	2.13e-05	1	4.67162	0
ENSG00000011114	BTBD7	2.17e-05	1	4.66354	0
ENSG00000173692	PSMD1	2.19e-05	0.709406	4.65956	0.149105
ENSG00000106560	GIMAP2	2.21e-05	1	4.65561	0
ENSG00000102096	PIM2	2.25e-05	0.692679	4.64782	0.159468
ENSG00000119013	NDUFB3	2.25e-05	0.827871	4.64782	0.0820375
ENSG00000175567	UCP2	2.37e-05	0.864495	4.62525	0.0632373
ENSG00000237721	NA	2.43e-05	#N/A	4.61439	#N/A
ENSG00000235888		2.44e-05	#N/A	4.61261	#N/A
ENSG00000068305	MEF2A	2.46e-05	0.565123	4.60906	0.247857
ENSG00000107864	CPEB3	2.47e-05	#N/A	4.6073	#N/A
ENSG00000107951	MTPAP	2.47e-05	1	4.6073	0
ENSG00000142541	RPL13A	2.5e-05	0.340436	4.60206	0.467964
ENSG00000142937	RPS8	2.5e-05	0.772839	4.60206	0.111911
ENSG00000138738	PRDM5	2.51e-05	0.984625	4.60033	0.00672921
ENSG00000125814	NAPB	2.59e-05	1	4.5867	0
ENSG00000123179	EBPL	2.59e-05	0.823905	4.5867	0.084123
ENSG00000134852	CLOCK	2.59e-05	1	4.5867	0
ENSG00000169118	CSNK1G1	2.59e-05	1	4.5867	0
ENSG00000163600	ICOS	2.6e-05	#N/A	4.58503	#N/A
ENSG00000145349	CAMK2D	2.61e-05	0.688447	4.58336	0.162129
ENSG00000058600	POLR3E	2.64e-05	0.622389	4.5784	0.205938
ENSG00000134242	PTPN22	2.64e-05	0.727995	4.5784	0.137872
ENSG00000145335	SNCA	2.64e-05	0.217227	4.5784	0.663087
ENSG00000180509	KCNE1	2.65e-05	1	4.57675	0
ENSG00000132718	SYT11	2.66e-05	#N/A	4.57512	#N/A
ENSG00000090013	BLVRB	2.67e-05	0.974632	4.57349	0.0111592
ENSG00000153814	JAZF1	2.71e-05	0.946449	4.56703	0.023903
ENSG00000162722	TRIM58	2.73e-05	0.460378	4.56384	0.336886
ENSG00000117280	RAB29	2.74e-05	0.0832255	4.56225	1.07974
ENSG00000166913	YWHAB	2.81e-05	0.953273	4.55129	0.0207828
ENSG00000149257	SERPINH1	2.82e-05	1	4.54975	0
ENSG00000198668	CALM1	2.82e-05	0.714665	4.54975	0.145897
ENSG00000043093	DCUN1D1	2.88e-05	0.932128	4.54061	0.0305243
ENSG00000119392	GLE1	2.88e-05	0.982859	4.54061	0.00750874
ENSG00000175895	PLEKHF2	2.88e-05	0.985619	4.54061	0.0062911
ENSG00000171858	RPS21	2.89e-05	0.864495	4.5391	0.0632373
ENSG00000110848	CD69	2.89e-05	#N/A	4.5391	#N/A
ENSG00000251009		3.01e-05	#N/A	4.52143	#N/A
ENSG00000152213	ARL11	3.03e-05	1	4.51856	0
ENSG00000143951	WDPCP	3.05e-05	1	4.5157	0
ENSG00000113580	NR3C1	3.07e-05	0.952043	4.51286	0.0213434
ENSG00000197779	ZNF81	3.09e-05	1	4.51004	0
ENSG00000023909	GCLM	3.1e-05	0.484048	4.50864	0.315112
ENSG00000125304	TM9SF2	3.11e-05	1	4.50724	0
ENSG00000204619	PPP1R11	3.12e-05	0.965551	4.50585	0.0152246
ENSG00000130772	MED18	3.12e-05	0.864495	4.50585	0.0632373
ENSG00000130165	ELOF1	3.13e-05	0.923401	4.50446	0.0346097
ENSG00000143119	CD53	3.21e-05	0.140467	4.49349	0.852427
ENSG00000136404	TM6SF1	3.21e-05	0.763391	4.49349	0.117253
ENSG00000151150	ANK3	3.22e-05	1	4.49214	0
ENSG00000123684	LPGAT1	3.26e-05	0.29766	4.48678	0.52628
ENSG00000110700	RPS13	3.3e-05	0.602079	4.48149	0.220346
ENSG00000106636	YKT6	3.3e-05	0.923052	4.48149	0.034774
ENSG00000101146	RAE1	3.35e-05	1	4.47496	0
ENSG00000149547	EI24	3.37e-05	0.897874	4.47237	0.0467844
ENSG00000178573	MAF	3.37e-05	1	4.47237	0
ENSG00000182504	CEP97	3.4e-05	1	4.46852	0
ENSG00000116459	ATP5PB	3.42e-05	0.969908	4.46597	0.0132693
ENSG00000169100	SLC25A6	3.49e-05	0.9942	4.45717	0.00252627
ENSG00000164104	HMGB2	3.5e-05	0.988594	4.45593	0.00498209
ENSG00000090376	IRAK3	3.55e-05	0.189696	4.44977	0.721942
ENSG00000130733	YIPF2	3.55e-05	1	4.44977	0
ENSG00000125818	PSMF1	3.65e-05	0.883005	4.43771	0.054037
ENSG00000118873	RAB3GAP2	3.66e-05	0.615108	4.43652	0.211049
ENSG00000106771	TMEM245	3.71e-05	1	4.43063	0
ENSG00000108405	P2RX1	3.71e-05	0.854114	4.43063	0.0684843
ENSG00000101079	NDRG3	3.72e-05	1	4.42946	0
ENSG00000106683	LIMK1	3.81e-05	0.541347	4.41908	0.266524
ENSG00000115977	AAK1	3.82e-05	0.591866	4.41794	0.227777
ENSG00000135503	ACVR1B	3.82e-05	1	4.41794	0
ENSG00000267940		3.82e-05	#N/A	4.41794	#N/A
ENSG00000265491	RNF115	3.85e-05	1	4.41454	0
ENSG00000146376	ARHGAP18	3.85e-05	0.959815	4.41454	0.0178126
ENSG00000101782	RIOK3	3.86e-05	0.478113	4.41341	0.32047
ENSG00000095139	ARCN1	3.89e-05	0.998409	4.41005	0.000691664
ENSG00000198931	APRT	3.9e-05	0.751171	4.40894	0.124261
ENSG00000026508	CD44	3.92e-05	0.974632	4.40671	0.0111592
ENSG00000100568	VTI1B	3.92e-05	0.946449	4.40671	0.023903
ENSG00000228463		3.95e-05	#N/A	4.4034	#N/A
ENSG00000119471	HSDL2	3.95e-05	1	4.4034	0
ENSG00000111817	DSE	4.02e-05	0.745201	4.39577	0.127727
ENSG00000220205	VAMP2	4.09e-05	0.800066	4.38828	0.0968744
ENSG00000147044	CASK	4.12e-05	#N/A	4.3851	#N/A
ENSG00000164023	SGMS2	4.13e-05	#N/A	4.38405	#N/A
ENSG00000006534	ALDH3B1	4.14e-05	0.866567	4.383	0.0621978
ENSG00000145687	SSBP2	4.14e-05	0.932128	4.383	0.0305243
ENSG00000196781	TLE1	4.22e-05	1	4.37469	0
ENSG00000163191	S100A11	4.26e-05	0.742298	4.37059	0.129422
ENSG00000049245	VAMP3	4.27e-05	0.998932	4.36957	0.000464085
ENSG00000038382	TRIO	4.27e-05	0.879547	4.36957	0.0557409
ENSG00000058799	YIPF1	4.31e-05	1	4.36552	0
ENSG00000107819	SFXN3	4.31e-05	0.538216	4.36552	0.269044
ENSG00000133816	MICAL2	4.31e-05	0.96904	4.36552	0.0136585
ENSG00000167468	GPX4	4.31e-05	0.867819	4.36552	0.061571
ENSG00000175471	MCTP1	4.31e-05	0.946449	4.36552	0.023903
ENSG00000204287	HLA-DRA	4.33e-05	0.0471627	4.36351	1.3264
ENSG00000133318	RTN3	4.34e-05	0.80321	4.36251	0.095171
ENSG00000115128	SF3B6	4.34e-05	0.914432	4.36251	0.0388488
ENSG00000213463	SYNJ2BP	4.38e-05	1	4.35853	0
ENSG00000140450	ARRDC4	4.41e-05	1	4.35556	0
ENSG00000267780		4.43e-05	#N/A	4.3536	#N/A
ENSG00000198689	SLC9A6	4.5e-05	#N/A	4.34679	#N/A
ENSG00000181847	TIGIT	4.57e-05	#N/A	4.34008	#N/A
ENSG00000161016	RPL8	4.57e-05	0.952043	4.34008	0.0213434
ENSG00000070756	PABPC1	4.58e-05	0.686137	4.33913	0.163589
ENSG00000176542	USF3	4.58e-05	1	4.33913	0
ENSG00000164430	CGAS	4.6e-05	1	4.33724	0
ENSG00000116127	ALMS1	4.61e-05	1	4.3363	0
ENSG00000180855	ZNF443	4.63e-05	#N/A	4.33442	#N/A
ENSG00000082146	STRADB	4.65e-05	0.756528	4.33255	0.121175
ENSG00000166441	RPL27A	4.66e-05	0.7714	4.33161	0.11272
ENSG00000197063	MAFG	4.66e-05	0.866567	4.33161	0.0621978
ENSG00000101966	XIAP	4.67e-05	0.294078	4.33068	0.531538
ENSG00000131236	CAP1	4.67e-05	0.436434	4.33068	0.360081
ENSG00000119929	CUTC	4.67e-05	0.864495	4.33068	0.0632373
ENSG00000163154	TNFAIP8L2	4.79e-05	0.994846	4.31966	0.00224401
ENSG00000124786	SLC35B3	4.79e-05	#N/A	4.31966	#N/A
ENSG00000114978	MOB1A	4.81e-05	0.537419	4.31785	0.269687
ENSG00000135723	FHOD1	4.83e-05	0.813245	4.31605	0.0897784
ENSG00000156052	GNAQ	4.95e-05	0.976771	4.30539	0.0102074
ENSG00000159023	EPB41	4.95e-05	0.584472	4.30539	0.233236
ENSG00000105186	ANKRD27	5e-05	1	4.30103	0
ENSG00000150403	TMCO3	5.04e-05	0.823905	4.29757	0.084123
ENSG00000007129	CEACAM21	5.05e-05	#N/A	4.29671	#N/A
ENSG00000132199	ENOSF1	5.06e-05	#N/A	4.29585	#N/A
ENSG00000131100	ATP6V1E1	5.09e-05	0.986244	4.29328	0.00601567
ENSG00000271614	ATP2B1-AS1	5.09e-05	#N/A	4.29328	#N/A
ENSG00000198053	SIRPA	5.09e-05	1	4.29328	0
ENSG00000135070	ISCA1	5.1e-05	0.984124	4.29243	0.00695015
ENSG00000180878	C11orf42	5.16e-05	#N/A	4.28735	#N/A
ENSG00000145879	SPINK7	5.17e-05	#N/A	4.28651	#N/A
ENSG00000129667	RHBDF2	5.21e-05	0.868736	4.28316	0.0611122
ENSG00000154127	UBASH3B	5.22e-05	0.763391	4.28233	0.117253
ENSG00000182544	MFSD5	5.25e-05	#N/A	4.27984	#N/A
ENSG00000203666	EFCAB2	5.26e-05	#N/A	4.27901	#N/A
ENSG00000198830	HMGN2	5.3e-05	0.738298	4.27572	0.131768
ENSG00000172057	ORMDL3	5.32e-05	0.864495	4.27409	0.0632373
ENSG00000129566	TEP1	5.33e-05	0.36995	4.27327	0.431856
ENSG00000079215	SLC1A3	5.36e-05	#N/A	4.27084	#N/A
ENSG00000081189	MEF2C	5.42e-05	0.998932	4.266	0.000464085
ENSG00000186105	LRRC70	5.44e-05	#N/A	4.2644	#N/A
ENSG00000119328	ABITRAM	5.49e-05	0.173478	4.26043	0.760756
ENSG00000114503	NCBP2	5.52e-05	0.909105	4.25806	0.0413858
ENSG00000129515	SNX6	5.59e-05	0.911528	4.25259	0.0402301
ENSG00000152078	TLCD4	5.72e-05	0.379646	4.2426	0.420622
ENSG00000109270	LAMTOR3	5.76e-05	1	4.23958	0
ENSG00000093183	SEC22C	5.8e-05	1	4.23657	0
ENSG00000138772	ANXA3	5.88e-05	0.113448	4.23062	0.945205
ENSG00000150347	ARID5B	5.91e-05	1	4.22841	0
ENSG00000143952	VPS54	5.94e-05	1	4.22621	0
ENSG00000196961	AP2A1	5.95e-05	0.742907	4.22548	0.129065
ENSG00000100697	DICER1	5.96e-05	0.30899	4.22475	0.510055
ENSG00000107643	MAPK8	5.97e-05	1	4.22403	0
ENSG00000140688	RUSF1	5.97e-05	#N/A	4.22403	#N/A
ENSG00000231389	HLA-DPA1	6e-05	0.763391	4.22185	0.117253
ENSG00000170385	SLC30A1	6.04e-05	1	4.21896	0
ENSG00000151465	CDC123	6.14e-05	0.679432	4.21183	0.167854
ENSG00000189362	NEMP2	6.18e-05	#N/A	4.20901	#N/A
ENSG00000146592	CREB5	6.2e-05	0.74019	4.20761	0.130657
ENSG00000167202	TBC1D2B	6.22e-05	0.729118	4.20621	0.137202
ENSG00000163932	PRKCD	6.23e-05	0.691089	4.20551	0.160466
ENSG00000020633	RUNX3	6.28e-05	0.794022	4.20204	0.100168
ENSG00000082014	SMARCD3	6.28e-05	0.763391	4.20204	0.117253
ENSG00000135211	TMEM60	6.28e-05	#N/A	4.20204	#N/A
ENSG00000165934	CPSF2	6.29e-05	0.908661	4.20135	0.0415983
ENSG00000223865	HLA-DPB1	6.35e-05	0.113448	4.19723	0.945205
ENSG00000139842	CUL4A	6.35e-05	0.832112	4.19723	0.0798182
ENSG00000154122	ANKH	6.36e-05	0.348815	4.19654	0.457405
ENSG00000136810	TXN	6.38e-05	0.979836	4.19518	0.00884664
ENSG00000130164	LDLR	6.39e-05	1	4.1945	0
ENSG00000054282	SDCCAG8	6.45e-05	0.896087	4.19044	0.0476496
ENSG00000153933	DGKE	6.46e-05	1	4.18977	0
ENSG00000174837	ADGRE1	6.48e-05	0.974397	4.18842	0.0112642
ENSG00000198624	CCDC69	6.48e-05	0.723063	4.18842	0.140824
ENSG00000163453	IGFBP7	6.54e-05	0.809319	4.18442	0.09188
ENSG00000153250	RBMS1	6.57e-05	0.707024	4.18243	0.150566
ENSG00000213741	RPS29	6.59e-05	0.72481	4.18111	0.139776
ENSG00000182774	RPS17	6.6e-05	0.723866	4.18046	0.140342
ENSG00000119636	BBOF1	6.62e-05	1	4.17914	0
ENSG00000188636	RTL6	6.68e-05	1	4.17522	0
ENSG00000139437	TCHP	6.81e-05	0.435029	4.16685	0.361482
ENSG00000131652	THOC6	6.98e-05	1	4.15614	0
ENSG00000141401	IMPA2	7.01e-05	0.951366	4.15428	0.0216524
ENSG00000178966	RMI1	7.05e-05	1	4.15181	0
ENSG00000088930	XRN2	7.1e-05	0.829568	4.14874	0.0811479
ENSG00000138190	EXOC6	7.12e-05	0.772168	4.14752	0.112288
ENSG00000129675	ARHGEF6	7.35e-05	0.606757	4.13371	0.216985
ENSG00000178385	PLEKHM3	7.35e-05	1	4.13371	0
ENSG00000172809	RPL38	7.37e-05	0.916376	4.13253	0.0379263
ENSG00000104133	SPG11	7.4e-05	0.11824	4.13077	0.927235
ENSG00000083312	TNPO1	7.43e-05	0.172294	4.12901	0.76373
ENSG00000170989	S1PR1	7.43e-05	0.948379	4.12901	0.023018
ENSG00000175193	PARL	7.44e-05	0.850833	4.12843	0.0701555
ENSG00000152760	TCTEX1D1	7.45e-05	1	4.12784	0
ENSG00000138413	IDH1	7.53e-05	0.790601	4.12321	0.102043
ENSG00000139496	NUP58	7.57e-05	0.578478	4.1209	0.237713
ENSG00000183255	PTTG1IP	7.57e-05	0.944447	4.1209	0.0248224
ENSG00000151532	VTI1A	7.58e-05	0.983945	4.12033	0.00702931
ENSG00000152484	USP12	7.65e-05	0.836661	4.11634	0.0774505
ENSG00000005020	SKAP2	7.65e-05	0.994248	4.11634	0.0025052
ENSG00000168438	CDC40	7.68e-05	1	4.11464	0
ENSG00000197442	MAP3K5	7.79e-05	0.893798	4.10846	0.0487608
ENSG00000254177		7.82e-05	#N/A	4.10679	#N/A
ENSG00000173083	HPSE	7.87e-05	0.399957	4.10403	0.397987
ENSG00000069974	RAB27A	7.88e-05	0.688447	4.10347	0.162129
ENSG00000168297	PXK	7.89e-05	0.940801	4.10292	0.0265024
ENSG00000188404	SELL	7.89e-05	0.864495	4.10292	0.0632373
ENSG00000140350	ANP32A	7.89e-05	0.676076	4.10292	0.170005
ENSG00000169019	COMMD8	7.89e-05	1	4.10292	0
ENSG00000131979	GCH1	7.9e-05	0.895174	4.10237	0.0480927
ENSG00000159128	IFNGR2	7.91e-05	0.974632	4.10182	0.0111592
ENSG00000105393	BABAM1	7.95e-05	0.976771	4.09963	0.0102074
ENSG00000186088	GSAP	7.95e-05	0.996412	4.09963	0.00156125
ENSG00000058091	CDK14	7.96e-05	0.535101	4.09909	0.271564
ENSG00000074356	NCBP3	8e-05	1	4.09691	0
ENSG00000196411	EPHB4	8e-05	0.904981	4.09691	0.0433604
ENSG00000105220	GPI	8.03e-05	0.0471627	4.09528	1.3264
ENSG00000176261	ZBTB8OS	8.06e-05	0.80321	4.09366	0.095171
ENSG00000077549	CAPZB	8.3e-05	0.565123	4.08092	0.247857
ENSG00000119899	SLC17A5	8.39e-05	#N/A	4.07624	#N/A
ENSG00000124785	NRN1	8.44e-05	1	4.07366	0
ENSG00000121316	PLBD1	8.51e-05	0.803725	4.07007	0.0948925
ENSG00000115159	GPD2	8.58e-05	0.642886	4.06651	0.191866
ENSG00000134489	HRH4	8.58e-05	#N/A	4.06651	#N/A
ENSG00000092529	CAPN3	8.63e-05	1	4.06399	0
ENSG00000153574	RPIA	8.67e-05	0.377555	4.06198	0.42302
ENSG00000243927	MRPS6	8.67e-05	1	4.06198	0
ENSG00000133030	MPRIP	8.68e-05	0.751171	4.06148	0.124261
ENSG00000134318	ROCK2	8.75e-05	0.810243	4.05799	0.0913847
ENSG00000120868	APAF1	8.83e-05	0.997691	4.05404	0.00100399
ENSG00000145425	RPS3A	9.02e-05	0.984124	4.04479	0.00695015
ENSG00000164741	DLC1	9.02e-05	0.638446	4.04479	0.194876
ENSG00000135048	CEMIP2	9.1e-05	0.938524	4.04096	0.0275547
ENSG00000275481		9.14e-05	#N/A	4.03905	#N/A
ENSG00000118518	RNF146	9.22e-05	0.368078	4.03527	0.43406
ENSG00000125249	RAP2A	9.27e-05	0.752887	4.03292	0.12327
ENSG00000013561	RNF14	9.33e-05	0.745201	4.03012	0.127727
ENSG00000168785	TSPAN5	9.38e-05	1	4.0278	0
ENSG00000145817	YIPF5	9.42e-05	0.498639	4.02595	0.302214
ENSG00000206177	HBM	9.42e-05	0.773858	4.02595	0.111339
ENSG00000211445	GPX3	9.42e-05	0.939999	4.02595	0.0268725
ENSG00000076770	MBNL3	9.44e-05	0.539865	4.02503	0.267715
ENSG00000079385	CEACAM1	9.45e-05	1	4.02457	0
ENSG00000134996	OSTF1	9.45e-05	0.825911	4.02457	0.0830666
ENSG00000176978	DPP7	9.47e-05	0.97036	4.02365	0.013067
ENSG00000145414	NAF1	9.49e-05	#N/A	4.02273	#N/A
ENSG00000166046	TCP11L2	9.54e-05	0.823905	4.02045	0.084123
ENSG00000196628	TCF4	9.54e-05	0.742907	4.02045	0.129065
ENSG00000148925	BTBD10	9.62e-05	0.888444	4.01682	0.0513699
ENSG00000171530	TBCA	9.64e-05	0.924483	4.01592	0.0341009
ENSG00000053900	ANAPC4	9.69e-05	#N/A	4.01368	#N/A
ENSG00000143702	CEP170	9.69e-05	0.892885	4.01368	0.0492044
ENSG00000105246	EBI3	9.69e-05	#N/A	4.01368	#N/A
ENSG00000261024		9.69e-05	#N/A	4.01368	#N/A
ENSG00000083937	CHMP2B	9.7e-05	0.901932	4.01323	0.0448263
ENSG00000271590		9.78e-05	#N/A	4.00966	#N/A
ENSG00000222004	LINC02860	9.79e-05	#N/A	4.00922	#N/A
ENSG00000151500	THYN1	9.82e-05	0.969908	4.00789	0.0132693
ENSG00000074964	ARHGEF10L	9.88e-05	#N/A	4.00524	#N/A
ENSG00000123728	RAP2C	9.88e-05	0.889534	4.00524	0.0508377
ENSG00000147408	CSGALNACT1	9.88e-05	1	4.00524	0
ENSG00000250510	GPR162	0.0001002	#N/A	3.99913	#N/A
ENSG00000105325	FZR1	0.000100786	0.94533	3.9966	0.0244166
ENSG00000153936	HS2ST1	0.000100786	1	3.9966	0
ENSG00000182180	MRPS16	0.000100786	0.996412	3.9966	0.00156125
ENSG00000224342		0.000100786	#N/A	3.9966	#N/A
ENSG00000172432	GTPBP2	0.000101287	0.94533	3.99445	0.0244166
ENSG00000113649	TCERG1	0.000101473	0.704501	3.99365	0.152119
ENSG00000178342	KCNG2	0.000101473	#N/A	3.99365	#N/A
ENSG00000114541	FRMD4B	0.000101612	0.864495	3.99306	0.0632373
ENSG00000125900	SIRPD	0.000101612	#N/A	3.99306	#N/A
ENSG00000165406	MARCHF8	0.000101612	0.867022	3.99306	0.0619701
ENSG00000165283	STOML2	0.000102111	0.809319	3.99093	0.09188
ENSG00000270019		0.000102111	#N/A	3.99093	#N/A
ENSG00000048342	CC2D2A	0.000102451	#N/A	3.98948	#N/A
ENSG00000127946	HIP1	0.000102451	0.955416	3.98948	0.0198077
ENSG00000099622	CIRBP	0.000102997	0.709406	3.98718	0.149105
ENSG00000092067	CEBPE	0.000104357	0.805069	3.98148	0.0941668
ENSG00000162543	UBXN10	0.000104907	#N/A	3.9792	#N/A
ENSG00000164828	SUN1	0.000104981	#N/A	3.97889	#N/A
ENSG00000002586	CD99	0.000105209	0.931569	3.97795	0.0307849
ENSG00000117500	TMED5	0.000105209	1	3.97795	0
ENSG00000175984	DENND2C	0.000105252	1	3.97777	0
ENSG00000084207	GSTP1	0.000106277	0.952509	3.97356	0.021131
ENSG00000178562	CD28	0.000106277	#N/A	3.97356	#N/A
ENSG00000023902	PLEKHO1	0.000107092	0.622874	3.97024	0.205599
ENSG00000141034	GID4	0.000107216	1	3.96974	0
ENSG00000148180	GSN	0.000107856	0.988594	3.96716	0.00498209
ENSG00000137075	RNF38	0.000108786	0.645863	3.96343	0.18986
ENSG00000196154	S100A4	0.000108786	0.912234	3.96343	0.0398938
ENSG00000232931	LINC00342	0.000109025	#N/A	3.96247	#N/A
ENSG00000171848	RRM2	0.000109475	0.812312	3.96069	0.0902769
ENSG00000178075	GRAMD1C	0.000109475	#N/A	3.96069	#N/A
ENSG00000171700	RGS19	0.000109584	0.812498	3.96025	0.0901779
ENSG00000174282	ZBTB4	0.000109584	1	3.96025	0
ENSG00000184588	PDE4B	0.000109584	1	3.96025	0
ENSG00000170145	SIK2	0.000110128	1	3.9581	0
ENSG00000203710	CR1	0.000110128	1	3.9581	0
ENSG00000006062	MAP3K14	0.000110494	1	3.95666	0
ENSG00000134324	LPIN1	0.000110494	1	3.95666	0
ENSG00000178307	TMEM11	0.000110494	0.969908	3.95666	0.0132693
ENSG00000072121	ZFYVE26	0.000110657	1	3.95602	0
ENSG00000181744	DIPK2A	0.000111044	0.577867	3.9545	0.238172
ENSG00000164398	ACSL6	0.000112231	1	3.94989	0
ENSG00000172671	ZFAND4	0.000112965	1	3.94706	0
ENSG00000107929	LARP4B	0.000113595	0.773849	3.94464	0.111344
ENSG00000099204	ABLIM1	0.000115306	0.397296	3.93815	0.400886
ENSG00000231500	RPS18	0.000115621	0.493489	3.93696	0.306722
ENSG00000139675	HNRNPA1L2	0.00011597	#N/A	3.93565	#N/A
ENSG00000100744	GSKIP	0.000116182	0.967183	3.93486	0.0144911
ENSG00000198242	RPL23A	0.000116664	0.350175	3.93306	0.455714
ENSG00000163235	TGFA	0.000117931	#N/A	3.92837	#N/A
ENSG00000186812	ZNF397	0.000118505	1	3.92626	0
ENSG00000054654	SYNE2	0.000120493	0.944447	3.91904	0.0248224
ENSG00000139517	LNX2	0.000120528	#N/A	3.91891	#N/A
ENSG00000100380	ST13	0.00012102	0.869208	3.91714	0.0608763
ENSG00000065135	GNAI3	0.00012115	1	3.91668	0
ENSG00000162604	TM2D1	0.000121611	#N/A	3.91503	#N/A
ENSG00000145354	CISD2	0.000121623	0.864495	3.91498	0.0632373
ENSG00000169692	AGPAT2	0.000121769	1	3.91446	0
ENSG00000134294	SLC38A2	0.000121838	0.561885	3.91422	0.250352
ENSG00000132819	RBM38	0.000122074	0.607999	3.91338	0.216097
ENSG00000244567	NA	0.000122074	#N/A	3.91338	#N/A
ENSG00000032444	PNPLA6	0.000122311	0.742907	3.91253	0.129065
ENSG00000182372	CLN8	0.000122311	1	3.91253	0
ENSG00000112941	TENT4A	0.000122374	1	3.91231	0
ENSG00000184481	FOXO4	0.000122802	0.382735	3.91079	0.417101
ENSG00000111729	CLEC4A	0.000123217	1	3.90933	0
ENSG00000078596	ITM2A	0.000123343	1	3.90889	0
ENSG00000135596	MICAL1	0.000123383	0.412059	3.90874	0.385041
ENSG00000138942	RNF185	0.000123383	0.783973	3.90874	0.105699
ENSG00000142197	DOP1B	0.000123383	1	3.90874	0
ENSG00000182899	RPL35A	0.000123383	0.999177	3.90874	0.000357741
ENSG00000097033	SH3GLB1	0.000124867	0.908261	3.90355	0.0417896
ENSG00000144744	UBA3	0.000125142	0.856152	3.9026	0.0674493
ENSG00000177575	CD163	0.000125186	0.260896	3.90244	0.583533
ENSG00000169508	GPR183	0.000125839	#N/A	3.90018	#N/A
ENSG00000065911	MTHFD2	0.000126162	0.861039	3.89907	0.0649772
ENSG00000178700	DHFR2	0.000126162	#N/A	3.89907	#N/A
ENSG00000141027	NCOR1	0.000126455	0.579135	3.89806	0.23722
ENSG00000070019	GUCY2C	0.000126582	#N/A	3.89763	#N/A
ENSG00000148110	MFSD14B	0.000126899	1	3.89654	0
ENSG00000134262	AP4B1	0.000127992	1	3.89282	0
ENSG00000140400	MAN2C1	0.000128133	0.644621	3.89234	0.190695
ENSG00000089876	DHX32	0.000128277	#N/A	3.89185	#N/A
ENSG00000182512	GLRX5	0.000128277	0.894286	3.89185	0.0485234
ENSG00000071553	ATP6AP1	0.000128654	0.965793	3.89058	0.0151158
ENSG00000197548	ATG7	0.000130071	0.693828	3.88582	0.158748
ENSG00000155827	RNF20	0.000130275	0.790601	3.88514	0.102043
ENSG00000095261	PSMD5	0.000130584	0.65053	3.88411	0.186733
ENSG00000136840	ST6GALNAC4	0.000130618	0.829637	3.884	0.0811116
ENSG00000197756	RPL37A	0.000132772	0.965551	3.87689	0.0152246
ENSG00000008513	ST3GAL1	0.000133481	0.745234	3.87458	0.127708
ENSG00000079739	PGM1	0.000133481	0.864495	3.87458	0.0632373
ENSG00000148926	ADM	0.000133481	0.992747	3.87458	0.00316136
ENSG00000040341	STAU2	0.000133544	0.976771	3.87438	0.0102074
ENSG00000105501	SIGLEC5	0.000133778	#N/A	3.87362	#N/A
ENSG00000198730	CTR9	0.000133778	0.584472	3.87362	0.233236
ENSG00000084463	WBP11	0.000135073	0.799488	3.86943	0.0971879
ENSG00000100024	UPB1	0.000135073	#N/A	3.86943	#N/A
ENSG00000137824	RMDN3	0.000136745	1	3.86409	0
ENSG00000141084	RANBP10	0.000137142	0.775357	3.86283	0.110498
ENSG00000151116	UEVLD	0.000137142	1	3.86283	0
ENSG00000130193	THEM6	0.000137409	#N/A	3.86198	#N/A
ENSG00000101986	ABCD1	0.000137761	1	3.86087	0
ENSG00000153029	MR1	0.000139585	#N/A	3.85516	#N/A
ENSG00000176087	SLC35A4	0.000139685	0.968616	3.85485	0.0138482
ENSG00000198315	ZKSCAN8	0.000140243	1	3.85312	0
ENSG00000073792	IGF2BP2	0.00014067	0.976909	3.8518	0.010146
ENSG00000010017	RANBP9	0.000141662	0.984296	3.84875	0.00687427
ENSG00000145723	GIN1	0.00014202	#N/A	3.84765	#N/A
ENSG00000112576	CCND3	0.000142864	0.9798	3.84508	0.00886238
ENSG00000138443	ABI2	0.000143666	0.892869	3.84265	0.0492121
ENSG00000116337	AMPD2	0.000144743	0.969908	3.8394	0.0132693
ENSG00000009844	VTA1	0.000145074	0.976771	3.83841	0.0102074
ENSG00000067066	SP100	0.000145074	0.947743	3.83841	0.0233096
ENSG00000091592	NLRP1	0.000145074	1	3.83841	0
ENSG00000188342	GTF2F2	0.000145074	1	3.83841	0
ENSG00000116574	RHOU	0.000145348	1	3.83759	0
ENSG00000183943	PRKX	0.000146141	1	3.83523	0
ENSG00000183576	SETD3	0.000146245	0.783973	3.83492	0.105699
ENSG00000070182	SPTB	0.000146411	0.953275	3.83443	0.020782
ENSG00000035115	SH3YL1	0.000146625	#N/A	3.83379	#N/A
ENSG00000243646	IL10RB	0.000146637	1	3.83376	0
ENSG00000180712	LINC02363	0.000146654	#N/A	3.83371	#N/A
ENSG00000143162	CREG1	0.000149624	0.48518	3.825	0.314097
ENSG00000102144	PGK1	0.000150388	0.86519	3.82279	0.0628883
ENSG00000116016	EPAS1	0.000151683	0.71869	3.81906	0.143458
ENSG00000165591	FAAH2	0.000151683	#N/A	3.81906	#N/A
ENSG00000153767	GTF2E1	0.000151973	1	3.81823	0
ENSG00000167106	FAM102A	0.000151973	0.931406	3.81823	0.0308609
ENSG00000145741	BTF3	0.000152671	0.945291	3.81624	0.0244343
ENSG00000087253	LPCAT2	0.000152966	1	3.81541	0
ENSG00000110448	CD5	0.000153739	#N/A	3.81322	#N/A
ENSG00000013725	CD6	0.00015513	0.864495	3.8093	0.0632373
ENSG00000120832	MTERF2	0.00015513	#N/A	3.8093	#N/A
ENSG00000196535	MYO18A	0.00015513	0.0479551	3.8093	1.31917
ENSG00000261996		0.00015671	#N/A	3.8049	#N/A
ENSG00000118046	STK11	0.00015714	0.954643	3.80371	0.0201589
ENSG00000153208	MERTK	0.000157769	1	3.80198	0
ENSG00000160271	RALGDS	0.000159435	0.847116	3.79742	0.0720572
ENSG00000121578	B4GALT4	0.000160126	#N/A	3.79554	#N/A
ENSG00000187116	LILRA5	0.000160514	0.471635	3.79449	0.326394
ENSG00000056050	HPF1	0.000162228	#N/A	3.78987	#N/A
ENSG00000183625	CCR3	0.000162228	#N/A	3.78987	#N/A
ENSG00000136842	TMOD1	0.00016397	1	3.78524	0
ENSG00000154978	VOPP1	0.000165219	0.882491	3.78194	0.0542899
ENSG00000197586	ENTPD6	0.000165679	1	3.78073	0
ENSG00000153944	MSI2	0.000165872	0.420131	3.78023	0.376616
ENSG00000152409	JMY	0.000165918	1	3.78011	0
ENSG00000156298	TSPAN7	0.000166377	1	3.77891	0
ENSG00000177494	ZBED2	0.000166377	#N/A	3.77891	#N/A
ENSG00000141002	TCF25	0.00016657	0.93234	3.7784	0.0304258
ENSG00000101751	POLI	0.000167436	0.976148	3.77615	0.0104843
ENSG00000108468	CBX1	0.000167446	1	3.77613	0
ENSG00000127870	RNF6	0.000167971	0.676076	3.77477	0.170005
ENSG00000163346	PBXIP1	0.000168066	0.976771	3.77452	0.0102074
ENSG00000116984	MTR	0.000168088	0.896087	3.77446	0.0476496
ENSG00000148700	ADD3	0.000171157	0.596626	3.76661	0.224298
ENSG00000213341	CHUK	0.000171207	0.864495	3.76648	0.0632373
ENSG00000092020	PPP2R3C	0.000171894	0.676076	3.76474	0.170005
ENSG00000160213	CSTB	0.000172315	0.959815	3.76368	0.0178126
ENSG00000142208	AKT1	0.000172337	0.92141	3.76362	0.035547
ENSG00000171130	ATP6V0E2	0.000173508	#N/A	3.76068	#N/A
ENSG00000068079	IFI35	0.000174646	0.217013	3.75784	0.663514
ENSG00000164168	TMEM184C	0.000175499	1	3.75573	0
ENSG00000103257	SLC7A5	0.000176371	0.900241	3.75357	0.0456411
ENSG00000167549	CORO6	0.000176373	#N/A	3.75357	#N/A
ENSG00000178982	EIF3K	0.000176838	0.717155	3.75242	0.144387
ENSG00000107902	LHPP	0.00017976	1	3.74531	0
ENSG00000005059	MCUB	0.000180667	0.824617	3.74312	0.0837478
ENSG00000148356	LRSAM1	0.000180751	1	3.74292	0
ENSG00000151136	BTBD11	0.000181204	#N/A	3.74183	#N/A
ENSG00000060642	PIGV	0.000181236	#N/A	3.74176	#N/A
ENSG00000172936	MYD88	0.000181236	0.724611	3.74176	0.139895
ENSG00000143486	EIF2D	0.000182359	0.577867	3.73907	0.238172
ENSG00000224032	EPB41L4A-AS1	0.000183187	#N/A	3.73711	#N/A
ENSG00000197601	FAR1	0.000184328	0.976771	3.73441	0.0102074
ENSG00000273329		0.000185565	#N/A	3.7315	#N/A
ENSG00000110925	CSRNP2	0.00018736	1	3.72732	0
ENSG00000204516	MICB	0.00018803	1	3.72577	0
ENSG00000105639	JAK3	0.000188484	0.414576	3.72473	0.382395
ENSG00000179598	PLD6	0.000189207	#N/A	3.72306	#N/A
ENSG00000103978	TMEM87A	0.000189961	1	3.72134	0
ENSG00000147689	FAM83A	0.000191911	#N/A	3.7169	#N/A
ENSG00000122707	RECK	0.00019231	#N/A	3.716	#N/A
ENSG00000168615	ADAM9	0.00019231	0.896998	3.716	0.0472083
ENSG00000164924	YWHAZ	0.00019318	0.72481	3.71404	0.139776
ENSG00000188559	RALGAPA2	0.00019318	1	3.71404	0
ENSG00000189430	NCR1	0.000193419	#N/A	3.7135	#N/A
ENSG00000181029	TRAPPC5	0.000194342	0.710382	3.71143	0.148508
ENSG00000104522	GFUS	0.000196876	0.587854	3.70581	0.230731
ENSG00000111652	COPS7A	0.000197233	0.804776	3.70502	0.0943252
ENSG00000186184	POLR1D	0.000199955	0.971837	3.69907	0.0124067
ENSG00000172765	TMCC1	0.000200134	0.0486506	3.69868	1.31291
ENSG00000169446	MMGT1	0.00020044	1	3.69802	0
ENSG00000196072	BLOC1S2	0.000201003	0.734745	3.6968	0.133863
ENSG00000183696	UPP1	0.000203285	0.596626	3.69189	0.224298
ENSG00000100596	SPTLC2	0.00020407	0.864495	3.69022	0.0632373
ENSG00000164187	LMBRD2	0.000205423	#N/A	3.68735	#N/A
ENSG00000139631	CSAD	0.000205763	#N/A	3.68663	#N/A
ENSG00000110344	UBE4A	0.000206655	1	3.68475	0
ENSG00000106733	NMRK1	0.000206751	1	3.68455	0
ENSG00000139832	RAB20	0.000207539	0.751171	3.6829	0.124261
ENSG00000133422	MORC2	0.000208248	1	3.68142	0
ENSG00000177054	ZDHHC13	0.000208248	#N/A	3.68142	#N/A
ENSG00000168028	RPSA	0.000209215	0.881766	3.67941	0.0546469
ENSG00000172638	EFEMP2	0.000210067	#N/A	3.67764	#N/A
ENSG00000112242	E2F3	0.000210263	1	3.67724	0
ENSG00000157954	WIPI2	0.000214291	0.1852	3.669	0.732359
ENSG00000070961	ATP2B1	0.000215077	0.294078	3.66741	0.531538
ENSG00000071794	HLTF	0.000215077	1	3.66741	0
ENSG00000124688	MAD2L1BP	0.000215693	1	3.66616	0
ENSG00000085662	AKR1B1	0.000216232	0.976771	3.66508	0.0102074
ENSG00000114812	VIPR1	0.000216797	#N/A	3.66395	#N/A
ENSG00000100764	PSMC1	0.000217229	0.918989	3.66308	0.0366899
ENSG00000065802	ASB1	0.000217324	1	3.66289	0
ENSG00000122644	ARL4A	0.000217554	0.878723	3.66243	0.056148
ENSG00000198821	CD247	0.000221515	#N/A	3.6546	#N/A
ENSG00000120696	KBTBD7	0.000223984	1	3.64978	0
ENSG00000107021	TBC1D13	0.000225272	0.445333	3.64729	0.351316
ENSG00000250317	SMIM20	0.00022538	#N/A	3.64708	#N/A
ENSG00000108950	FAM20A	0.000225574	#N/A	3.64671	#N/A
ENSG00000069667	RORA	0.000226359	0.959711	3.6452	0.0178596
ENSG00000002919	SNX11	0.000226627	0.947743	3.64469	0.0233096
ENSG00000067064	IDI1	0.000226749	0.745697	3.64445	0.127437
ENSG00000152422	XRCC4	0.000227273	1	3.64345	0
ENSG00000173451	THAP2	0.000227407	#N/A	3.6432	#N/A
ENSG00000115268	RPS15	0.000229536	0.953273	3.63915	0.0207828
ENSG00000124177	CHD6	0.000229536	0.974632	3.63915	0.0111592
ENSG00000059588	TARBP1	0.000231256	#N/A	3.63591	#N/A
ENSG00000148303	RPL7A	0.0002313	0.883005	3.63582	0.054037
ENSG00000213373	LINC00671	0.0002313	#N/A	3.63582	#N/A
ENSG00000078804	TP53INP2	0.000231547	0.976148	3.63536	0.0104843
ENSG00000167244	IGF2	0.000231547	0.539989	3.63536	0.267615
ENSG00000129465	RIPK3	0.000231651	#N/A	3.63517	#N/A
ENSG00000132376	INPP5K	0.000232732	0.63728	3.63314	0.195669
ENSG00000117528	ABCD3	0.000233697	1	3.63135	0
ENSG00000099139	PCSK5	0.000233978	1	3.63082	0
ENSG00000197006	METTL9	0.000234072	0.0471627	3.63065	1.3264
ENSG00000173597	SULT1B1	0.000234567	0.057658	3.62973	1.23914
ENSG00000162378	ZYG11B	0.000234912	1	3.62909	0
ENSG00000011201	ANOS1	0.000235599	#N/A	3.62783	#N/A
ENSG00000246223	LINC01550	0.000236756	#N/A	3.6257	#N/A
ENSG00000154813	DPH3	0.000237756	1	3.62387	0
ENSG00000112294	ALDH5A1	0.000237819	1	3.62375	0
ENSG00000182247	UBE2E2	0.000237819	0.469416	3.62375	0.328443
ENSG00000110931	CAMKK2	0.000238868	0.745766	3.62184	0.127397
ENSG00000164086	DUSP7	0.000239439	1	3.62081	0
ENSG00000027847	B4GALT7	0.000240384	#N/A	3.61909	#N/A
ENSG00000198818	SFT2D1	0.000240384	0.688447	3.61909	0.162129
ENSG00000075624	ACTB	0.000240551	0.740603	3.61879	0.130414
ENSG00000197798	FAM118B	0.000241121	1	3.61776	0
ENSG00000141098	GFOD2	0.000242208	0.864495	3.61581	0.0632373
ENSG00000127947	PTPN12	0.000243182	0.976771	3.61407	0.0102074
ENSG00000073910	FRY	0.00024327	0.896087	3.61391	0.0476496
ENSG00000182463	TSHZ2	0.00024327	1	3.61391	0
ENSG00000068024	HDAC4	0.000246637	0.424237	3.60794	0.372391
ENSG00000126858	RHOT1	0.000246757	0.0736899	3.60773	1.13259
ENSG00000133193	FAM104A	0.000247033	0.63729	3.60725	0.195663
ENSG00000054523	KIF1B	0.000247584	0.0479551	3.60628	1.31917
ENSG00000115758	ODC1	0.000247601	0.260896	3.60625	0.583533
ENSG00000143546	S100A8	0.000249734	0.234293	3.60252	0.630241
ENSG00000237609		0.000250971	#N/A	3.60038	#N/A
ENSG00000041515	MYO16	0.000250981	#N/A	3.60036	#N/A
ENSG00000058063	ATP11B	0.000251815	0.879547	3.59892	0.0557409
ENSG00000100105	PATZ1	0.000252053	1	3.59851	0
ENSG00000156804	FBXO32	0.000253569	#N/A	3.5959	#N/A
ENSG00000173369	C1QB	0.000254927	0.627322	3.59358	0.202509
ENSG00000186132	C2orf76	0.000256496	#N/A	3.59092	#N/A
ENSG00000130159	ECSIT	0.000257086	0.782998	3.58992	0.106239
ENSG00000175928	LRRN1	0.000257086	#N/A	3.58992	#N/A
ENSG00000127152	BCL11B	0.000257849	1	3.58863	0
ENSG00000136830	NIBAN2	0.000258244	0.974632	3.58797	0.0111592
ENSG00000115602	IL1RL1	0.000258586	1	3.58739	0
ENSG00000179632	MAF1	0.000258586	0.965033	3.58739	0.0154577
ENSG00000139514	SLC7A1	0.000260149	1	3.58478	0
ENSG00000141569	TRIM65	0.000263219	1	3.57968	0
ENSG00000121057	AKAP1	0.000263712	#N/A	3.57887	#N/A
ENSG00000175305	CCNE2	0.000263819	#N/A	3.57869	#N/A
ENSG00000265354	TIMM23	0.000264532	0.922516	3.57752	0.035026
ENSG00000148450	MSRB2	0.000265298	1	3.57627	0
ENSG00000131876	SNRPA1	0.000266688	0.912234	3.574	0.0398938
ENSG00000132514	CLEC10A	0.000267152	#N/A	3.57324	#N/A
ENSG00000169718	DUS1L	0.000268732	0.839533	3.57068	0.075962
ENSG00000162244	RPL29	0.000272522	0.96494	3.5646	0.0154998
ENSG00000171790	SLFNL1	0.000275182	#N/A	3.56038	#N/A
ENSG00000111640	GAPDH	0.000275654	0.192775	3.55964	0.71495
ENSG00000166446	CDYL2	0.000275654	0.965793	3.55964	0.0151158
ENSG00000029534	ANK1	0.000275726	0.815274	3.55952	0.0886962
ENSG00000172575	RASGRP1	0.000275748	1	3.55949	0
ENSG00000166313	APBB1	0.000276508	#N/A	3.55829	#N/A
ENSG00000138073	PREB	0.00027747	0.746152	3.55678	0.127173
ENSG00000278727		0.00027747	#N/A	3.55678	#N/A
ENSG00000123992	DNPEP	0.000278848	0.36995	3.55463	0.431856
ENSG00000254060		0.000278848	#N/A	3.55463	#N/A
ENSG00000130821	SLC6A8	0.000282999	0.971837	3.54822	0.0124067
ENSG00000177830	CHID1	0.000282999	0.986244	3.54822	0.00601567
ENSG00000125520	SLC2A4RG	0.000285233	0.819657	3.5448	0.0863679
ENSG00000204387	SNHG32	0.000285233	#N/A	3.5448	#N/A
ENSG00000196371	FUT4	0.000285619	1	3.54421	0
ENSG00000163568	AIM2	0.000285688	#N/A	3.54411	#N/A
ENSG00000138069	RAB1A	0.000287399	0.816117	3.54151	0.0882473
ENSG00000072609	CHFR	0.000289335	0.943634	3.5386	0.0251964
ENSG00000143643	TTC13	0.000289359	#N/A	3.53856	#N/A
ENSG00000197157	SND1	0.000289457	0.676076	3.53842	0.170005
ENSG00000114098	ARMC8	0.000289565	0.539989	3.53825	0.267615
ENSG00000084072	PPIE	0.000291198	0.580952	3.53581	0.23586
ENSG00000182307	C8orf33	0.000295848	0.988594	3.52893	0.00498209
ENSG00000221983	UBA52	0.000297015	0.997691	3.52722	0.00100399
ENSG00000185187	SIGIRR	0.000303814	0.414959	3.51739	0.381995
ENSG00000102225	CDK16	0.000306897	0.775357	3.51301	0.110498
ENSG00000130305	NSUN5	0.000306935	0.95108	3.51295	0.0217828
ENSG00000163751	CPA3	0.00030804	#N/A	3.51139	#N/A
ENSG00000089157	RPLP0	0.000312822	0.908283	3.5047	0.0417789
ENSG00000165185	KIAA1958	0.000313177	#N/A	3.50421	#N/A
ENSG00000173473	SMARCC1	0.000313177	0.879547	3.50421	0.0557409
ENSG00000179152	TCAIM	0.000314067	1	3.50298	0
ENSG00000142687	KIAA0319L	0.000315025	0.804776	3.50165	0.0943252
ENSG00000182308	DCAF4L1	0.000315025	#N/A	3.50165	#N/A
ENSG00000214413	BBIP1	0.000315025	0.939694	3.50165	0.0270134
ENSG00000125652	ALKBH7	0.000315463	0.945824	3.50105	0.0241898
ENSG00000131634	TMEM204	0.000315463	1	3.50105	0
ENSG00000062598	ELMO2	0.000318923	0.969908	3.49631	0.0132693
ENSG00000113282	CLINT1	0.000319018	0.701397	3.49618	0.154036
ENSG00000091317	CMTM6	0.000319255	0.945723	3.49586	0.0242361
ENSG00000158481	CD1C	0.000319255	#N/A	3.49586	#N/A
ENSG00000143889	HNRNPLL	0.000321962	0.965033	3.4922	0.0154577
ENSG00000109452	INPP4B	0.000322731	0.768856	3.49116	0.114155
ENSG00000131023	LATS1	0.000323247	0.888955	3.49047	0.0511201
ENSG00000103769	RAB11A	0.000323889	0.72481	3.4896	0.139776
ENSG00000196517	SLC6A9	0.00032517	#N/A	3.48789	#N/A
ENSG00000124813	RUNX2	0.000327007	0.480876	3.48544	0.317967
ENSG00000238243	OR2W3	0.000329091	0.950789	3.48268	0.0219158
ENSG00000147533	GOLGA7	0.000329465	0.751171	3.48219	0.124261
ENSG00000196735	HLA-DQA1	0.00033048	0.561282	3.48085	0.250819
ENSG00000186432	KPNA4	0.000331619	0.933553	3.47936	0.0298612
ENSG00000278090	LUNAR1	0.000333404	#N/A	3.47703	#N/A
ENSG00000151690	MFSD6	0.000333875	0.727995	3.47642	0.137872
ENSG00000101361	NOP56	0.000335968	0.931569	3.4737	0.0307849
ENSG00000172113	NME6	0.000339755	1	3.46883	0
ENSG00000008438	PGLYRP1	0.000340603	0.976909	3.46775	0.010146
ENSG00000136816	TOR1B	0.000341055	#N/A	3.46718	#N/A
ENSG00000153561	RMND5A	0.000342344	0.641942	3.46554	0.192504
ENSG00000086015	MAST2	0.00034252	0.881766	3.46531	0.0546469
ENSG00000006453	BAIAP2L1	0.000344148	#N/A	3.46325	#N/A
ENSG00000186854	TRABD2A	0.000344292	#N/A	3.46307	#N/A
ENSG00000164253	WDR41	0.000347558	0.975117	3.45897	0.0109434
ENSG00000234741	GAS5	0.000347851	#N/A	3.45861	#N/A
ENSG00000066322	ELOVL1	0.000348276	0.956829	3.45808	0.0191657
ENSG00000151502	VPS26B	0.000348572	0.340436	3.45771	0.467964
ENSG00000139433	GLTP	0.000350035	0.753972	3.45589	0.122645
ENSG00000115085	ZAP70	0.000350661	1	3.45511	0
ENSG00000063127	SLC6A16	0.000351467	#N/A	3.45412	#N/A
ENSG00000188641	DPYD	0.00035451	0.976771	3.45037	0.0102074
ENSG00000182197	EXT1	0.000354639	1	3.45021	0
ENSG00000075790	BCAP29	0.000355678	0.853122	3.44894	0.0689888
ENSG00000070718	AP3M2	0.000355779	#N/A	3.44882	#N/A
ENSG00000269439		0.000355867	#N/A	3.44871	#N/A
ENSG00000121297	TSHZ3	0.000361595	1	3.44178	0
ENSG00000100325	ASCC2	0.000362775	0.453037	3.44036	0.343866
ENSG00000198911	SREBF2	0.000363241	0.629733	3.43981	0.200843
ENSG00000130684	ZNF337	0.00036336	#N/A	3.43966	#N/A
ENSG00000145332	KLHL8	0.00036336	0.939999	3.43966	0.0268725
ENSG00000116815	CD58	0.000364481	#N/A	3.43833	#N/A
ENSG00000262714		0.00036692	#N/A	3.43543	#N/A
ENSG00000181690	PLAG1	0.000374318	#N/A	3.42676	#N/A
ENSG00000126861	OMG	0.000376348	#N/A	3.42441	#N/A
ENSG00000089280	FUS	0.000377204	0.856152	3.42342	0.0674493
ENSG00000184990	SIVA1	0.000377204	0.828992	3.42342	0.0814497
ENSG00000068912	ERLEC1	0.000379906	1	3.42032	0
ENSG00000128340	RAC2	0.000379906	0.372259	3.42032	0.429155
ENSG00000129103	SUMF2	0.000380973	0.854743	3.41911	0.0681645
ENSG00000166169	POLL	0.000381871	0.765412	3.41808	0.116105
ENSG00000085063	CD59	0.000384918	0.979836	3.41463	0.00884664
ENSG00000124333	VAMP7	0.000386493	0.969191	3.41286	0.0135904
ENSG00000170271	FAXDC2	0.000392107	0.939999	3.4066	0.0268725
ENSG00000267339	LINC00906	0.000393385	#N/A	3.40518	#N/A
ENSG00000186448	ZNF197	0.000394006	1	3.4045	0
ENSG00000134057	CCNB1	0.000395328	0.707024	3.40304	0.150566
ENSG00000166501	PRKCB	0.000396356	0.997691	3.40191	0.00100399
ENSG00000164587	RPS14	0.000399788	0.976771	3.39817	0.0102074
ENSG00000189283	FHIT	0.000406243	#N/A	3.39121	#N/A
ENSG00000113916	BCL6	0.000407851	0.535101	3.3895	0.271564
ENSG00000131725	WDR44	0.00040885	0.883005	3.38844	0.054037
ENSG00000134748	PRPF38A	0.00040967	0.36756	3.38757	0.434672
ENSG00000018189	RUFY3	0.000410358	0.781372	3.38684	0.107142
ENSG00000186453	FAM228A	0.000410523	#N/A	3.38666	#N/A
ENSG00000113716	HMGXB3	0.000411347	1	3.38579	0
ENSG00000116205	TCEANC2	0.000411347	1	3.38579	0
ENSG00000116586	LAMTOR2	0.000411419	0.800416	3.38572	0.0966845
ENSG00000139921	TMX1	0.00041184	1	3.38527	0
ENSG00000055147	FAM114A2	0.000412793	0.991789	3.38427	0.00358053
ENSG00000197153	H3C12	0.000412844	0.916867	3.38421	0.0376935
ENSG00000012061	ERCC1	0.00041668	0.988082	3.3802	0.00520721
ENSG00000171476	HOPX	0.000416787	1	3.38009	0
ENSG00000144713	RPL32	0.00041946	0.988476	3.37731	0.00503366
ENSG00000164535	DAGLB	0.000422223	#N/A	3.37446	#N/A
ENSG00000167280	ENGASE	0.000423855	1	3.37278	0
ENSG00000183691	NOG	0.000424625	#N/A	3.37199	#N/A
ENSG00000095383	TBC1D2	0.000424627	1	3.37199	0
ENSG00000187037	GPR141	0.000424627	#N/A	3.37199	#N/A
ENSG00000113263	ITK	0.000425752	1	3.37084	0
ENSG00000175634	RPS6KB2	0.000425752	0.29766	3.37084	0.52628
ENSG00000148737	TCF7L2	0.000426954	0.964473	3.36962	0.0157101
ENSG00000137154	RPS6	0.000427591	0.925585	3.36897	0.0335836
ENSG00000189241	TSPYL1	0.000431362	0.32674	3.36516	0.485798
ENSG00000104946	TBC1D17	0.000431837	0.944766	3.36468	0.0246758
ENSG00000171552	BCL2L1	0.000432234	0.615108	3.36428	0.211049
ENSG00000119950	MXI1	0.000434359	0.968616	3.36215	0.0138482
ENSG00000111229	ARPC3	0.000434384	0.907449	3.36213	0.0421776
ENSG00000267659	LINC01482	0.000434463	#N/A	3.36205	#N/A
ENSG00000196756	SNHG17	0.000434473	#N/A	3.36204	#N/A
ENSG00000135636	DYSF	0.000435659	0.965551	3.36085	0.0152246
ENSG00000139531	SUOX	0.000437691	0.992478	3.35883	0.00327915
ENSG00000064601	CTSA	0.000441816	0.838382	3.35476	0.0765582
ENSG00000140612	SEC11A	0.00044213	0.875813	3.35445	0.0575886
ENSG00000237943	PRKCQ-AS1	0.00044213	#N/A	3.35445	#N/A
ENSG00000122965	RBM19	0.000443667	1	3.35294	0
ENSG00000151117	TMEM86A	0.000444497	#N/A	3.35213	#N/A
ENSG00000162551	ALPL	0.000444497	0.772839	3.35213	0.111911
ENSG00000138449	SLC40A1	0.000451793	0.285149	3.34506	0.544928
ENSG00000121104	FAM117A	0.000452838	0.975117	3.34406	0.0109434
ENSG00000160255	ITGB2	0.000453735	0.715153	3.3432	0.145601
ENSG00000261804		0.000454635	#N/A	3.34234	#N/A
ENSG00000101187	SLCO4A1	0.000456205	#N/A	3.34084	#N/A
ENSG00000162972	MAIP1	0.000457475	#N/A	3.33963	#N/A
ENSG00000159348	CYB5R1	0.000460763	0.885	3.33652	0.0530565
ENSG00000121933	TMIGD3	0.000466397	#N/A	3.33124	#N/A
ENSG00000148908	RGS10	0.000469538	0.618066	3.32833	0.208965
ENSG00000160584	SIK3	0.000469811	0.791081	3.32808	0.101779
ENSG00000185973	TMLHE	0.000470274	0.702978	3.32765	0.153058
ENSG00000143376	SNX27	0.000471478	0.896087	3.32654	0.0476496
ENSG00000138867	GUCD1	0.00047251	0.812312	3.32559	0.0902769
ENSG00000144959	NCEH1	0.00047251	#N/A	3.32559	#N/A
ENSG00000140511	HAPLN3	0.000472802	#N/A	3.32532	#N/A
ENSG00000248727	LINC01948	0.000475846	#N/A	3.32253	#N/A
ENSG00000120708	TGFBI	0.000476156	0.738499	3.32225	0.13165
ENSG00000143622	RIT1	0.00048166	0.988863	3.31726	0.00486408
ENSG00000277791	PSMB3	0.00048166	0.537419	3.31726	0.269687
ENSG00000119684	MLH3	0.000482682	0.659739	3.31634	0.180628
ENSG00000165168	CYBB	0.000483059	0.676076	3.316	0.170005
ENSG00000162552	WNT4	0.0004834	#N/A	3.31569	#N/A
ENSG00000135426	TESPA1	0.000485197	1	3.31408	0
ENSG00000152455	SUV39H2	0.000486422	#N/A	3.31299	#N/A
ENSG00000119541	VPS4B	0.000486584	0.420131	3.31284	0.376616
ENSG00000107742	SPOCK2	0.000488758	#N/A	3.31091	#N/A
ENSG00000175485	OR52W1	0.000488758	#N/A	3.31091	#N/A
ENSG00000121671	CRY2	0.00048897	1	3.31072	0
ENSG00000099804	CDC34	0.000492519	0.727995	3.30758	0.137872
ENSG00000213719	CLIC1	0.000492519	0.998932	3.30758	0.000464085
ENSG00000246430	LINC00968	0.000493376	#N/A	3.30682	#N/A
ENSG00000135046	ANXA1	0.000500734	0.728061	3.30039	0.137832
ENSG00000213281	NRAS	0.000501708	1	3.29955	0
ENSG00000198604	BAZ1A	0.000503487	0.539989	3.29801	0.267615
ENSG00000100129	EIF3L	0.000503706	0.621618	3.29782	0.206476
ENSG00000187912	CLEC17A	0.000505133	#N/A	3.29659	#N/A
ENSG00000108788	MLX	0.000507233	0.727995	3.29479	0.137872
ENSG00000110321	EIF4G2	0.000507233	0.721823	3.29479	0.141569
ENSG00000159496	RGL4	0.000518453	0.742907	3.28529	0.129065
ENSG00000163320	CGGBP1	0.000519597	0.761844	3.28433	0.118134
ENSG00000175309	PHYKPL	0.000521559	0.250004	3.2827	0.602054
ENSG00000166343	MSS51	0.000521916	#N/A	3.2824	#N/A
ENSG00000137198	GMPR	0.000524106	0.688447	3.28058	0.162129
ENSG00000105372	RPS19	0.000524322	0.868736	3.2804	0.0611122
ENSG00000087589	CASS4	0.000529152	1	3.27642	0
ENSG00000167977	KCTD5	0.000529152	0.953273	3.27642	0.0207828
ENSG00000173868	PHOSPHO1	0.000530106	0.606839	3.27564	0.216927
ENSG00000165271	NOL6	0.00053073	1	3.27513	0
ENSG00000149131	SERPING1	0.000537675	0.289324	3.26948	0.538616
ENSG00000115042	FAHD2A	0.000541566	1	3.26635	0
ENSG00000100413	POLR3H	0.000541813	1	3.26615	0
ENSG00000268027		0.000543755	#N/A	3.2646	#N/A
ENSG00000176623	RMDN1	0.00054992	0.873935	3.2597	0.058521
ENSG00000254901	BORCS8	0.00054992	0.879547	3.2597	0.0557409
ENSG00000205356	TECPR1	0.000550708	0.979938	3.25908	0.00880137
ENSG00000136908	DPM2	0.000551551	0.654712	3.25841	0.18395
ENSG00000108309	RUNDC3A	0.000554075	#N/A	3.25643	#N/A
ENSG00000083093	PALB2	0.000554932	1	3.25576	0
ENSG00000136929	HEMGN	0.000557376	0.294078	3.25385	0.531538
ENSG00000140471	LINS1	0.000558237	#N/A	3.25318	#N/A
ENSG00000164074	ABHD18	0.000559561	1	3.25215	0
ENSG00000123415	SMUG1	0.000560574	0.971995	3.25137	0.0123359
ENSG00000113583	C5orf15	0.000563738	#N/A	3.24892	#N/A
ENSG00000119203	CPSF3	0.000565122	0.953273	3.24786	0.0207828
ENSG00000136158	SPRY2	0.000568103	1	3.24557	0
ENSG00000179262	RAD23A	0.000568103	0.951366	3.24557	0.0216524
ENSG00000115421	PAPOLG	0.000568397	#N/A	3.24535	#N/A
ENSG00000129625	REEP5	0.000570096	0.80321	3.24405	0.095171
ENSG00000111731	C2CD5	0.000573531	0.992478	3.24144	0.00327915
ENSG00000216937	CCDC7	0.000577897	0.997277	3.23815	0.0011842
ENSG00000051596	THOC3	0.000577921	0.882408	3.23813	0.0543306
ENSG00000184470	TXNRD2	0.000578705	0.790601	3.23754	0.102043
ENSG00000177733	HNRNPA0	0.000585306	1	3.23262	0
ENSG00000162929	KIAA1841	0.000586532	0.800066	3.23171	0.0968744
ENSG00000169432	SCN9A	0.000586654	#N/A	3.23162	#N/A
ENSG00000150756	ATPSCKMT	0.000586682	#N/A	3.2316	#N/A
ENSG00000057608	GDI2	0.000586711	0.427953	3.23158	0.368604
ENSG00000270127		0.000586711	#N/A	3.23158	#N/A
ENSG00000247596	TWF2	0.000587443	0.939999	3.23103	0.0268725
ENSG00000254685	FPGT	0.000587709	1	3.23084	0
ENSG00000162688	AGL	0.00058773	1	3.23082	0
ENSG00000181852	RNF41	0.000588561	0.721823	3.23021	0.141569
ENSG00000102738	MRPS31	0.000588908	#N/A	3.22995	#N/A
ENSG00000160685	ZBTB7B	0.000588908	0.250004	3.22995	0.602054
ENSG00000135837	CEP350	0.000590662	0.939999	3.22866	0.0268725
ENSG00000185010	F8	0.000592591	#N/A	3.22724	#N/A
ENSG00000074800	ENO1	0.000597308	0.721823	3.2238	0.141569
ENSG00000100097	LGALS1	0.00059794	0.761664	3.22334	0.118237
ENSG00000115514	TXNDC9	0.000600304	0.40797	3.22163	0.389372
ENSG00000173917	HOXB2	0.000602307	#N/A	3.22018	#N/A
ENSG00000178175	ZNF366	0.000610754	1	3.21413	0
ENSG00000273983	H3C8	0.000611757	0.751576	3.21342	0.124027
ENSG00000109436	TBC1D9	0.000611998	1	3.21325	0
ENSG00000113048	MRPS27	0.000612303	0.746152	3.21303	0.127173
ENSG00000135632	SMYD5	0.000612303	#N/A	3.21303	#N/A
ENSG00000103591	AAGAB	0.000613308	0.840398	3.21232	0.075515
ENSG00000223496	EXOSC6	0.00061676	1	3.20988	0
ENSG00000149177	PTPRJ	0.000623198	0.812312	3.20537	0.0902769
ENSG00000165516	KLHDC2	0.000625125	1	3.20403	0
ENSG00000171488	LRRC8C	0.00063155	1	3.19959	0
ENSG00000100104	SRRD	0.000631556	1	3.19959	0
ENSG00000166886	NAB2	0.000638394	1	3.19491	0
ENSG00000075340	ADD2	0.000643668	0.30899	3.19134	0.510055
ENSG00000096968	JAK2	0.00064618	0.99068	3.18965	0.00406681
ENSG00000184432	COPB2	0.00064668	0.867022	3.18931	0.0619701
ENSG00000117602	RCAN3	0.00064704	0.947743	3.18907	0.0233096
ENSG00000162734	PEA15	0.000651186	0.812378	3.18629	0.0902418
ENSG00000164713	BRI3	0.000652	0.942064	3.18575	0.0259198
ENSG00000075568	TMEM131	0.000652027	1	3.18573	0
ENSG00000232539	LINC00945	0.000652224	#N/A	3.1856	#N/A
ENSG00000104892	KLC3	0.000653456	#N/A	3.18478	#N/A
ENSG00000110721	CHKA	0.000654097	1	3.18436	0
ENSG00000163328	GPR155	0.000654097	#N/A	3.18436	#N/A
ENSG00000198455	ZXDB	0.000656117	#N/A	3.18302	#N/A
ENSG00000113448	PDE4D	0.000667765	0.965033	3.17538	0.0154577
ENSG00000185963	BICD2	0.000668163	0.317198	3.17512	0.498669
ENSG00000221978	CCNL2	0.000669126	0.891869	3.17449	0.0496991
ENSG00000111052	LIN7A	0.000673775	0.912234	3.17149	0.0398938
ENSG00000131374	TBC1D5	0.000673775	0.993032	3.17149	0.00303659
ENSG00000198168	SVIP	0.000675417	0.330737	3.17043	0.480517
ENSG00000111300	NAA25	0.000678226	#N/A	3.16863	#N/A
ENSG00000189007	ADAT2	0.000678936	#N/A	3.16817	#N/A
ENSG00000123908	AGO2	0.000679107	0.951366	3.16806	0.0216524
ENSG00000112033	PPARD	0.000680039	1	3.16747	0
ENSG00000137656	BUD13	0.000686481	1	3.16337	0
ENSG00000197312	DDI2	0.000688074	0.921045	3.16236	0.0357192
ENSG00000105204	DYRK1B	0.0006923	1	3.15971	0
ENSG00000105483	CARD8	0.000693337	0.874423	3.15906	0.0582786
ENSG00000027869	SH2D2A	0.000695869	#N/A	3.15747	#N/A
ENSG00000242550	SERPINB10	0.000695869	0.971837	3.15747	0.0124067
ENSG00000157823	AP3S2	0.000696492	0.912164	3.15708	0.0399271
ENSG00000166326	TRIM44	0.000697595	0.939999	3.1564	0.0268725
ENSG00000140299	BNIP2	0.000697738	0.625072	3.15631	0.20407
ENSG00000185630	PBX1	0.000697738	0.984963	3.15631	0.0065802
ENSG00000197930	ERO1A	0.000697738	0.725764	3.15631	0.139205
ENSG00000229647	MYOSLID	0.000697738	#N/A	3.15631	#N/A
ENSG00000033867	SLC4A7	0.000700953	#N/A	3.15431	#N/A
ENSG00000119326	CTNNAL1	0.000702322	0.638214	3.15346	0.195034
ENSG00000213906	LTB4R2	0.000709424	1	3.14909	0
ENSG00000101445	PPP1R16B	0.000710554	1	3.1484	0
ENSG00000025293	PHF20	0.000711165	0.823366	3.14803	0.0844072
ENSG00000150337	FCGR1A	0.000713975	0.794022	3.14632	0.100168
ENSG00000171428	NAT1	0.000713975	#N/A	3.14632	#N/A
ENSG00000187231	SESTD1	0.000714914	0.17719	3.14575	0.751561
ENSG00000170633	RNF34	0.00071575	0.658735	3.14524	0.181289
ENSG00000258869	LINC02312	0.00071794	#N/A	3.14391	#N/A
ENSG00000151692	RNF144A	0.000719301	1	3.14309	0
ENSG00000134070	IRAK2	0.000721173	1	3.14196	0
ENSG00000179454	KLHL28	0.000721173	1	3.14196	0
ENSG00000179914	ITLN1	0.000724799	#N/A	3.13978	#N/A
ENSG00000111728	ST8SIA1	0.000725735	#N/A	3.13922	#N/A
ENSG00000174373	RALGAPA1	0.000725735	1	3.13922	0
ENSG00000175606	TMEM70	0.000728412	0.980823	3.13762	0.00840929
ENSG00000196151	WDSUB1	0.000729745	#N/A	3.13683	#N/A
ENSG00000160445	ZER1	0.000732597	0.867819	3.13513	0.061571
ENSG00000164100	NDST3	0.000732597	#N/A	3.13513	#N/A
ENSG00000197837	H4-16	0.000734895	0.510345	3.13377	0.292136
ENSG00000111707	SUDS3	0.000740997	0.433468	3.13018	0.363043
ENSG00000158793	NIT1	0.000741229	0.692679	3.13005	0.159468
ENSG00000015479	MATR3	0.000744378	0.663149	3.12821	0.178389
ENSG00000112149	CD83	0.000749649	#N/A	3.12514	#N/A
ENSG00000063587	ZNF275	0.000751263	1	3.12421	0
ENSG00000027075	PRKCH	0.000753704	0.976771	3.1228	0.0102074
ENSG00000156482	RPL30	0.000758562	0.864495	3.12001	0.0632373
ENSG00000133048	CHI3L1	0.000760971	#N/A	3.11863	#N/A
ENSG00000169570	DTWD2	0.000767103	1	3.11515	0
ENSG00000183690	EFHC2	0.000767666	1	3.11483	0
ENSG00000042980	ADAM28	0.000768694	#N/A	3.11425	#N/A
ENSG00000186468	RPS23	0.000774703	0.487869	3.11086	0.311697
ENSG00000180113	TDRD6	0.000776381	#N/A	3.10993	#N/A
ENSG00000196372	ASB13	0.000776381	1	3.10993	0
ENSG00000234902		0.000777746	#N/A	3.10916	#N/A
ENSG00000224959	NA	0.000787143	#N/A	3.10395	#N/A
ENSG00000245937	LINC01184	0.000787143	#N/A	3.10395	#N/A
ENSG00000186866	POFUT2	0.00079026	#N/A	3.10223	#N/A
ENSG00000111886	GABRR2	0.000793813	#N/A	3.10028	#N/A
ENSG00000132017	DCAF15	0.000795139	0.602079	3.09956	0.220346
ENSG00000178913	TAF7	0.000795139	0.688447	3.09956	0.162129
ENSG00000186409	CCDC30	0.000795139	#N/A	3.09956	#N/A
ENSG00000134313	KIDINS220	0.000795953	0.854743	3.09911	0.0681645
ENSG00000136819	C9orf78	0.000802818	0.877455	3.09538	0.0567753
ENSG00000136111	TBC1D4	0.000803797	1	3.09485	0
ENSG00000155868	MED7	0.000804207	#N/A	3.09463	#N/A
ENSG00000095485	CWF19L1	0.000806709	0.767269	3.09328	0.115052
ENSG00000139318	DUSP6	0.000811183	0.517605	3.09088	0.286001
ENSG00000277999		0.000811183	#N/A	3.09088	#N/A
ENSG00000121864	ZNF639	0.000811844	1	3.09053	0
ENSG00000030582	GRN	0.000813084	0.782998	3.08986	0.106239
ENSG00000163743	RCHY1	0.000815999	0.607516	3.08831	0.216442
ENSG00000143815	LBR	0.000818918	0.774519	3.08676	0.110968
ENSG00000180185	FAHD1	0.000818918	1	3.08676	0
ENSG00000181929	PRKAG1	0.000818918	0.49807	3.08676	0.30271
ENSG00000021574	SPAST	0.000819971	0.879547	3.0862	0.0557409
ENSG00000171928	TVP23B	0.000820836	1	3.08574	0
ENSG00000121390	PSPC1	0.000820925	0.619831	3.0857	0.207727
ENSG00000132286	TIMM10B	0.000822422	1	3.08491	0
ENSG00000178685	PARP10	0.000822422	0.713055	3.08491	0.146877
ENSG00000121413	ZSCAN18	0.000822864	1	3.08467	0
ENSG00000138764	CCNG2	0.000824616	0.856586	3.08375	0.0672292
ENSG00000028116	VRK2	0.000826336	0.618732	3.08284	0.208497
ENSG00000159882	ZNF230	0.00082743	#N/A	3.08227	#N/A
ENSG00000001497	LAS1L	0.000831984	1	3.07989	0
ENSG00000213533	STIMATE	0.000831984	1	3.07989	0
ENSG00000238035		0.000835753	#N/A	3.07792	#N/A
ENSG00000230989	HSBP1	0.000840274	0.9798	3.07558	0.00886238
ENSG00000059804	SLC2A3	0.000841969	0.945723	3.0747	0.0242361
ENSG00000198521	ZNF43	0.000845392	#N/A	3.07294	#N/A
ENSG00000225783	MIAT	0.000850729	#N/A	3.07021	#N/A
ENSG00000112312	GMNN	0.000851162	1	3.06999	0
ENSG00000005436	GCFC2	0.000851184	1	3.06998	0
ENSG00000178301	AQP11	0.000851184	#N/A	3.06998	#N/A
ENSG00000117597	UTP25	0.000855201	#N/A	3.06793	#N/A
ENSG00000115091	ACTR3	0.000858381	0.953273	3.06632	0.0207828
ENSG00000198932	GPRASP1	0.000858381	#N/A	3.06632	#N/A
ENSG00000169429	CXCL8	0.000859716	0.737962	3.06564	0.131966
ENSG00000155329	ZCCHC10	0.000862625	1	3.06418	0
ENSG00000054965	FAM168A	0.000869321	1	3.06082	0
ENSG00000179119	SPTY2D1	0.000869321	0.727995	3.06082	0.137872
ENSG00000152082	MZT2B	0.0008705	0.931569	3.06023	0.0307849
ENSG00000143858	SYT2	0.000871301	#N/A	3.05983	#N/A
ENSG00000073536	NLE1	0.000871359	#N/A	3.0598	#N/A
ENSG00000182866	LCK	0.000871359	0.947126	3.0598	0.0235922
ENSG00000204613	TRIM10	0.000871359	1	3.0598	0
ENSG00000232956	SNHG15	0.000871359	#N/A	3.0598	#N/A
ENSG00000205639	MFSD2B	0.000876075	0.941865	3.05746	0.0260113
ENSG00000167286	CD3D	0.000876453	#N/A	3.05727	#N/A
ENSG00000184787	UBE2G2	0.000880416	0.454178	3.05531	0.342774
ENSG00000113108	APBB3	0.000887124	#N/A	3.05202	#N/A
ENSG00000181704	YIPF6	0.000888165	1	3.05151	0
ENSG00000137409	MTCH1	0.000888427	0.952043	3.05138	0.0213434
ENSG00000139684	ESD	0.000890581	0.951366	3.05033	0.0216524
ENSG00000139637	MYG1	0.000891095	0.896087	3.05008	0.0476496
ENSG00000205765	C5orf51	0.000891095	0.29766	3.05008	0.52628
ENSG00000180822	PSMG4	0.000893727	#N/A	3.0488	#N/A
ENSG00000134759	ELP2	0.000893933	0.676076	3.0487	0.170005
ENSG00000166128	RAB8B	0.000893933	0.588503	3.0487	0.230252
ENSG00000276180	H4C9	0.000900427	0.911528	3.04555	0.0402301
ENSG00000128191	DGCR8	0.000903064	1	3.04428	0
ENSG00000198561	CTNND1	0.000903064	0.270336	3.04428	0.568095
ENSG00000123360	PDE1B	0.000904616	#N/A	3.04354	#N/A
ENSG00000174358	SLC6A19	0.000904616	#N/A	3.04354	#N/A
ENSG00000214022	REPIN1	0.000924239	0.801279	3.03422	0.0962162
ENSG00000185753	CXorf38	0.000924251	1	3.03421	0
ENSG00000169122	FAM110B	0.000926331	#N/A	3.03323	#N/A
ENSG00000125875	TBC1D20	0.000927955	1	3.03247	0
ENSG00000130811	EIF3G	0.000930183	0.795122	3.03143	0.0995664
ENSG00000136197	C7orf25	0.000930183	#N/A	3.03143	#N/A
ENSG00000186230	ZNF749	0.000933172	#N/A	3.03004	#N/A
ENSG00000152270	PDE3B	0.000936945	1	3.02829	0
ENSG00000112511	PHF1	0.000937208	0.557819	3.02816	0.253507
ENSG00000164096	C4orf3	0.000939098	0.951366	3.02729	0.0216524
ENSG00000084731	KIF3C	0.000940344	0.854743	3.02671	0.0681645
ENSG00000258819	LINC02289	0.000944933	#N/A	3.0246	#N/A
ENSG00000131378	RFTN1	0.000945383	0.733461	3.02439	0.134623
ENSG00000115594	IL1R1	0.000945614	0.839918	3.02429	0.0757629
ENSG00000150867	PIP4K2A	0.000949234	0.944589	3.02263	0.0247571
ENSG00000119397	CNTRL	0.000950616	0.782551	3.02199	0.106487
ENSG00000100504	PYGL	0.000951266	0.954114	3.0217	0.0203996
ENSG00000133606	MKRN1	0.000951339	0.944333	3.02166	0.0248746
ENSG00000101096	NFATC2	0.00095494	1	3.02002	0
ENSG00000186625	KATNA1	0.00095819	1	3.01855	0
ENSG00000163946	TASOR	0.000965832	0.889536	3.0151	0.0508364
ENSG00000113597	TRAPPC13	0.000966371	#N/A	3.01486	#N/A
ENSG00000028528	SNX1	0.000969155	0.867022	3.01361	0.0619701
ENSG00000163697	APBB2	0.000969155	1	3.01361	0
ENSG00000167716	WDR81	0.000969155	1	3.01361	0
ENSG00000204524	ZNF805	0.000969155	1	3.01361	0
ENSG00000215788	TNFRSF25	0.000969155	#N/A	3.01361	#N/A
ENSG00000153551	CMTM7	0.00097361	0.883005	3.01161	0.054037
ENSG00000034053	APBA2	0.000976023	0.986244	3.01054	0.00601567
ENSG00000136643	RPS6KC1	0.000977995	1	3.00966	0
ENSG00000103353	UBFD1	0.000978077	1	3.00963	0
ENSG00000163352	LENEP	0.000978077	#N/A	3.00963	#N/A
ENSG00000183340	JRKL	0.000978077	#N/A	3.00963	#N/A
ENSG00000115053	NCL	0.000981365	0.795122	3.00817	0.0995664
ENSG00000153786	ZDHHC7	0.000982278	0.749207	3.00777	0.125398
ENSG00000168228	ZCCHC4	0.000982278	#N/A	3.00777	#N/A
ENSG00000258082		0.000982278	#N/A	3.00777	#N/A
ENSG00000137776	SLTM	0.000982654	0.874423	3.0076	0.0582786
ENSG00000012983	MAP4K5	0.000983707	0.813245	3.00713	0.0897784
ENSG00000162139	NEU3	0.000984536	1	3.00677	0
ENSG00000139266	MARCHF9	0.000985348	#N/A	3.00641	#N/A
ENSG00000179715	PCED1B	0.000986896	1	3.00573	0
ENSG00000186001	LRCH3	0.000986896	0.80321	3.00573	0.095171
ENSG00000132002	DNAJB1	0.000993071	0.896087	3.00302	0.0476496
ENSG00000107614	TRDMT1	0.000993478	#N/A	3.00284	#N/A
ENSG00000168675	LDLRAD4	0.000993651	0.877292	3.00277	0.0568556
ENSG00000170776	AKAP13	0.000994738	0.868578	3.00229	0.0611913
ENSG00000188811	NHLRC3	0.000994738	#N/A	3.00229	#N/A
ENSG00000100376	FAM118A	0.001001	1	2.99956	0
ENSG00000108819	PPP1R9B	0.00100442	0.828746	2.99808	0.0815783
ENSG00000131475	VPS25	0.00100736	0.809319	2.99681	0.09188
ENSG00000067225	PKM	0.00100913	0.984716	2.99606	0.006689
ENSG00000197961	ZNF121	0.00100913	0.679432	2.99606	0.167854
ENSG00000010270	STARD3NL	0.00101029	0.678708	2.99556	0.168317
ENSG00000120451	SNX19	0.00101029	0.997691	2.99556	0.00100399
ENSG00000053254	FOXN3	0.00101141	0.976771	2.99507	0.0102074
ENSG00000170004	CHD3	0.00101174	0.140467	2.99493	0.852427
ENSG00000197429	IPP	0.0010118	#N/A	2.9949	#N/A
ENSG00000219626	FAM228B	0.0010118	0.466158	2.9949	0.331467
ENSG00000177917	ARL6IP6	0.00101372	0.704501	2.99408	0.152119
ENSG00000100216	TOMM22	0.00101802	0.867022	2.99224	0.0619701
ENSG00000141068	KSR1	0.00101802	0.812312	2.99224	0.0902769
ENSG00000156113	KCNMA1	0.00102279	#N/A	2.99021	#N/A
ENSG00000077721	UBE2A	0.00102661	0.82922	2.9886	0.0813301
ENSG00000146729	NIPSNAP2	0.00102764	0.719106	2.98816	0.143207
ENSG00000149218	ENDOD1	0.00103048	0.523766	2.98696	0.280863
ENSG00000163659	TIPARP	0.00103048	0.955359	2.98696	0.0198336
ENSG00000264247	LINC00909	0.00103048	#N/A	2.98696	#N/A
ENSG00000105784	RUNDC3B	0.00103135	#N/A	2.98659	#N/A
ENSG00000196700	ZNF512B	0.00103135	#N/A	2.98659	#N/A
ENSG00000246548	LINC02288	0.00103135	#N/A	2.98659	#N/A
ENSG00000183324	REC114	0.00103532	#N/A	2.98493	#N/A
ENSG00000125817	CENPB	0.00103607	0.99068	2.98461	0.00406681
ENSG00000184205	TSPYL2	0.00103805	0.933916	2.98378	0.0296921
ENSG00000197142	ACSL5	0.00105113	1	2.97834	0
ENSG00000165275	TRMT10B	0.00105637	#N/A	2.97618	#N/A
ENSG00000152457	DCLRE1C	0.00105657	0.380302	2.9761	0.419872
ENSG00000171843	MLLT3	0.00105657	0.992747	2.9761	0.00316136
ENSG00000054116	TRAPPC3	0.00105665	0.892869	2.97607	0.0492121
ENSG00000123268	ATF1	0.00106094	0.887925	2.97431	0.0516235
ENSG00000129810	SGO1	0.00106248	1	2.97368	0
ENSG00000149781	FERMT3	0.00106248	0.753922	2.97368	0.122673
ENSG00000181873	IBA57	0.00106342	1	2.9733	0
ENSG00000102119	EMD	0.00106657	0.746152	2.97201	0.127173
ENSG00000243144		0.00106657	#N/A	2.97201	#N/A
ENSG00000123064	DDX54	0.00106803	0.909105	2.97142	0.0413858
ENSG00000136938	ANP32B	0.00106803	0.828746	2.97142	0.0815783
ENSG00000166199	ALKBH3	0.00106877	#N/A	2.97112	#N/A
ENSG00000196329	GIMAP5	0.0010714	0.655211	2.97005	0.183619
ENSG00000169439	SDC2	0.00107182	#N/A	2.96988	#N/A
ENSG00000139351	SYCP3	0.00107284	#N/A	2.96947	#N/A
ENSG00000165704	HPRT1	0.00107363	0.914432	2.96914	0.0388488
ENSG00000010610	CD4	0.00107583	1	2.96826	0
ENSG00000107669	ATE1	0.00107583	0.0471627	2.96826	1.3264
ENSG00000012779	ALOX5	0.00108653	0.011861	2.96396	1.92588
ENSG00000166068	SPRED1	0.00108653	1	2.96396	0
ENSG00000204946	ZNF783	0.0010873	#N/A	2.96365	#N/A
ENSG00000122122	SASH3	0.00109932	0.903753	2.95888	0.0439502
ENSG00000123836	PFKFB2	0.00110205	0.0736899	2.9578	1.13259
ENSG00000177946	CENPBD1	0.00110555	#N/A	2.95642	#N/A
ENSG00000213971	NA	0.00110555	#N/A	2.95642	#N/A
ENSG00000019582	CD74	0.00110653	0.29766	2.95604	0.52628
ENSG00000156299	TIAM1	0.00110653	1	2.95604	0
ENSG00000171853	TRAPPC12	0.00110653	0.223686	2.95604	0.650361
ENSG00000206190	ATP10A	0.00110653	#N/A	2.95604	#N/A
ENSG00000179387	ELMOD2	0.00110898	#N/A	2.95508	#N/A
ENSG00000213923	CSNK1E	0.00110945	0.934312	2.95489	0.029508
ENSG00000132465	JCHAIN	0.00111723	0.866567	2.95186	0.0621978
ENSG00000245910	SNHG6	0.00111723	#N/A	2.95186	#N/A
ENSG00000103415	HMOX2	0.00112152	0.825911	2.95019	0.0830666
ENSG00000280184		0.00112152	#N/A	2.95019	#N/A
ENSG00000196876	SCN8A	0.00112278	#N/A	2.94971	#N/A
ENSG00000204519	ZNF551	0.00112763	#N/A	2.94783	#N/A
ENSG00000101843	PSMD10	0.00112994	0.472507	2.94694	0.325591
ENSG00000115541	HSPE1	0.00113254	0.901932	2.94595	0.0448263
ENSG00000160310	PRMT2	0.00114071	0.874423	2.94283	0.0582786
ENSG00000196507	TCEAL3	0.00114168	1	2.94246	0
ENSG00000214253	FIS1	0.00114482	0.688447	2.94126	0.162129
ENSG00000164117	FBXO8	0.00114677	1	2.94053	0
ENSG00000176928	GCNT4	0.00114697	#N/A	2.94045	#N/A
ENSG00000047634	SCML1	0.00115049	#N/A	2.93912	#N/A
ENSG00000126353	CCR7	0.00115049	#N/A	2.93912	#N/A
ENSG00000174748	RPL15	0.00115049	0.952043	2.93912	0.0213434
ENSG00000170759	KIF5B	0.00115222	0.836661	2.93847	0.0774505
ENSG00000119537	KDSR	0.00115339	#N/A	2.93802	#N/A
ENSG00000261098		0.00115339	#N/A	2.93802	#N/A
ENSG00000006756	ARSD	0.00115445	#N/A	2.93762	#N/A
ENSG00000060749	QSER1	0.00115445	1	2.93762	0
ENSG00000114166	KAT2B	0.00115445	0.994248	2.93762	0.0025052
ENSG00000116171	SCP2	0.00115445	0.727995	2.93762	0.137872
ENSG00000147224	PRPS1	0.00115445	1	2.93762	0
ENSG00000182400	TRAPPC6B	0.00115584	0.971178	2.9371	0.0127013
ENSG00000169554	ZEB2	0.00115709	0.753972	2.93663	0.122645
ENSG00000143179	UCK2	0.00115953	1	2.93572	0
ENSG00000086065	CHMP5	0.00116866	0.965551	2.93231	0.0152246
ENSG00000133731	IMPA1	0.00117118	0.65998	2.93138	0.180469
ENSG00000089012	SIRPG	0.00117591	#N/A	2.92963	#N/A
ENSG00000196704	AMZ2	0.0011808	0.54174	2.92782	0.266209
ENSG00000183918	SH2D1A	0.00118458	#N/A	2.92643	#N/A
ENSG00000178761	FAM219B	0.00118537	0.885811	2.92615	0.0526588
ENSG00000115221	ITGB6	0.0011883	#N/A	2.92507	#N/A
ENSG00000118960	HS1BP3	0.0011883	1	2.92507	0
ENSG00000204257	HLA-DMA	0.00119577	0.869208	2.92235	0.0608763
ENSG00000158161	EYA3	0.00119967	0.951366	2.92094	0.0216524
ENSG00000255221	CARD17	0.00119967	#N/A	2.92094	#N/A
ENSG00000135334	AKIRIN2	0.00120524	0.346601	2.91893	0.460171
ENSG00000160408	ST6GALNAC6	0.00120775	1	2.91802	0
ENSG00000125812	GZF1	0.00121193	#N/A	2.91652	#N/A
ENSG00000134909	ARHGAP32	0.0012254	1	2.91172	0
ENSG00000178605	GTPBP6	0.0012254	1	2.91172	0
ENSG00000186260	MRTFB	0.0012254	1	2.91172	0
ENSG00000102699	PARP4	0.00122604	1	2.9115	0
ENSG00000168995	SIGLEC7	0.00122622	#N/A	2.91143	#N/A
ENSG00000115507	OTX1	0.00122754	#N/A	2.91096	#N/A
ENSG00000134955	SLC37A2	0.00122754	#N/A	2.91096	#N/A
ENSG00000122224	LY9	0.00123022	#N/A	2.91002	#N/A
ENSG00000173890	GPR160	0.00123156	0.882932	2.90955	0.0540728
ENSG00000110713	NUP98	0.00123182	0.914432	2.90945	0.0388488
ENSG00000117533	VAMP4	0.00123252	0.9798	2.9092	0.00886238
ENSG00000146776	ATXN7L1	0.00123252	1	2.9092	0
ENSG00000178404	CEP295NL	0.00123307	#N/A	2.90901	#N/A
ENSG00000165929	TC2N	0.00124026	0.510345	2.90649	0.292136
ENSG00000203880	PCMTD2	0.00124178	0.939999	2.90596	0.0268725
ENSG00000115525	ST3GAL5	0.00124877	1	2.90352	0
ENSG00000176225	RTTN	0.0012531	0.947743	2.90201	0.0233096
ENSG00000183813	CCR4	0.00125402	1	2.90169	0
ENSG00000038427	VCAN	0.00125436	0.866567	2.90158	0.0621978
ENSG00000164970	FAM219A	0.00125467	0.701426	2.90147	0.154018
ENSG00000186104	CYP2R1	0.00125467	#N/A	2.90147	#N/A
ENSG00000160185	UBASH3A	0.00125745	#N/A	2.90051	#N/A
ENSG00000163513	TGFBR2	0.00125745	0.984317	2.90051	0.00686509
ENSG00000141994	DUS3L	0.00125991	1	2.89966	0
ENSG00000213337	ANKRD39	0.00125991	#N/A	2.89966	#N/A
ENSG00000074201	CLNS1A	0.00126008	0.956184	2.8996	0.0194586
ENSG00000026751	SLAMF7	0.00126375	#N/A	2.89834	#N/A
ENSG00000137312	FLOT1	0.00127029	0.795122	2.8961	0.0995664
ENSG00000187994	RINL	0.0012703	1	2.89609	0
ENSG00000174206	C12orf66	0.0012709	#N/A	2.89589	#N/A
ENSG00000085415	SEH1L	0.0012718	0.519946	2.89558	0.284042
ENSG00000140287	HDC	0.0012718	#N/A	2.89558	#N/A
ENSG00000013306	SLC25A39	0.00127434	0.671337	2.89471	0.173059
ENSG00000160229	ZNF66	0.00127862	0.16838	2.89326	0.77371
ENSG00000205846	CLEC6A	0.00128159	#N/A	2.89225	#N/A
ENSG00000104714	ERICH1	0.00128355	0.367732	2.89159	0.434468
ENSG00000150977	RILPL2	0.00128355	0.864495	2.89159	0.0632373
ENSG00000170035	UBE2E3	0.00128355	0.823905	2.89159	0.084123
ENSG00000198087	CD2AP	0.00128517	0.988476	2.89104	0.00503366
ENSG00000108557	RAI1	0.00128866	1	2.88986	0
ENSG00000178764	ZHX2	0.0012926	1	2.88854	0
ENSG00000132849	PATJ	0.00129441	#N/A	2.88793	#N/A
ENSG00000250361	GYPB	0.00130382	#N/A	2.88478	#N/A
ENSG00000071575	TRIB2	0.00130482	1	2.88445	0
ENSG00000198851	CD3E	0.00131553	1	2.8809	0
ENSG00000070882	OSBPL3	0.00132019	0.727995	2.87936	0.137872
ENSG00000129347	KRI1	0.00132019	0.573916	2.87936	0.241152
ENSG00000136758	YME1L1	0.00132019	0.63728	2.87936	0.195669
ENSG00000175390	EIF3F	0.00132019	0.454178	2.87936	0.342774
ENSG00000101974	ATP11C	0.00132526	#N/A	2.8777	#N/A
ENSG00000172757	CFL1	0.00132635	0.892869	2.87734	0.0492121
ENSG00000164332	UBLCP1	0.00132881	1	2.87654	0
ENSG00000104327	CALB1	0.00132958	#N/A	2.87628	#N/A
ENSG00000113504	SLC12A7	0.00133369	1	2.87495	0
ENSG00000113194	FAF2	0.0013354	#N/A	2.87439	#N/A
ENSG00000140326	CDAN1	0.00133551	#N/A	2.87435	#N/A
ENSG00000270190		0.00133551	#N/A	2.87435	#N/A
ENSG00000135441	BLOC1S1	0.00133668	0.860869	2.87397	0.065063
ENSG00000198964	SGMS1	0.00133688	0.902451	2.87391	0.0445764
ENSG00000116120	FARSB	0.00134331	#N/A	2.87182	#N/A
ENSG00000140836	ZFHX3	0.0013506	1	2.86947	0
ENSG00000173744	AGFG1	0.00135243	0.951366	2.86889	0.0216524
ENSG00000106351	AGFG2	0.00135276	1	2.86878	0
ENSG00000143507	DUSP10	0.00135531	#N/A	2.86796	#N/A
ENSG00000083817	ZNF416	0.00135693	#N/A	2.86744	#N/A
ENSG00000260861		0.00136162	#N/A	2.86594	#N/A
ENSG00000158578	ALAS2	0.0013647	0.765412	2.86496	0.116105
ENSG00000015532	XYLT2	0.00137769	1	2.86085	0
ENSG00000175265	GOLGA8A	0.00138271	#N/A	2.85927	#N/A
ENSG00000055483	USP36	0.00138757	1	2.85775	0
ENSG00000065150	IPO5	0.0013902	0.538216	2.85692	0.269044
ENSG00000111716	LDHB	0.0013902	#N/A	2.85692	#N/A
ENSG00000139629	GALNT6	0.0013902	#N/A	2.85692	#N/A
ENSG00000144320	LNPK	0.00139238	0.944148	2.85624	0.0249601
ENSG00000197978	GOLGA6L9	0.00140118	#N/A	2.85351	#N/A
ENSG00000086232	EIF2AK1	0.0014041	0.773903	2.8526	0.111314
ENSG00000113391	FAM172A	0.00140876	0.995827	2.85116	0.00181621
ENSG00000108587	GOSR1	0.00140992	0.752887	2.85081	0.12327
ENSG00000196914	ARHGEF12	0.00141224	0.77526	2.85009	0.110553
ENSG00000109189	USP46	0.00142729	#N/A	2.84549	#N/A
ENSG00000107242	PIP5K1B	0.0014338	1	2.84351	0
ENSG00000038002	AGA	0.00144325	#N/A	2.84066	#N/A
ENSG00000153162	BMP6	0.00144843	0.761808	2.8391	0.118155
ENSG00000164054	SHISA5	0.00145017	0.911528	2.83858	0.0402301
ENSG00000140307	GTF2A2	0.00145621	0.62659	2.83678	0.203016
ENSG00000151065	DCP1B	0.00146207	#N/A	2.83503	#N/A
ENSG00000155287	SLC25A28	0.0014654	1	2.83404	0
ENSG00000254363		0.0014654	#N/A	2.83404	#N/A
ENSG00000173611	SCAI	0.00146809	#N/A	2.83325	#N/A
ENSG00000233154	LINC01762	0.00146972	#N/A	2.83276	#N/A
ENSG00000116874	WARS2	0.00147095	#N/A	2.8324	#N/A
ENSG00000198721	ECI2	0.00147708	1	2.83059	0
ENSG00000121964	GTDC1	0.0014868	0.688447	2.82775	0.162129
ENSG00000055044	NOP58	0.00148822	0.965046	2.82733	0.015452
ENSG00000174255	ZNF80	0.00148953	#N/A	2.82695	#N/A
ENSG00000100321	SYNGR1	0.00149944	#N/A	2.82407	#N/A
ENSG00000064490	RFXANK	0.00149963	0.861039	2.82402	0.0649772
ENSG00000125740	FOSB	0.00149963	#N/A	2.82402	#N/A
ENSG00000141367	CLTC	0.00150074	0.941865	2.82369	0.0260113
ENSG00000164176	EDIL3	0.00150074	#N/A	2.82369	#N/A
ENSG00000041357	PSMA4	0.00150526	0.149775	2.82239	0.824559
ENSG00000138613	APH1B	0.00150526	#N/A	2.82239	#N/A
ENSG00000174405	LIG4	0.00150526	1	2.82239	0
ENSG00000177885	GRB2	0.00150835	0.745697	2.8215	0.127437
ENSG00000101439	CST3	0.00151497	0.912164	2.8196	0.0399271
ENSG00000141905	NFIC	0.00151826	0.797904	2.81865	0.0980493
ENSG00000204022	LIPJ	0.00152477	#N/A	2.81679	#N/A
ENSG00000141384	TAF4B	0.00152618	#N/A	2.81639	#N/A
ENSG00000167792	NDUFV1	0.00152964	0.864495	2.81541	0.0632373
ENSG00000114126	TFDP2	0.00153297	0.782998	2.81447	0.106239
ENSG00000132109	TRIM21	0.00153842	0.839615	2.81293	0.0759199
ENSG00000198393	ZNF26	0.00153842	#N/A	2.81293	#N/A
ENSG00000234571	H2BP2	0.00153842	#N/A	2.81293	#N/A
ENSG00000108798	ABI3	0.00154122	0.998932	2.81213	0.000464085
ENSG00000115145	STAM2	0.00154994	0.421355	2.80969	0.375351
ENSG00000153339	TRAPPC8	0.00155483	0.892869	2.80832	0.0492121
ENSG00000088451	TGDS	0.00155672	#N/A	2.80779	#N/A
ENSG00000180354	MTURN	0.00155672	0.717444	2.80779	0.144212
ENSG00000196312	MFSD14C	0.00155677	1	2.80778	0
ENSG00000142534	RPS11	0.00155798	0.857945	2.80744	0.0665407
ENSG00000204673	AKT1S1	0.00156062	1	2.8067	0
ENSG00000108474	PIGL	0.00156267	#N/A	2.80613	#N/A
ENSG00000103051	COG4	0.00156516	0.976771	2.80544	0.0102074
ENSG00000156239	N6AMT1	0.00156516	#N/A	2.80544	#N/A
ENSG00000171103	TRMT61B	0.00156983	#N/A	2.80415	#N/A
ENSG00000181035	SLC25A42	0.00157182	#N/A	2.8036	#N/A
ENSG00000163166	IWS1	0.00157651	0.97036	2.8023	0.013067
ENSG00000196549	MME	0.00157651	0.795122	2.8023	0.0995664
ENSG00000204852	TCTN1	0.0015807	#N/A	2.80115	#N/A
ENSG00000140090	SLC24A4	0.00158294	#N/A	2.80053	#N/A
ENSG00000227920		0.00158294	#N/A	2.80053	#N/A
ENSG00000114544	SLC41A3	0.00158402	#N/A	2.80024	#N/A
ENSG00000115073	ACTR1B	0.00158813	1	2.79911	0
ENSG00000170515	PA2G4	0.00158813	0.735628	2.79911	0.133342
ENSG00000141576	RNF157	0.00159193	#N/A	2.79808	#N/A
ENSG00000272040		0.001598	#N/A	2.79642	#N/A
ENSG00000198898	CAPZA2	0.00161286	0.561885	2.7924	0.250352
ENSG00000170325	PRDM10	0.00161385	#N/A	2.79214	#N/A
ENSG00000173372	C1QA	0.00161385	0.828746	2.79214	0.0815783
ENSG00000166860	ZBTB39	0.0016147	#N/A	2.79191	#N/A
ENSG00000138795	LEF1	0.00161923	0.723892	2.79069	0.140326
ENSG00000132963	POMP	0.00162059	0.385152	2.79033	0.414367
ENSG00000140830	TXNL4B	0.00162998	0.660385	2.78782	0.180203
ENSG00000169991	IFFO2	0.00163078	1	2.7876	0
ENSG00000156508	EEF1A1	0.0016514	0.651184	2.78215	0.186296
ENSG00000275183	LENG9	0.00165246	#N/A	2.78187	#N/A
ENSG00000046647	GEMIN8	0.00165517	#N/A	2.78116	#N/A
ENSG00000086300	SNX10	0.00166352	0.838382	2.77897	0.0765582
ENSG00000154217	PITPNC1	0.00166533	1	2.7785	0
ENSG00000107560	RAB11FIP2	0.0016709	0.803725	2.77705	0.0948925
ENSG00000125510	OPRL1	0.0016709	#N/A	2.77705	#N/A
ENSG00000008988	RPS20	0.00167095	0.72481	2.77704	0.139776
ENSG00000198498	TMA16	0.00167404	1	2.77623	0
ENSG00000161642	ZNF385A	0.00168754	0.945723	2.77275	0.0242361
ENSG00000177426	TGIF1	0.00169362	0.956194	2.77118	0.0194541
ENSG00000196890	H2BU1	0.00170107	#N/A	2.76928	#N/A
ENSG00000142185	TRPM2	0.00170365	1	2.76862	0
ENSG00000198736	MSRB1	0.001705	0.778042	2.76828	0.108997
ENSG00000144535	DIS3L2	0.00171543	0.864495	2.76563	0.0632373
ENSG00000122406	RPL5	0.00171715	0.823905	2.76519	0.084123
ENSG00000253115		0.00171715	#N/A	2.76519	#N/A
ENSG00000090674	MCOLN1	0.00171972	0.997691	2.76454	0.00100399
ENSG00000169057	MECP2	0.00172291	0.988594	2.76374	0.00498209
ENSG00000104419	NDRG1	0.00172494	0.515148	2.76323	0.288068
ENSG00000137563	GGH	0.00172637	#N/A	2.76287	#N/A
ENSG00000100012	SEC14L3	0.00172686	#N/A	2.76274	#N/A
ENSG00000159479	MED8	0.00173185	0.9798	2.76149	0.00886238
ENSG00000159388	BTG2	0.00173269	0.375226	2.76128	0.425707
ENSG00000151553	FAM160B1	0.00174009	0.952043	2.75943	0.0213434
ENSG00000102109	PCSK1N	0.00174079	#N/A	2.75925	#N/A
ENSG00000151789	ZNF385D	0.00174546	0.596626	2.75809	0.224298
ENSG00000155158	TTC39B	0.00174546	1	2.75809	0
ENSG00000024862	CCDC28A	0.00175183	0.990291	2.75651	0.00423696
ENSG00000148358	GPR107	0.00175183	1	2.75651	0
ENSG00000116473	RAP1A	0.0017567	0.876745	2.7553	0.0571267
ENSG00000179151	EDC3	0.00175713	0.0647258	2.7552	1.18892
ENSG00000167705	RILP	0.00175984	0.976909	2.75453	0.010146
ENSG00000197956	S100A6	0.00175985	0.892869	2.75452	0.0492121
ENSG00000089775	ZBTB25	0.00176203	#N/A	2.75399	#N/A
ENSG00000153107	ANAPC1	0.00176571	1	2.75308	0
ENSG00000204271	SPIN3	0.00176571	#N/A	2.75308	#N/A
ENSG00000257335	MGAM	0.00176571	1	2.75308	0
ENSG00000003147	ICA1	0.00176611	0.931406	2.75298	0.0308609
ENSG00000184005	ST6GALNAC3	0.0017668	#N/A	2.75281	#N/A
ENSG00000186205	MTARC1	0.00177451	1	2.75092	0
ENSG00000168062	BATF2	0.00177877	1	2.74988	0
ENSG00000085788	DDHD2	0.00178402	0.939999	2.7486	0.0268725
ENSG00000112697	TMEM30A	0.00178402	1	2.7486	0
ENSG00000085117	CD82	0.00178638	0.838313	2.74803	0.0765936
ENSG00000205189	ZBTB10	0.00179065	1	2.74699	0
ENSG00000123353	ORMDL2	0.00179093	#N/A	2.74692	#N/A
ENSG00000011028	MRC2	0.00179219	#N/A	2.74662	#N/A
ENSG00000154743	TSEN2	0.00179271	#N/A	2.74649	#N/A
ENSG00000108509	CAMTA2	0.00179418	0.292639	2.74613	0.533669
ENSG00000137266	SLC22A23	0.00179418	0.870689	2.74613	0.060137
ENSG00000197045	GMFB	0.00180563	0.747569	2.74337	0.126349
ENSG00000129636	ITFG1	0.00180816	0.877292	2.74276	0.0568556
ENSG00000116670	MAD2L2	0.00181178	0.727995	2.7419	0.137872
ENSG00000113811	SELENOK	0.00182145	0.947743	2.73958	0.0233096
ENSG00000211584	SLC48A1	0.00182145	1	2.73958	0
ENSG00000198363	ASPH	0.00183418	0.947743	2.73656	0.0233096
ENSG00000118855	MFSD1	0.00184216	0.80321	2.73467	0.095171
ENSG00000156502	SUPV3L1	0.00184222	1	2.73466	0
ENSG00000185896	LAMP1	0.00184279	0.964704	2.73452	0.015606
ENSG00000130699	TAF4	0.00184487	1	2.73403	0
ENSG00000146574	CCZ1B	0.00184487	0.944148	2.73403	0.0249601
ENSG00000053770	AP5M1	0.00185661	0.540365	2.73128	0.267313
ENSG00000076864	RAP1GAP	0.00185661	#N/A	2.73128	#N/A
ENSG00000096060	FKBP5	0.00185661	0.111027	2.73128	0.95457
ENSG00000122299	ZC3H7A	0.00185661	0.914432	2.73128	0.0388488
ENSG00000137070	IL11RA	0.00185661	#N/A	2.73128	#N/A
ENSG00000162511	LAPTM5	0.00185661	0.519455	2.73128	0.284452
ENSG00000175104	TRAF6	0.00185661	1	2.73128	0
ENSG00000197555	SIPA1L1	0.00185661	0.950789	2.73128	0.0219158
ENSG00000112624	BICRAL	0.00185797	1	2.73096	0
ENSG00000141540	TTYH2	0.00185797	#N/A	2.73096	#N/A
ENSG00000147454	SLC25A37	0.00185991	0.232694	2.73051	0.633215
ENSG00000151239	TWF1	0.00185991	0.581196	2.73051	0.235678
ENSG00000198700	IPO9	0.00185991	1	2.73051	0
ENSG00000116299	ELAPOR1	0.00186164	#N/A	2.73011	#N/A
ENSG00000099810	MTAP	0.00186167	0.998409	2.7301	0.000691664
ENSG00000106868	SUSD1	0.00186167	0.721823	2.7301	0.141569
ENSG00000247774	PCED1B-AS1	0.00186498	#N/A	2.72932	#N/A
ENSG00000107758	PPP3CB	0.00186551	0.22152	2.7292	0.654587
ENSG00000137818	RPLP1	0.00186551	0.968616	2.7292	0.0138482
ENSG00000138794	CASP6	0.00186841	#N/A	2.72853	#N/A
ENSG00000143774	GUK1	0.0018773	0.946827	2.72647	0.0237295
ENSG00000067900	ROCK1	0.00189184	0.885	2.72311	0.0530565
ENSG00000145882	PCYOX1L	0.00189188	1	2.72311	0
ENSG00000246084	LINC02325	0.00189188	#N/A	2.72311	#N/A
ENSG00000174989	FBXW8	0.00189493	#N/A	2.72241	#N/A
ENSG00000147364	FBXO25	0.00190046	0.717444	2.72114	0.144212
ENSG00000143321	HDGF	0.00190589	0.922516	2.7199	0.035026
ENSG00000259807		0.00190589	#N/A	2.7199	#N/A
ENSG00000119335	SET	0.00191022	0.34713	2.71892	0.459507
ENSG00000136104	RNASEH2B	0.00191022	0.607516	2.71892	0.216442
ENSG00000169021	UQCRFS1	0.00191022	1	2.71892	0
ENSG00000182117	NOP10	0.00191034	0.732295	2.71889	0.135314
[truncated: 25,092 more rows]
